# Supplementary material for: A proteomic analysis of LRRK2 binding partners reveals interactions with multiple signaling components of the WNT/PCP pathway
Source: Mol Neurodegener. 2017 Jul 11;12:54. doi: 10.1186/s13024-017-0193-9 (PMC5505151; doi:10.1186/s13024-017-0193-9)
Supplement: Supplementary file 4 — Complete list of identified proteins interacting with either IgG or with LRRK2 in SN4741 cells using two different protocols (“in solution” and “in gel” experiments). The results are searchable with help of various filters set up in the excel file. (XLSX 2501 kb) [file 13024_2017_193_MOESM4_ESM.xlsx]

## Sheet: in-sol samples 669
Sample description
	two samples, IP (positive sample) and IgG (negative control sample)
	only one sample per each sample type
Sample preparation
	beads were washed with ammonium bicarbonate buffer and trypsin digestion was done (2h, 37°C)
	resulting peptides were transfered to LC-MS vial using acidic peptide extraction
LC-MS/MS analyses
	LC-MS/MS analyses on RSLCnano + Orbitrap-Elite system
	90 min LC gradient was used for all analyses
	MS recorded in Orbitrap (resolution 60 000 at 400 m/z)
	MS/MS (after HCD fragmentation) recorded in Orbitrap (resolution 15 000 at 400m/z)
	two analyses were done for each sample
MS/MS data processing
	MS/MS data were searched against UniProtKB database for Mouse using Mascot and Sequest search engines (cRAP database was also searched in parallel)
	UniProtKB database for Mouse ("complete proteome" database) version 141001, contained 85,893 protein sequences in total
	trypsin specific cleavage was set for all searches with two allowed miscleavages
	Oxidation (M), deamidation (N, Q) and AEBS (Y) were set as variable peptide modifications
Peptide/protein identification filtration
	only peptides with statistically significant peptide score (q value < 0.01, FDR 1 %; FDR based on decoy search against reverse database) were considered for protein identification
	proteins containing at least one "unique" peptide are reported - "unique" peptide means that this peptide is not assigned to any other protein group within the report
	protein accessions of proteins with 1 unique peptide are shown in red, not bold colour; in case of proteins with at least two unique peptides the accession is in red bold format
	proteins (individual accessions from target protein database) that contain the same peptides are reported as "protein group" - we are not able to tell which one is actualy present in the sample (one or more of them could be present) and all members of the protein group should be taken as possible candidates unless there is another evidence of protein presence
	the first protein in the protein group is selected by processing program based on sequence coverage (=> in most cases the smallest protein is selected as "the first")
Comments on report format
	column "Area" represents average peptide LC-MS peak from three most abundant peptides per protein and it relatively well correlates with absolute protein amount within the sample - so called "top3" label-free quantitative algorithm (for more information see e.g. "Grossmann, J. et al. Implementation and evaluation of relative and absolute quantification in shotgun proteomics with label-free method…
	protein groups in each sample are ordered based on parameter Area in that particular report
	you can use protein group filtration based on their presence/absence in individual reports (Y and N) or based on result of quantitative comparison (N - not changed, D - downregulation; U - upregulation; D! and U! represent qualitative changes in the respective way
Further comments

## Sheet: in-gel samples 684
Sample description
	selected 1D gel areas
Sample preparation
	in gel digestion (including reduction and alkylation; DTT and IAA)
	digestion by trypsin (2h, 37°C)
	tryptic peptides extracted from the gel band using acidic extraction, resulting solution was taken for LC-MS analysis
LC-MS/MS analyses
	LC-MS/MS analyses on RSLCnano + Orbitrap-Elite system
	50 min LC gradient was used
	MS recorded in Orbitrap (resolution 60 000 at 400 m/z)
	MS/MS (after HCD fragmentation) recorded in Orbitrap (resolution 15 000 at 400 m/z)
MS/MS data processing
	MS/MS data were searched against UniProtKB database for Mouse using Mascot and Sequest search engines (cRAP database was also searched in parallel)
	UniProtKB database for Mouse ("complete proteome" database) version 141001, contained 85,893 protein sequences in total
	trypsin specific cleavage was set for all searches with two allowed miscleavages
	Oxidation (M), Deamidation (NQ), Methyl (DE), Gln->pyro-Glu (N-term Q), Dioxidation (M), Trioxidation (C), Carbamidomethyl (C) and Carbamyl (M) were set as variable peptide modifications
Peptide/protein identification filtration
	only peptides with statistically significant peptide score (q value < 0.01, FDR 1 %; FDR based on decoy search against reverse database) were considered for protein identification
	proteins containing at least one "unique" peptide and two peptides in total are reported - "unique" peptide means that this peptide is not assigned to any other protein group within the report
	protein accession of proteins with 1 unique peptide are shown in red, not bold color; in case of proteins with at least two unique peptides the accession is in red bold format
	protein contaminants like keratins, trypsin variants, desmoplakins, dermicidins and similar were filtered out and are not present in the final report
	proteins (individual accessions from target protein database) that contain the same peptides are reported as "protein group" - you can find "+" sign on the left side of the rows number where you can expand rows to see all proteins within concrete protein group
	regarding protein groups, we are not able to tell which protein from the protein group is actually present in the sample (one or more of them could be actually present) and all members of the protein group should be taken as possible candidates unless there is another evidence of protein presence
Comments on report format
	column "Area" represents average peptide LC-MS peak from three most abundant peptides per protein and it relatively well correlates with absolute protein amount within the sample - so called "top3" label-free quantitative algorithm (for more information see e.g. "Grossmann, J. et al. Implementation and evaluation of relative and absolute quantification in shotgun proteomics with label-free method…
	protein groups in each sample are ordered based on parameter Area in that particular report
	you can use protein group filtration based on their presence/absence in individual reports (Y and N) or based on result of quantitative comparison (N - not changed, D - downregulation; U - upregulation; D! and U! represent qualitative changes in the respective way
Further comments
	there was relatively high number of peptide spectrum matches from methylated (E), trioxidated (C), dioxidated (M) and carbamylated (M) peptides; these were mainly from IgG and myosin proteins
	the presence of these modifications on IgG and myosin proteins could be at least partly explained by far more frequent identification of peptide from these proteins in comparison to other proteins

## Sheet: 669 IP
Header				Identification details						Protein presence details					Quantification details																		Protein presence - summary							Quantification - summary					Hidden data - don`t touch it!!!
																																	3	Peptides threshold						10	Ratio threshold
										Peptides - Unique(All)					Raw protein area					Adjusted protein area					Representative protein group area					Calculated ratios					Protein presence							Quantification			Unique peptides				All peptides
Protein Group	Accession	Description		Mw [kDa]	Calc. pI	% of coverage	# Peptides	# Unique Peptides		669 IP	669 IgG	684 IP	684 IgG		669 IP	669 IgG	684 IP	684 IgG		669 IP	669 IgG	684 IP	684 IgG		669 IP	669 IgG	684 IP	684 IgG		669 IP/669 IgG	684 IP/684 IgG		Presence - summary		669 IP	669 IgG	684 IP	684 IgG		Ratios - summary		669 IP/669 IgG	684 IP/684 IgG		669 IP	669 IgG	684 IP	684 IgG	669 IP
1	Q61792	LIM and SH3 domain protein 1 OS=Mus musculus GN=Lasp1 PE=1 SV=1 - [LASP1_MOUSE]		30	7.05	0.9049	35	28		28(35)	1(1)	33(43)	-		10400000000	958600	5149000000	-		10400000000	958600	5149000000	-		10400000000	958600	5149000000	-		10849.2	qual_up		Y N Y N		Y	N	Y	N		U U!		U	U!		28	1	33	-	35
																																	Y N Y N		Y	N	Y	N		U U!		U	U!
2	A2A6H1	LIM and SH3 domain protein 1 (Fragment) OS=Mus musculus GN=Lasp1 PE=4 SV=1 - [A2A6H1_MOUSE]		6.5	8.5	0.8214	9	2		2(9)	-	1(8)	-		6748000000	-	4029000000	-		6748000000	-	4029000000	-		6748000000	-	4029000000	-		qual_up	qual_up		Y N Y N		Y	N	Y	N		U! U!		U!	U!		2	-	1	-	9
																																	Y N Y N		Y	N	Y	N		U! U!		U!	U!
3	Q62419	Endophilin-A2 OS=Mus musculus GN=Sh3gl1 PE=1 SV=1 - [SH3G1_MOUSE]		41.5	5.72	0.0217	1	1		1(1)	5(5)	-	-		2243000000	466500000	-	-		2243000000	466500000	-	-		2243000000	466500000	-	-		4.80815	-		N Y N N		N	Y	N	N		N -		N	-		1	5	-	-	1
																																	N Y N N		N	Y	N	N		N -		N	-
4	P60710	Actin. cytoplasmic 1 OS=Mus musculus GN=Actb PE=1 SV=1 - [ACTB_MOUSE]		41.7	5.48	0.5547	23	8		8(23)	7(24)	1(41)	1(45)		656000000	211100000	2310000000	4948000000		656000000	211100000	2310000000	4948000000		656000000	211100000	2310000000	4948000000		3.10753	0.466855		Y Y Y Y		Y	Y	Y	Y		N N		N	N		8	7	1	1	23
4	P63260	Actin. cytoplasmic 2 OS=Mus musculus GN=Actg1 PE=1 SV=1 - [ACTG_MOUSE]		41.8	5.48	0.5547	23	8		8(23)	7(24)	1(41)	1(45)		656000000	211100000	2310000000	4948000000		656000000	211100000	2310000000	4948000000
																																	Y Y Y Y		Y	Y	Y	Y		N N		N	N
5	P68033	Actin. alpha cardiac muscle 1 OS=Mus musculus GN=Actc1 PE=1 SV=1 - [ACTC_MOUSE]		42	5.39	0.3475	18	3		3(18)	2(19)	6(27)	10(31)		601500000	169500000	1806000000	3674000000		601500000	169500000	1806000000	3674000000		601500000	169500000	1806000000	3674000000		3.54867	0.491562		Y Y Y Y		Y	Y	Y	Y		N N		N	N		3	2	6	10	18
5	P68134	Actin. alpha skeletal muscle OS=Mus musculus GN=Acta1 PE=1 SV=1 - [ACTS_MOUSE]		42	5.39	0.3475	18	3		3(18)	2(19)	-	-		601500000	169500000	-	-		601500000	169500000	-	-
																																	Y Y Y Y		Y	Y	Y	Y		N N		N	N
6	P10126	Elongation factor 1-alpha 1 OS=Mus musculus GN=Eef1a1 PE=1 SV=3 - [EF1A1_MOUSE]		50.1	9.01	0.5649	33	33		33(33)	33(33)	5(5)	6(6)		507200000	199300000	18730000	19700000		507200000	199300000	18730000	19700000		507200000	199300000	18730000	19700000		2.54491	0.950761		Y Y Y Y		Y	Y	Y	Y		N N		N	N		33	33	5	6	33
																																	Y Y Y Y		Y	Y	Y	Y		N N		N	N
7	Q8VDD5	Myosin-9 OS=Mus musculus GN=Myh9 PE=1 SV=4 - [MYH9_MOUSE]		226.2	5.66	0.6255	167	153		153(167)	178(195)	276(330)	291(348)		200100000	208000000	7322000000	9496000000		200100000	208000000	7322000000	9496000000		200100000	208000000	7322000000	9496000000		0.962019	0.771061		Y Y Y Y		Y	Y	Y	Y		N N		N	N		153	178	276	291	167
																																	Y Y Y Y		Y	Y	Y	Y		N N		N	N
8	Q62523	Zyxin OS=Mus musculus GN=Zyx PE=1 SV=2 - [ZYX_MOUSE]		60.5	6.4	0.3848	12	12		12(12)	-	8(8)	-		173300000	-	31170000	-		173300000	-	31170000	-		173300000	-	31170000	-		qual_up	qual_up		Y N Y N		Y	N	Y	N		U! U!		U!	U!		12	-	8	-	12
																																	Y N Y N		Y	N	Y	N		U! U!		U!	U!
9	Q6PAL0	BEN domain-containing protein 3 OS=Mus musculus GN=Bend3 PE=2 SV=1 - [BEND3_MOUSE]		94.1	5.55	0.537	51	51		51(51)	-	47(47)	-		166500000	-	69420000	-		166500000	-	69420000	-		166500000	-	69420000	-		qual_up	qual_up		Y N Y N		Y	N	Y	N		U! U!		U!	U!		51	-	47	-	51
																																	Y N Y N		Y	N	Y	N		U! U!		U!	U!
10	P62827	GTP-binding nuclear protein Ran OS=Mus musculus GN=Ran PE=1 SV=3 - [RAN_MOUSE]		24.4	7.49	0.4444	12	12		12(12)	10(10)	2(2)	1(1)		160500000	64080000	2035000	6524000		160500000	64080000	2035000	6524000		160500000	64080000	2035000	6524000		2.50468	0.311925		Y Y N N		Y	Y	N	N		N N		N	N		12	10	2	1	12
																																	Y Y N N		Y	Y	N	N		N N		N	N
11	P05213	Tubulin alpha-1B chain OS=Mus musculus GN=Tuba1b PE=1 SV=2 - [TBA1B_MOUSE]		50.1	5.06	0.5299	24	1		1(24)	20(20)	-	-		158700000	65690000	-	-		158700000	65690000	-	-		158700000	65690000	-	-		2.41589	-		Y Y N N		Y	Y	N	N		N -		N	-		1	20	-	-	24
																																	Y Y N N		Y	Y	N	N		N -		N	-
12	P68369	Tubulin alpha-1A chain OS=Mus musculus GN=Tuba1a PE=1 SV=1 - [TBA1A_MOUSE]		50.1	5.06	0.5299	24	1		1(24)	20(20)	-	-		158700000	65690000	-	-		158700000	65690000	-	-		158700000	65690000	-	-		2.41589	-		Y Y N N		Y	Y	N	N		N -		N	-		1	20	-	-	24
																																	Y Y N N		Y	Y	N	N		N -		N	-
13	P99024	Tubulin beta-5 chain OS=Mus musculus GN=Tubb5 PE=1 SV=1 - [TBB5_MOUSE]		49.6	4.89	0.5428	23	5		5(23)	5(17)	1(8)	1(5)		148400000	58350000	14960000	12500000		148400000	58350000	14960000	12500000		148400000	58350000	14960000	12500000		2.54327	1.1968		Y Y Y Y		Y	Y	Y	Y		N N		N	N		5	5	1	1	23
																																	Y Y Y Y		Y	Y	Y	Y		N N		N	N
14	Q9CWF2	Tubulin beta-2B chain OS=Mus musculus GN=Tubb2b PE=1 SV=1 - [TBB2B_MOUSE]		49.9	4.89	0.5416	22	4		4(22)	-	-	-		148400000	-	-	-		148400000	-	-	-		148400000	-	-	-		qual_up	-		Y N N N		Y	N	N	N		U! -		U!	-		4	-	-	-	22
																																	Y N N N		Y	N	N	N		U! -		U!	-
15	P63017	Heat shock cognate 71 kDa protein OS=Mus musculus GN=Hspa8 PE=1 SV=1 - [HSP7C_MOUSE]		70.8	5.52	0.4133	38	36		36(38)	26(32)	26(29)	13(13)		140700000	29350000	132800000	15970000		140700000	29350000	132800000	15970000		140700000	29350000	132800000	15970000		4.79387	8.31559		Y Y Y Y		Y	Y	Y	Y		N N		N	N		36	26	26	13	38
																																	Y Y Y Y		Y	Y	Y	Y		N N		N	N
16	P68372	Tubulin beta-4B chain OS=Mus musculus GN=Tubb4b PE=1 SV=1 - [TBB4B_MOUSE]		49.8	4.89	0.5416	23	4		4(23)	5(18)	2(9)	2(6)		135000000	46380000	14860000	10110000		135000000	46380000	14860000	10110000		135000000	46380000	14860000	10110000		2.91074	1.46983		Y Y Y Y		Y	Y	Y	Y		N N		N	N		4	5	2	2	23
																																	Y Y Y Y		Y	Y	Y	Y		N N		N	N
17	P62702	40S ribosomal protein S4. X isoform OS=Mus musculus GN=Rps4x PE=2 SV=2 - [RS4X_MOUSE]		29.6	10.15	0.5361	22	22		22(22)	15(15)	9(9)	6(6)		126400000	65400000	13000000	8050000		126400000	65400000	13000000	8050000		126400000	65400000	13000000	8050000		1.93272	1.61491		Y Y Y Y		Y	Y	Y	Y		N N		N	N		22	15	9	6	22
																																	Y Y Y Y		Y	Y	Y	Y		N N		N	N
18	P17182	Alpha-enolase OS=Mus musculus GN=Eno1 PE=1 SV=3 - [ENOA_MOUSE]		47.1	6.8	0.7189	38	38		38(38)	33(33)	5(5)	2(2)		112800000	73790000	6106000	2270000		112800000	73790000	6106000	2270000		112800000	73790000	6106000	2270000		1.52866	2.68987		Y Y Y N		Y	Y	Y	N		N N		N	N		38	33	5	2	38
																																	Y Y Y N		Y	Y	Y	N		N N		N	N
19	Q6ZWN5	40S ribosomal protein S9 OS=Mus musculus GN=Rps9 PE=1 SV=3 - [RS9_MOUSE]		22.6	10.65	0.5258	22	22		22(22)	16(16)	3(3)	4(4)		111100000	20590000	988000	1721000		111100000	20590000	988000	1721000		111100000	20590000	988000	1721000		5.39582	0.574085		Y Y Y Y		Y	Y	Y	Y		N N		N	N		22	16	3	4	22
																																	Y Y Y Y		Y	Y	Y	Y		N N		N	N
20	P27659	60S ribosomal protein L3 OS=Mus musculus GN=Rpl3 PE=1 SV=3 - [RL3_MOUSE]		46.1	10.21	0.5037	25	25		25(25)	23(23)	4(4)	3(3)		110800000	44770000	6316000	9527000		110800000	44770000	6316000	9527000		110800000	44770000	6316000	9527000		2.47487	0.662958		Y Y Y Y		Y	Y	Y	Y		N N		N	N		25	23	4	3	25
																																	Y Y Y Y		Y	Y	Y	Y		N N		N	N
21	A0A075B5P4	Ig gamma-1 chain C region secreted form OS=Mus musculus GN=Ighg1 PE=4 SV=1 - [A0A075B5P4_MOUSE]		35.7	7.4	0.2407	7	7		7(7)	1(5)	9(33)	6(30)		107400000	10830000	63880000000	56400000000		107400000	10830000	63880000000	56400000000		107400000	10830000	63880000000	56400000000		9.9169	1.13262		Y Y Y Y		Y	Y	Y	Y		N N		N	N		7	1	9	6	7
																																	Y Y Y Y		Y	Y	Y	Y		N N		N	N
22	Q8BFW7	Lipoma-preferred partner homolog OS=Mus musculus GN=Lpp PE=1 SV=1 - [LPP_MOUSE]		65.8	7.37	0.4845	21	21		21(21)	-	27(27)	-		101000000	-	80730000	-		101000000	-	80730000	-		101000000	-	80730000	-		qual_up	qual_up		Y N Y N		Y	N	Y	N		U! U!		U!	U!		21	-	27	-	21
																																	Y N Y N		Y	N	Y	N		U! U!		U!	U!
23	P47963	60S ribosomal protein L13 OS=Mus musculus GN=Rpl13 PE=2 SV=3 - [RL13_MOUSE]		24.3	11.55	0.5545	17	17		17(17)	15(15)	6(6)	8(8)		95190000	64540000	30100000	6082000		95190000	64540000	30100000	6082000		95190000	64540000	30100000	6082000		1.4749	4.94903		Y Y Y Y		Y	Y	Y	Y		N N		N	N		17	15	6	8	17
																																	Y Y Y Y		Y	Y	Y	Y		N N		N	N
24	P62264	40S ribosomal protein S14 OS=Mus musculus GN=Rps14 PE=2 SV=3 - [RS14_MOUSE]		16.3	10.05	0.4172	9	9		9(9)	9(9)	6(6)	9(9)		86220000	49600000	5929000	4817000		86220000	49600000	5929000	4817000		86220000	49600000	5929000	4817000		1.73831	1.23085		Y Y Y Y		Y	Y	Y	Y		N N		N	N		9	9	6	9	9
																																	Y Y Y Y		Y	Y	Y	Y		N N		N	N
25	Q6ZWV3	60S ribosomal protein L10 OS=Mus musculus GN=Rpl10 PE=1 SV=3 - [RL10_MOUSE]		24.6	10.08	0.4065	16	16		16(16)	12(12)	2(2)	5(5)		85330000	27820000	2613000	3431000		85330000	27820000	2613000	3431000		85330000	27820000	2613000	3431000		3.06722	0.761586		Y Y N Y		Y	Y	N	Y		N N		N	N		16	12	2	5	16
																																	Y Y N Y		Y	Y	N	Y		N N		N	N
26	F6YVP7	Uncharacterized protein OS=Mus musculus GN=Gm10260 PE=3 SV=2 - [F6YVP7_MOUSE]		17.7	10.74	0.5789	16	16		16(16)	13(13)	5(5)	6(6)		84170000	39810000	8258000	9341000		84170000	39810000	8258000	9341000		84170000	39810000	8258000	9341000		2.11429	0.88406		Y Y Y Y		Y	Y	Y	Y		N N		N	N		16	13	5	6	16
26	P62270	40S ribosomal protein S18 OS=Mus musculus GN=Rps18 PE=1 SV=3 - [RS18_MOUSE]		17.7	10.99	0.5789	16	16		16(16)	13(13)	5(5)	6(6)		84170000	39810000	8258000	9341000		84170000	39810000	8258000	9341000
																																	Y Y Y Y		Y	Y	Y	Y		N N		N	N
27	Q922F4	Tubulin beta-6 chain OS=Mus musculus GN=Tubb6 PE=1 SV=1 - [TBB6_MOUSE]		50.1	4.89	0.5168	19	9		9(19)	7(13)	1(4)	-		81200000	23250000	11200000	-		81200000	23250000	11200000	-		81200000	23250000	11200000	-		3.49247	qual_up		Y Y Y N		Y	Y	Y	N		N U!		N	U!		9	7	1	-	19
																																	Y Y Y N		Y	Y	Y	N		N U!		N	U!
28	Q61879	Myosin-10 OS=Mus musculus GN=Myh10 PE=1 SV=2 - [MYH10_MOUSE]		228.9	5.54	0.2282	39	25		25(39)	46(63)	129(177)	145(195)		78300000	91120000	3119000000	4233000000		78300000	91120000	3119000000	4233000000		78300000	91120000	3119000000	4233000000		0.859306	0.73683		Y Y Y Y		Y	Y	Y	Y		N N		N	N		25	46	129	145	39
28	Q3UH59	Myosin-10 OS=Mus musculus GN=Myh10 PE=1 SV=1 - [Q3UH59_MOUSE]		233.3	5.57	0.224	39	25		25(39)	46(63)	129(177)	145(195)		78300000	91120000	3119000000	4233000000		78300000	91120000	3119000000	4233000000
																																	Y Y Y Y		Y	Y	Y	Y		N N		N	N
29	P14115	60S ribosomal protein L27a OS=Mus musculus GN=Rpl27a PE=2 SV=5 - [RL27A_MOUSE]		16.6	11.12	0.4189	8	8		8(8)	7(7)	1(1)	3(3)		76060000	35680000	1452000	2548000		76060000	35680000	1452000	2548000		76060000	35680000	1452000	2548000		2.13173	0.569859		Y Y N Y		Y	Y	N	Y		N N		N	N		8	7	1	3	8
																																	Y Y N Y		Y	Y	N	Y		N N		N	N
30	P61255	60S ribosomal protein L26 OS=Mus musculus GN=Rpl26 PE=1 SV=1 - [RL26_MOUSE]		17.2	10.55	0.6414	18	18		18(18)	18(18)	1(1)	5(5)		75760000	24290000	4011000	2431000		75760000	24290000	4011000	2431000		75760000	24290000	4011000	2431000		3.11898	1.64994		Y Y N Y		Y	Y	N	Y		N N		N	N		18	18	1	5	18
																																	Y Y N Y		Y	Y	N	Y		N N		N	N
31	P14131	40S ribosomal protein S16 OS=Mus musculus GN=Rps16 PE=2 SV=4 - [RS16_MOUSE]		16.4	10.21	0.6438	14	14		14(14)	12(12)	3(3)	6(6)		75340000	30430000	3005000	5618000		75340000	30430000	3005000	5618000		75340000	30430000	3005000	5618000		2.47585	0.534888		Y Y Y Y		Y	Y	Y	Y		N N		N	N		14	12	3	6	14
																																	Y Y Y Y		Y	Y	Y	Y		N N		N	N
32	P62908	40S ribosomal protein S3 OS=Mus musculus GN=Rps3 PE=1 SV=1 - [RS3_MOUSE]		26.7	9.66	0.7407	25	25		25(25)	16(16)	5(5)	4(4)		74630000	33950000	6123000	6708000		74630000	33950000	6123000	6708000		74630000	33950000	6123000	6708000		2.19823	0.912791		Y Y Y Y		Y	Y	Y	Y		N N		N	N		25	16	5	4	25
																																	Y Y Y Y		Y	Y	Y	Y		N N		N	N
33	Q5S006	Leucine-rich repeat serine/threonine-protein kinase 2 OS=Mus musculus GN=Lrrk2 PE=1 SV=2 - [LRRK2_MOUSE]		284.5	6.83	0.3542	85	85		85(85)	-	72(72)	-		73330000	-	19100000	-		73330000	-	19100000	-		73330000	-	19100000	-		qual_up	qual_up		Y N Y N		Y	N	Y	N		U! U!		U!	U!		85	-	72	-	85
																																	Y N Y N		Y	N	Y	N		U! U!		U!	U!
34	Q60605	Myosin light polypeptide 6 OS=Mus musculus GN=Myl6 PE=1 SV=3 - [MYL6_MOUSE]		16.9	4.65	0.596	11	11		11(11)	11(11)	-	1(23)		71330000	83920000	-	257500000		71330000	83920000	-	257500000		71330000	83920000	220900000	257500000		0.849976	0.857864		Y Y Y Y		Y	Y	Y	Y		N N		N	N		11	11	-	1	11
34	Q60605-2	Isoform Smooth muscle of Myosin light polypeptide 6 OS=Mus musculus GN=Myl6 - [MYL6_MOUSE]		17	4.55	0.596	11	11		11(11)	11(11)	20(22)	2(24)		71330000	83920000	220900000	257500000		71330000	83920000	220900000	257500000
																																	Y Y Y Y		Y	Y	Y	Y		N N		N	N
35	P62281	40S ribosomal protein S11 OS=Mus musculus GN=Rps11 PE=1 SV=3 - [RS11_MOUSE]		18.4	10.3	0.4747	13	13		13(13)	11(11)	8(8)	11(11)		69030000	19040000	6019000	6869000		69030000	19040000	6019000	6869000		69030000	19040000	6019000	6869000		3.62553	0.876256		Y Y Y Y		Y	Y	Y	Y		N N		N	N		13	11	8	11	13
																																	Y Y Y Y		Y	Y	Y	Y		N N		N	N
36	P62242	40S ribosomal protein S8 OS=Mus musculus GN=Rps8 PE=1 SV=2 - [RS8_MOUSE]		24.2	10.32	0.399	11	11		11(11)	12(12)	11(11)	9(9)		67520000	40530000	28370000	7017000		67520000	40530000	28370000	7017000		67520000	40530000	28370000	7017000		1.66593	4.04304		Y Y Y Y		Y	Y	Y	Y		N N		N	N		11	12	11	9	11
																																	Y Y Y Y		Y	Y	Y	Y		N N		N	N
37	P19253	60S ribosomal protein L13a OS=Mus musculus GN=Rpl13a PE=1 SV=4 - [RL13A_MOUSE]		23.4	11.02	0.4631	16	16		16(16)	7(7)	1(1)	2(2)		62560000	14220000	2550000	2007000		62560000	14220000	2550000	2007000		62560000	14220000	2550000	2007000		4.39944	1.27055		Y Y N N		Y	Y	N	N		N N		N	N		16	7	1	2	16
																																	Y Y N N		Y	Y	N	N		N N		N	N
38	P25444	40S ribosomal protein S2 OS=Mus musculus GN=Rps2 PE=2 SV=3 - [RS2_MOUSE]		31.2	10.24	0.2491	8	8		8(8)	8(8)	7(7)	6(6)		61740000	19150000	4792000	7454000		61740000	19150000	4792000	7454000		61740000	19150000	4792000	7454000		3.22402	0.642876		Y Y Y Y		Y	Y	Y	Y		N N		N	N		8	8	7	6	8
																																	Y Y Y Y		Y	Y	Y	Y		N N		N	N
39	A2A547	Ribosomal protein L19 OS=Mus musculus GN=Rpl19 PE=3 SV=1 - [A2A547_MOUSE]		23.2	11.47	0.4381	14	14		14(14)	11(11)	2(2)	2(2)		59760000	32920000	16150000	19520000		59760000	32920000	16150000	19520000		59760000	32920000	16150000	19520000		1.81531	0.827357		Y Y N N		Y	Y	N	N		N N		N	N		14	11	2	2	14
39	P84099	60S ribosomal protein L19 OS=Mus musculus GN=Rpl19 PE=1 SV=1 - [RL19_MOUSE]		23.5	11.47	0.4337	14	14		14(14)	11(11)	2(2)	2(2)		59760000	32920000	16150000	19520000		59760000	32920000	16150000	19520000
																																	Y Y N N		Y	Y	N	N		N N		N	N
40	P62274	40S ribosomal protein S29 OS=Mus musculus GN=Rps29 PE=2 SV=2 - [RS29_MOUSE]		6.7	10.13	0.4643	3	3		3(3)	3(3)	-	1(1)		59650000	34040000	-	703400		59650000	34040000	-	703400		59650000	34040000	-	703400		1.75235	qual_down		Y Y N N		Y	Y	N	N		N D!		N	D!		3	3	-	1	3
																																	Y Y N N		Y	Y	N	N		N D!		N	D!
41	Q9Z1R9	MCG124046 OS=Mus musculus GN=Prss1 PE=2 SV=1 - [Q9Z1R9_MOUSE]		26.1	4.94	0.1626	3	2		2(3)	3(3)	1(3)	1(2)		59620000	76580000	29260000	32820000		59620000	76580000	29260000	32820000		59620000	76580000	29260000	32820000		0.778532	0.89153		Y Y Y N		Y	Y	Y	N		N N		N	N		2	3	1	1	3
																																	Y Y Y N		Y	Y	Y	N		N N		N	N
42	E9Q295	Protein Gm973 OS=Mus musculus GN=Gm973 PE=4 SV=1 - [E9Q295_MOUSE]		120.9	9.42	0.0066	1	1		1(1)	1(1)	-	-		56080000	92330000	-	-		56080000	92330000	-	-		56080000	92330000	-	-		0.607387	-		N N N N		N	N	N	N		N -		N	-		1	1	-	-	1
																																	N N N N		N	N	N	N		N -		N	-
43	P62754	40S ribosomal protein S6 OS=Mus musculus GN=Rps6 PE=1 SV=1 - [RS6_MOUSE]		28.7	10.84	0.4056	15	15		15(15)	11(11)	5(5)	4(4)		55850000	21260000	3336000	9973000		55850000	21260000	3336000	9973000		55850000	21260000	3336000	9973000		2.627	0.334503		Y Y Y Y		Y	Y	Y	Y		N N		N	N		15	11	5	4	15
																																	Y Y Y Y		Y	Y	Y	Y		N N		N	N
44	Q3U7K7	E3 ubiquitin-protein ligase TRIM21 OS=Mus musculus GN=Trim21 PE=2 SV=1 - [Q3U7K7_MOUSE]		53.3	6.7	0.29	15	15		15(15)	16(16)	11(11)	5(5)		52520000	40880000	21640000	6520000		52520000	40880000	21640000	6520000		52520000	40880000	21640000	6520000		1.28474	3.31902		Y Y Y Y		Y	Y	Y	Y		N N		N	N		15	16	11	5	15
																																	Y Y Y Y		Y	Y	Y	Y		N N		N	N
45	E9PYL9	Uncharacterized protein OS=Mus musculus GN=Gm10036 PE=3 SV=1 - [E9PYL9_MOUSE]		20.3	9.51	0.2472	5	5		5(5)	4(4)	6(6)	5(5)		51550000	27880000	3729000	4663000		51550000	27880000	3729000	4663000		51550000	27880000	3729000	4663000		1.849	0.7997		Y Y Y Y		Y	Y	Y	Y		N N		N	N		5	4	6	5	5
45	Q9CXW4	60S ribosomal protein L11 OS=Mus musculus GN=Rpl11 PE=1 SV=4 - [RL11_MOUSE]		20.2	9.6	0.2472	5	5		5(5)	4(4)	6(6)	5(5)		51550000	27880000	3729000	4663000		51550000	27880000	3729000	4663000
																																	Y Y Y Y		Y	Y	Y	Y		N N		N	N
46	P35980	60S ribosomal protein L18 OS=Mus musculus GN=Rpl18 PE=2 SV=3 - [RL18_MOUSE]		21.6	11.78	0.4574	11	11		11(11)	8(8)	3(3)	5(5)		51370000	24790000	3775000	4810000		51370000	24790000	3775000	4810000		51370000	24790000	3775000	4810000		2.07221	0.784823		Y Y Y Y		Y	Y	Y	Y		N N		N	N		11	8	3	5	11
																																	Y Y Y Y		Y	Y	Y	Y		N N		N	N
47	F7BHM1	Protein E230008N13Rik (Fragment) OS=Mus musculus GN=E230008N13Rik PE=4 SV=1 - [F7BHM1_MOUSE]		44.5	4.68	0.125	1	1		1(1)	-	-	-		50460000	-	-	-		50460000	-	-	-		50460000	-	-	-		qual_up	-		N N N N		N	N	N	N		U! -		U!	-		1	-	-	-	1
47	F6QNN0	Protein E230008N13Rik (Fragment) OS=Mus musculus GN=E230008N13Rik PE=4 SV=1 - [F6QNN0_MOUSE]		174.8	5.14	0.0316	1	1		1(1)	-	-	-		50460000	-	-	-		50460000	-	-	-
47	J3QNE4	Protein E230008N13Rik OS=Mus musculus GN=E230008N13Rik PE=4 SV=1 - [J3QNE4_MOUSE]		195.7	5.31	0.0282	1	1		1(1)	-	-	-		50460000	-	-	-		50460000	-	-	-
																																	N N N N		N	N	N	N		U! -		U!	-
48	P62855	40S ribosomal protein S26 OS=Mus musculus GN=Rps26 PE=2 SV=3 - [RS26_MOUSE]		13	11	0.2087	2	2		2(2)	2(2)	2(2)	2(2)		50340000	18830000	3119000	5040000		50340000	18830000	3119000	5040000		50340000	18830000	3119000	5040000		2.67339	0.618849		N N N N		N	N	N	N		N N		N	N		2	2	2	2	2
																																	N N N N		N	N	N	N		N N		N	N
49	Q60949-2	Isoform 2 of TBC1 domain family member 1 OS=Mus musculus GN=Tbc1d1 - [TBCD1_MOUSE]		131.9	6.99	0.3778	45	45		45(45)	-	-	-		49230000	-	-	-		49230000	-	-	-		49230000	-	-	-		qual_up	-		Y N N N		Y	N	N	N		U! -		U!	-		45	-	-	-	45
																																	Y N N N		Y	N	N	N		U! -		U!	-
50	F2Z3U3	Protein Raph1 OS=Mus musculus GN=Raph1 PE=1 SV=1 - [F2Z3U3_MOUSE]		66.9	6.07	0.2968	11	11		11(11)	-	5(5)	-		47240000	-	5834000	-		47240000	-	5834000	-		47240000	-	5834000	-		qual_up	qual_up		Y N Y N		Y	N	Y	N		U! U!		U!	U!		11	-	5	-	11
																																	Y N Y N		Y	N	Y	N		U! U!		U!	U!
51	P14148	60S ribosomal protein L7 OS=Mus musculus GN=Rpl7 PE=1 SV=2 - [RL7_MOUSE]		31.4	10.89	0.4037	16	16		16(16)	13(13)	3(3)	2(2)		46300000	20090000	2921000	4484000		46300000	20090000	2921000	4484000		46300000	20090000	2921000	4484000		2.30463	0.651427		Y Y Y N		Y	Y	Y	N		N N		N	N		16	13	3	2	16
																																	Y Y Y N		Y	Y	Y	N		N N		N	N
52	F6SVV1	Protein Gm9493 OS=Mus musculus GN=Gm9493 PE=4 SV=1 - [F6SVV1_MOUSE]		21.9	10.02	0.7083	19	19		19(19)	-	-	2(2)		46220000	-	-	2695000		46220000	-	-	2695000		46220000	14790000	-	2695000		3.12508	qual_down		Y Y N N		Y	Y	N	N		N D!		N	D!		19	-	-	2	19
52	P62082	40S ribosomal protein S7 OS=Mus musculus GN=Rps7 PE=2 SV=1 - [RS7_MOUSE]		22.1	10.1	0.701	19	19		19(19)	8(8)	-	2(2)		46220000	14790000	-	2695000		46220000	14790000	-	2695000
																																	Y Y N N		Y	Y	N	N		N D!		N	D!
53	Q99MJ9	ATP-dependent RNA helicase DDX50 OS=Mus musculus GN=Ddx50 PE=2 SV=1 - [DDX50_MOUSE]		82.1	9.25	0.4523	31	31		31(31)	-	9(9)	-		46190000	-	12600000	-		46190000	-	12600000	-		46190000	-	12600000	-		qual_up	qual_up		Y N Y N		Y	N	Y	N		U! U!		U!	U!		31	-	9	-	31
																																	Y N Y N		Y	N	Y	N		U! U!		U!	U!
54	P62911	60S ribosomal protein L32 OS=Mus musculus GN=Rpl32 PE=1 SV=2 - [RL32_MOUSE]		15.8	11.33	0.3111	6	6		6(6)	2(2)	-	-		45900000	8835000	-	-		45900000	8835000	-	-		45900000	8835000	-	-		5.19525	-		Y N N N		Y	N	N	N		N -		N	-		6	2	-	-	6
																																	Y N N N		Y	N	N	N		N -		N	-
55	P12970	60S ribosomal protein L7a OS=Mus musculus GN=Rpl7a PE=2 SV=2 - [RL7A_MOUSE]		30	10.56	0.3835	15	15		15(15)	13(13)	8(8)	5(5)		45230000	22250000	3076000	2839000		45230000	22250000	3076000	2839000		45230000	22250000	3076000	2839000		2.03281	1.08348		Y Y Y Y		Y	Y	Y	Y		N N		N	N		15	13	8	5	15
																																	Y Y Y Y		Y	Y	Y	Y		N N		N	N
56	E9QAZ2	Ribosomal protein L15 OS=Mus musculus GN=Gm10020 PE=3 SV=1 - [E9QAZ2_MOUSE]		24.1	11.58	0.4167	10	10		10(10)	6(6)	3(3)	1(1)		44500000	22530000	2935000	9585000		44500000	22530000	2935000	9585000		44500000	22530000	2935000	9585000		1.97514	0.306208		Y Y Y N		Y	Y	Y	N		N N		N	N		10	6	3	1	10
56	Q9CZM2	60S ribosomal protein L15 OS=Mus musculus GN=Rpl15 PE=2 SV=4 - [RL15_MOUSE]		24.1	11.62	0.4167	10	10		10(10)	6(6)	3(3)	1(1)		44500000	22530000	2935000	9585000		44500000	22530000	2935000	9585000
																																	Y Y Y N		Y	Y	Y	N		N N		N	N
57	Q6ZWV7	60S ribosomal protein L35 OS=Mus musculus GN=Rpl35 PE=2 SV=1 - [RL35_MOUSE]		14.5	11.05	0.3659	6	6		6(6)	4(4)	-	-		44130000	13800000	-	-		44130000	13800000	-	-		44130000	13800000	-	-		3.19783	-		Y Y N N		Y	Y	N	N		N -		N	-		6	4	-	-	6
																																	Y Y N N		Y	Y	N	N		N -		N	-
58	P62900	60S ribosomal protein L31 OS=Mus musculus GN=Rpl31 PE=1 SV=1 - [RL31_MOUSE]		14.5	10.54	0.208	3	3		3(3)	4(4)	3(3)	3(3)		42480000	21490000	1510000	1427000		42480000	21490000	1510000	1427000		42480000	21490000	1510000	1427000		1.97673	1.05816		Y Y Y Y		Y	Y	Y	Y		N N		N	N		3	4	3	3	3
																																	Y Y Y Y		Y	Y	Y	Y		N N		N	N
59	P97351	40S ribosomal protein S3a OS=Mus musculus GN=Rps3a PE=1 SV=3 - [RS3A_MOUSE]		29.9	9.73	0.4811	17	17		17(17)	19(19)	5(5)	10(10)		42200000	21520000	5335000	12790000		42200000	21520000	5335000	12790000		42200000	21520000	5335000	12790000		1.96097	0.417123		Y Y Y Y		Y	Y	Y	Y		N N		N	N		17	19	5	10	17
																																	Y Y Y Y		Y	Y	Y	Y		N N		N	N
60	P20152	Vimentin OS=Mus musculus GN=Vim PE=1 SV=3 - [VIME_MOUSE]		53.7	5.12	0.5837	27	27		27(27)	25(25)	43(43)	48(49)		40550000	17330000	190300000	153500000		40550000	17330000	190300000	153500000		40550000	17330000	190300000	153500000		2.33987	1.23974		Y Y Y Y		Y	Y	Y	Y		N N		N	N		27	25	43	48	27
																																	Y Y Y Y		Y	Y	Y	Y		N N		N	N
61	Q3UL36	Arginine and glutamate-rich protein 1 OS=Mus musculus GN=Arglu1 PE=1 SV=2 - [ARGL1_MOUSE]		32.9	10.36	0.2509	8	8		8(8)	14(14)	2(2)	2(2)		39550000	64540000	3153000	4595000		39550000	64540000	3153000	4595000		39550000	64540000	3153000	4595000		0.612798	0.686181		Y Y N N		Y	Y	N	N		N N		N	N		8	14	2	2	8
																																	Y Y N N		Y	Y	N	N		N N		N	N
62	O35075	Down syndrome critical region protein 3 homolog OS=Mus musculus GN=Dscr3 PE=2 SV=1 - [DSCR3_MOUSE]		32.9	7.68	0.0606	1	1		1(1)	-	-	-		39330000	-	-	-		39330000	-	-	-		39330000	-	-	-		qual_up	-		N N N N		N	N	N	N		U! -		U!	-		1	-	-	-	1
																																	N N N N		N	N	N	N		U! -		U!	-
63	Q64737	Trifunctional purine biosynthetic protein adenosine-3 OS=Mus musculus GN=Gart PE=2 SV=3 - [PUR2_MOUSE]		107.4	6.68	0.3822	33	33		33(33)	2(2)	-	-		38870000	2121000	-	-		38870000	2121000	-	-		38870000	2121000	-	-		18.3263	-		Y N N N		Y	N	N	N		U -		U	-		33	2	-	-	33
																																	Y N N N		Y	N	N	N		U -		U	-
64	Q8JZQ9	Eukaryotic translation initiation factor 3 subunit B OS=Mus musculus GN=Eif3b PE=1 SV=1 - [EIF3B_MOUSE]		91.3	5.02	0.0859	3	3		3(3)	2(2)	7(7)	-		38540000	6839000	8967000	-		38540000	6839000	8967000	-		38540000	6839000	8967000	-		5.63533	qual_up		Y N Y N		Y	N	Y	N		N U!		N	U!		3	2	7	-	3
																																	Y N Y N		Y	N	Y	N		N U!		N	U!
65	P62301	40S ribosomal protein S13 OS=Mus musculus GN=Rps13 PE=1 SV=2 - [RS13_MOUSE]		17.2	10.54	0.5894	14	14		14(14)	7(7)	-	3(3)		38270000	10810000	-	2211000		38270000	10810000	-	2211000		38270000	10810000	-	2211000		3.54024	qual_down		Y Y N Y		Y	Y	N	Y		N D!		N	D!		14	7	-	3	14
																																	Y Y N Y		Y	Y	N	Y		N D!		N	D!
66	Q9D8E6	60S ribosomal protein L4 OS=Mus musculus GN=Rpl4 PE=1 SV=3 - [RL4_MOUSE]		47.1	11	0.389	20	20		20(20)	16(16)	4(4)	4(4)		37960000	18970000	5294000	4789000		37960000	18970000	5294000	4789000		37960000	18970000	5294000	4789000		2.00105	1.10545		Y Y Y Y		Y	Y	Y	Y		N N		N	N		20	16	4	4	20
																																	Y Y Y Y		Y	Y	Y	Y		N N		N	N
67	P62918	60S ribosomal protein L8 OS=Mus musculus GN=Rpl8 PE=2 SV=2 - [RL8_MOUSE]		28	11.03	0.4163	13	13		13(13)	12(12)	2(2)	4(4)		37610000	23840000	2623000	2430000		37610000	23840000	2623000	2430000		37610000	23840000	2623000	2430000		1.5776	1.07942		Y Y N Y		Y	Y	N	Y		N N		N	N		13	12	2	4	13
																																	Y Y N Y		Y	Y	N	Y		N N		N	N
68	D3YUT3	40S ribosomal protein S19 (Fragment) OS=Mus musculus GN=Rps19 PE=1 SV=2 - [D3YUT3_MOUSE]		14.9	10.35	0.4436	10	10		10(10)	-	-	4(4)		37260000	-	-	2293000		37260000	-	-	2293000		37260000	35110000	-	2293000		1.06124	qual_down		Y Y N Y		Y	Y	N	Y		N D!		N	D!		10	-	-	4	10
68	Q9CZX8	40S ribosomal protein S19 OS=Mus musculus GN=Rps19 PE=1 SV=3 - [RS19_MOUSE]		16.1	10.4	0.4069	10	10		10(10)	11(11)	-	4(4)		37260000	35110000	-	2293000		37260000	35110000	-	2293000
68	D3Z722	40S ribosomal protein S19 OS=Mus musculus GN=Rps19 PE=1 SV=1 - [D3Z722_MOUSE]		23.1	10.46	0.2783	10	10		10(10)	-	-	4(4)		37260000	-	-	2293000		37260000	-	-	2293000
																																	Y Y N Y		Y	Y	N	Y		N D!		N	D!
69	Q6ZWZ7	60S ribosomal protein L17 OS=Mus musculus GN=Rpl17 PE=2 SV=1 - [Q6ZWZ7_MOUSE]		21.4	10.18	0.5326	13	13		13(13)	13(13)	3(3)	3(3)		37170000	15390000	1922000	1700000		37170000	15390000	1922000	1700000		37170000	15390000	1922000	1700000		2.4152	1.13059		Y Y Y Y		Y	Y	Y	Y		N N		N	N		13	13	3	3	13
69	Q9CPR4	60S ribosomal protein L17 OS=Mus musculus GN=Rpl17 PE=2 SV=3 - [RL17_MOUSE]		21.4	10.18	0.5326	13	13		13(13)	13(13)	3(3)	3(3)		37170000	15390000	1922000	1700000		37170000	15390000	1922000	1700000
																																	Y Y Y Y		Y	Y	Y	Y		N N		N	N
70	H7BX26	Centrosomal protein of 170 kDa OS=Mus musculus GN=Cep170 PE=1 SV=1 - [H7BX26_MOUSE]		173.8	7.2	0.0272	2	2		2(2)	3(3)	-	-		36360000	740100	-	-		36360000	740100	-	-		36360000	740100	-	-		49.1285	-		N Y N N		N	Y	N	N		U -		U	-		2	3	-	-	2
70	Q6A065	Centrosomal protein of 170 kDa OS=Mus musculus GN=Cep170 PE=1 SV=2 - [CE170_MOUSE]		174.9	7.17	0.0271	2	2		2(2)	3(3)	-	-		36360000	740100	-	-		36360000	740100	-	-
																																	N Y N N		N	Y	N	N		U -		U	-
71	P23116	Eukaryotic translation initiation factor 3 subunit A OS=Mus musculus GN=Eif3a PE=1 SV=5 - [EIF3A_MOUSE]		161.8	6.77	0.3192	40	40		40(40)	14(14)	13(13)	-		36150000	6438000	8911000	-		36150000	6438000	8911000	-		36150000	6438000	8911000	-		5.6151	qual_up		Y Y Y N		Y	Y	Y	N		N U!		N	U!		40	14	13	-	40
																																	Y Y Y N		Y	Y	Y	N		N U!		N	U!
72	Q9CR57	60S ribosomal protein L14 OS=Mus musculus GN=Rpl14 PE=1 SV=3 - [RL14_MOUSE]		23.5	11.02	0.2074	4	4		4(4)	4(4)	4(4)	5(5)		33400000	13330000	33750000	24410000		33400000	13330000	33750000	24410000		33400000	13330000	33750000	24410000		2.50563	1.38263		Y Y Y Y		Y	Y	Y	Y		N N		N	N		4	4	4	5	4
																																	Y Y Y Y		Y	Y	Y	Y		N N		N	N
73	Q9CQM8	60S ribosomal protein L21 OS=Mus musculus GN=Rpl21 PE=2 SV=1 - [Q9CQM8_MOUSE]		18.6	10.49	0.5625	11	11		11(11)	6(6)	1(1)	2(2)		33380000	11410000	1761000	1913000		33380000	11410000	1761000	1913000		33380000	11410000	1761000	1913000		2.9255	0.920544		Y Y N N		Y	Y	N	N		N N		N	N		11	6	1	2	11
																																	Y Y N N		Y	Y	N	N		N N		N	N
74	P62245	40S ribosomal protein S15a OS=Mus musculus GN=Rps15a PE=1 SV=2 - [RS15A_MOUSE]		14.8	10.13	0.6308	11	11		11(11)	7(7)	1(1)	2(2)		30850000	10860000	2928000	1575000		30850000	10860000	2928000	1575000		30850000	10860000	2928000	1575000		2.8407	1.85905		Y Y N N		Y	Y	N	N		N N		N	N		11	7	1	2	11
																																	Y Y N N		Y	Y	N	N		N N		N	N
75	P97461	40S ribosomal protein S5 OS=Mus musculus GN=Rps5 PE=1 SV=3 - [RS5_MOUSE]		22.9	9.72	0.4755	10	10		10(10)	9(9)	-	-		30410000	9808000	-	-		30410000	9808000	-	-		30410000	9808000	1092000	2000000		3.10053	0.546		Y Y Y Y		Y	Y	Y	Y		N N		N	N		10	9	-	-	10
75	Q91V55	40S ribosomal protein S5 OS=Mus musculus GN=Rps5 PE=1 SV=1 - [Q91V55_MOUSE]		22.9	9.72	0.4755	10	10		10(10)	9(9)	3(3)	7(7)		30410000	9808000	1092000	2000000		30410000	9808000	1092000	2000000
																																	Y Y Y Y		Y	Y	Y	Y		N N		N	N
76	Q62167	ATP-dependent RNA helicase DDX3X OS=Mus musculus GN=Ddx3x PE=1 SV=3 - [DDX3X_MOUSE]		73.1	7.18	0.213	14	13		13(14)	10(11)	8(8)	9(10)		30210000	12160000	8189000	11610000		30210000	12160000	8189000	11610000		30210000	12160000	8189000	11610000		2.48438	0.70534		Y Y Y Y		Y	Y	Y	Y		N N		N	N		13	10	8	9	14
																																	Y Y Y Y		Y	Y	Y	Y		N N		N	N
77	P60867	40S ribosomal protein S20 OS=Mus musculus GN=Rps20 PE=1 SV=1 - [RS20_MOUSE]		13.4	9.94	0.4454	6	6		6(6)	4(4)	-	2(2)		29440000	12840000	-	1507000		29440000	12840000	-	1507000		29440000	12840000	-	1507000		2.29283	qual_down		Y Y N N		Y	Y	N	N		N D!		N	D!		6	4	-	2	6
																																	Y Y N N		Y	Y	N	N		N D!		N	D!
78	D6RH49	40S ribosomal protein S27 OS=Mus musculus GN=Rps27l PE=3 SV=1 - [D6RH49_MOUSE]		8.6	8.84	0.3377	3	2		2(3)	2(3)	-	-		28800000	9668000	-	-		28800000	9668000	-	-		28800000	9668000	2455000	1706000		2.9789	1.43904		Y Y Y Y		Y	Y	Y	Y		N N		N	N		2	2	-	-	3
78	Q6ZWY3	40S ribosomal protein S27-like OS=Mus musculus GN=Rps27l PE=2 SV=3 - [RS27L_MOUSE]		9.5	9.45	0.3095	3	2		2(3)	2(3)	3(3)	3(3)		28800000	9668000	2455000	1706000		28800000	9668000	2455000	1706000
78	D3YYB0	40S ribosomal protein S27 OS=Mus musculus GN=Rps27l PE=3 SV=1 - [D3YYB0_MOUSE]		11.8	8.48	0.2476	3	2		2(3)	2(3)	-	-		28800000	9668000	-	-		28800000	9668000	-	-
																																	Y Y Y Y		Y	Y	Y	Y		N N		N	N
79	P62267	40S ribosomal protein S23 OS=Mus musculus GN=Rps23 PE=1 SV=3 - [RS23_MOUSE]		15.8	10.49	0.1608	3	3		3(3)	5(5)	-	-		27440000	10400000	-	-		27440000	10400000	-	-		27440000	10400000	-	-		2.63846	-		Y Y N N		Y	Y	N	N		N -		N	-		3	5	-	-	3
																																	Y Y N N		Y	Y	N	N		N -		N	-
80	P47911	60S ribosomal protein L6 OS=Mus musculus GN=Rpl6 PE=1 SV=3 - [RL6_MOUSE]		33.5	10.7	0.3953	15	15		15(15)	14(14)	7(7)	5(5)		26830000	12080000	4267000	5096000		26830000	12080000	4267000	5096000		26830000	12080000	4267000	5096000		2.22103	0.837323		Y Y Y Y		Y	Y	Y	Y		N N		N	N		15	14	7	5	15
																																	Y Y Y Y		Y	Y	Y	Y		N N		N	N
81	P20029	78 kDa glucose-regulated protein OS=Mus musculus GN=Hspa5 PE=1 SV=3 - [GRP78_MOUSE]		72.4	5.16	0.2305	12	10		10(12)	19(21)	6(8)	10(10)		26760000	22290000	22000000	10170000		26760000	22290000	22000000	10170000		26760000	22290000	22000000	10170000		1.20054	2.16323		Y Y Y Y		Y	Y	Y	Y		N N		N	N		10	19	6	10	12
																																	Y Y Y Y		Y	Y	Y	Y		N N		N	N
82	E9Q616	Protein Ahnak OS=Mus musculus GN=Ahnak PE=1 SV=1 - [E9Q616_MOUSE]		603.9	6.3	0.3838	66	63		63(66)	157(159)	-	-		26490000	75910000	-	-		26490000	75910000	-	-		26490000	75910000	-	-		0.348966	-		Y Y N N		Y	Y	N	N		N -		N	-		63	157	-	-	66
																																	Y Y N N		Y	Y	N	N		N -		N	-
83	P62830	60S ribosomal protein L23 OS=Mus musculus GN=Rpl23 PE=1 SV=1 - [RL23_MOUSE]		14.9	10.51	0.3214	6	6		6(6)	3(3)	1(1)	5(5)		26260000	9430000	1808000	1194000		26260000	9430000	1808000	1194000		26260000	9430000	1808000	1194000		2.78473	1.51424		Y Y N Y		Y	Y	N	Y		N N		N	N		6	3	1	5	6
																																	Y Y N Y		Y	Y	N	Y		N N		N	N
84	P53690	Matrix metalloproteinase-14 OS=Mus musculus GN=Mmp14 PE=2 SV=3 - [MMP14_MOUSE]		65.9	8.03	0.2062	12	12		12(12)	-	-	-		26150000	-	-	-		26150000	-	-	-		26150000	-	-	-		qual_up	-		Y N N N		Y	N	N	N		U! -		U!	-		12	-	-	-	12
																																	Y N N N		Y	N	N	N		U! -		U!	-
85	P62852	40S ribosomal protein S25 OS=Mus musculus GN=Rps25 PE=1 SV=1 - [RS25_MOUSE]		13.7	10.11	0.328	6	6		6(6)	4(4)	3(3)	3(3)		25950000	9988000	4581000	5426000		25950000	9988000	4581000	5426000		25950000	9988000	4581000	5426000		2.59812	0.844268		Y Y Y Y		Y	Y	Y	Y		N N		N	N		6	4	3	3	6
																																	Y Y Y Y		Y	Y	Y	Y		N N		N	N
86	P62751	60S ribosomal protein L23a OS=Mus musculus GN=Rpl23a PE=1 SV=1 - [RL23A_MOUSE]		17.7	10.45	0.4679	8	8		8(8)	6(6)	1(1)	3(3)		24890000	11960000	6153000	3713000		24890000	11960000	6153000	3713000		24890000	11960000	6153000	3713000		2.0811	1.65715		Y Y N Y		Y	Y	N	Y		N N		N	N		8	6	1	3	8
																																	Y Y N Y		Y	Y	N	Y		N N		N	N
87	Q9JJI8	60S ribosomal protein L38 OS=Mus musculus GN=Rpl38 PE=2 SV=3 - [RL38_MOUSE]		8.2	10.1	0.5714	5	5		5(5)	4(4)	-	-		24810000	16320000	-	-		24810000	16320000	-	-		24810000	16320000	-	-		1.52022	-		Y Y N N		Y	Y	N	N		N -		N	-		5	4	-	-	5
																																	Y Y N N		Y	Y	N	N		N -		N	-
88	Q3THE2	Myosin regulatory light chain 12B OS=Mus musculus GN=Myl12b PE=1 SV=2 - [ML12B_MOUSE]		19.8	4.84	0.2965	6	6		6(6)	-	1(10)	1(11)		24620000	-	91810000	159800000		24620000	-	91810000	159800000		24620000	33420000	91810000	159800000		0.736685	0.574531		Y Y Y Y		Y	Y	Y	Y		N N		N	N		6	-	1	1	6
88	Q6ZWQ9	MCG5400 OS=Mus musculus GN=Myl12a PE=1 SV=1 - [Q6ZWQ9_MOUSE]		19.9	4.81	0.2965	6	6		6(6)	11(11)	2(11)	1(11)		24620000	33420000	91810000	159800000		24620000	33420000	91810000	159800000
																																	Y Y Y Y		Y	Y	Y	Y		N N		N	N
89	P16858	Glyceraldehyde-3-phosphate dehydrogenase OS=Mus musculus GN=Gapdh PE=1 SV=2 - [G3P_MOUSE]		35.8	8.25	0.3003	9	9		9(9)	9(9)	5(5)	4(4)		24360000	23660000	5028000	4074000		24360000	23660000	5028000	4074000		24360000	23660000	5028000	4074000		1.02959	1.23417		Y Y Y Y		Y	Y	Y	Y		N N		N	N		9	9	5	4	9
																																	Y Y Y Y		Y	Y	Y	Y		N N		N	N
90	P61358	60S ribosomal protein L27 OS=Mus musculus GN=Rpl27 PE=1 SV=2 - [RL27_MOUSE]		15.8	10.56	0.5441	8	8		8(8)	8(8)	-	1(1)		24230000	9041000	-	236400		24230000	9041000	-	236400		24230000	9041000	-	236400		2.68001	qual_down		Y Y N N		Y	Y	N	N		N D!		N	D!		8	8	-	1	8
																																	Y Y N N		Y	Y	N	N		N D!		N	D!
91	A2RTL5	Arginine/serine-rich coiled-coil protein 2 OS=Mus musculus GN=Rsrc2 PE=2 SV=1 - [RSRC2_MOUSE]		43.8	11.46	0.2074	7	7		7(7)	13(13)	-	-		24190000	29840000	-	-		24190000	29840000	-	-		24190000	29840000	-	-		0.810657	-		Y Y N N		Y	Y	N	N		N -		N	-		7	13	-	-	7
91	S4R265	Arginine/serine-rich coiled-coil protein 2 OS=Mus musculus GN=Rsrc2 PE=4 SV=1 - [S4R265_MOUSE]		44.8	11.39	0.2016	7	7		7(7)	13(13)	-	-		24190000	29840000	-	-		24190000	29840000	-	-
91	S4R2L4	Arginine/serine-rich coiled-coil protein 2 OS=Mus musculus GN=Rsrc2 PE=4 SV=1 - [S4R2L4_MOUSE]		50.6	11.36	0.1797	7	7		7(7)	13(13)	-	-		24190000	29840000	-	-		24190000	29840000	-	-
																																	Y Y N N		Y	Y	N	N		N -		N	-
92	P19324	Serpin H1 OS=Mus musculus GN=Serpinh1 PE=1 SV=3 - [SERPH_MOUSE]		46.5	8.82	0.5492	20	20		20(20)	14(14)	-	-		23780000	16770000	-	-		23780000	16770000	-	-		23780000	16770000	-	-		1.41801	-		Y Y N N		Y	Y	N	N		N -		N	-		20	14	-	-	20
																																	Y Y N N		Y	Y	N	N		N -		N	-
93	P60843	Eukaryotic initiation factor 4A-I OS=Mus musculus GN=Eif4a1 PE=1 SV=1 - [IF4A1_MOUSE]		46.1	5.48	0.4581	14	11		11(14)	4(5)	1(1)	2(2)		23220000	11770000	0	3230000		23220000	11770000	99950	3230000		23220000	11770000	99950	3230000		1.97281	0.0309443		Y Y N N		Y	Y	N	N		N D		N	D		11	4	1	2	14
																																	Y Y N N		Y	Y	N	N		N D		N	D
94	D3YV69	Ras-related protein Rab-6A OS=Mus musculus GN=Rab6a PE=3 SV=1 - [D3YV69_MOUSE]		19.9	5.07	0.1429	2	1		1(2)	1(2)	-	-		23130000	24990000	-	-		23130000	24990000	-	-		23130000	24990000	-	-		0.92557	-		N N N N		N	N	N	N		N -		N	-		1	1	-	-	2
94	P35279	Ras-related protein Rab-6A OS=Mus musculus GN=Rab6a PE=1 SV=4 - [RAB6A_MOUSE]		23.6	5.54	0.1202	2	1		1(2)	1(2)	-	-		23130000	24990000	-	-		23130000	24990000	-	-
94	P35279-2	Isoform 2 of Ras-related protein Rab-6A OS=Mus musculus GN=Rab6a - [RAB6A_MOUSE]		23.5	5.54	0.1202	2	1		1(2)	1(2)	-	-		23130000	24990000	-	-		23130000	24990000	-	-
																																	N N N N		N	N	N	N		N -		N	-
95	Q61656	Probable ATP-dependent RNA helicase DDX5 OS=Mus musculus GN=Ddx5 PE=1 SV=2 - [DDX5_MOUSE]		69.2	8.92	0.3192	25	20		20(25)	13(16)	7(11)	6(11)		22990000	11020000	10560000	10670000		22990000	11020000	10560000	10670000		22990000	11020000	10560000	10670000		2.08621	0.989691		Y Y Y Y		Y	Y	Y	Y		N N		N	N		20	13	7	6	25
95	Q8BTS0	DEAD (Asp-Glu-Ala-Asp) box polypeptide 5 OS=Mus musculus GN=Ddx5 PE=1 SV=1 - [Q8BTS0_MOUSE]		69.2	8.92	0.3187	25	20		20(25)	13(16)	7(11)	6(11)		22990000	11020000	10560000	10670000		22990000	11020000	10560000	10670000
																																	Y Y Y Y		Y	Y	Y	Y		N N		N	N
96	Q9D1G1	Ras-related protein Rab-1B OS=Mus musculus GN=Rab1b PE=1 SV=1 - [RAB1B_MOUSE]		22.2	5.73	0.5323	7	4		4(7)	2(6)	-	-		22760000	12040000	-	-		22760000	12040000	-	-		22760000	12040000	-	-		1.89037	-		Y Y N N		Y	Y	N	N		N -		N	-		4	2	-	-	7
																																	Y Y N N		Y	Y	N	N		N -		N	-
97	Q5SW88	Ras-related protein Rab-1A OS=Mus musculus GN=Rab1 PE=3 SV=1 - [Q5SW88_MOUSE]		22.4	6.21	0.3713	7	4		4(7)	4(8)	-	-		22760000	12040000	-	-		22760000	12040000	-	-		22760000	12040000	-	-		1.89037	-		Y Y N N		Y	Y	N	N		N -		N	-		4	4	-	-	7
97	P62821	Ras-related protein Rab-1A OS=Mus musculus GN=Rab1A PE=1 SV=3 - [RAB1A_MOUSE]		22.7	6.21	0.3659	7	4		4(7)	4(8)	-	-		22760000	12040000	-	-		22760000	12040000	-	-
																																	Y Y N N		Y	Y	N	N		N -		N	-
98	P55258	Ras-related protein Rab-8A OS=Mus musculus GN=Rab8a PE=1 SV=2 - [RAB8A_MOUSE]		23.7	9.07	0.2077	5	1		1(5)	-	-	-		22760000	-	-	-		22760000	-	-	-		22760000	-	-	-		qual_up	-		Y N N N		Y	N	N	N		U! -		U!	-		1	-	-	-	5
																																	Y N N N		Y	N	N	N		U! -		U!	-
99	P61028	Ras-related protein Rab-8B OS=Mus musculus GN=Rab8b PE=1 SV=1 - [RAB8B_MOUSE]		23.6	9.07	0.2077	5	1		1(5)	2(5)	-	-		22760000	12040000	-	-		22760000	12040000	-	-		22760000	12040000	-	-		1.89037	-		Y Y N N		Y	Y	N	N		N -		N	-		1	2	-	-	5
																																	Y Y N N		Y	Y	N	N		N -		N	-
100	Q9CQS8	Protein transport protein Sec61 subunit beta OS=Mus musculus GN=Sec61b PE=1 SV=3 - [SC61B_MOUSE]		10	11.56	0.2708	2	2		2(2)	1(1)	-	-		22640000	13590000	-	-		22640000	13590000	-	-		22640000	13590000	-	-		1.66593	-		N N N N		N	N	N	N		N -		N	-		2	1	-	-	2
																																	N N N N		N	N	N	N		N -		N	-
101	P62892	60S ribosomal protein L39 OS=Mus musculus GN=Rpl39 PE=2 SV=2 - [RL39_MOUSE]		6.4	12.56	0.2549	3	3		3(3)	3(3)	-	1(1)		22590000	17450000	-	1163000		22590000	17450000	-	1163000		22590000	17450000	-	1163000		1.29456	qual_down		Y Y N N		Y	Y	N	N		N D!		N	D!		3	3	-	1	3
																																	Y Y N N		Y	Y	N	N		N D!		N	D!
102	P63325	40S ribosomal protein S10 OS=Mus musculus GN=Rps10 PE=1 SV=1 - [RS10_MOUSE]		18.9	10.15	0.3576	7	7		7(7)	7(7)	-	1(1)		22250000	11810000	-	0		22250000	11810000	-	236400		22250000	11810000	-	236400		1.884	qual_down		Y Y N N		Y	Y	N	N		N D!		N	D!		7	7	-	1	7
																																	Y Y N N		Y	Y	N	N		N D!		N	D!
103	P11499	Heat shock protein HSP 90-beta OS=Mus musculus GN=Hsp90ab1 PE=1 SV=3 - [HS90B_MOUSE]		83.2	5.03	0.3536	24	23		23(24)	18(29)	2(2)	-		22160000	28870000	4942000	-		22160000	28870000	4942000	-		22160000	28870000	4942000	-		0.767579	qual_up		Y Y N N		Y	Y	N	N		N U!		N	U!		23	18	2	-	24
																																	Y Y N N		Y	Y	N	N		N U!		N	U!
104	D3YTQ9	40S ribosomal protein S15 OS=Mus musculus GN=Rps15 PE=3 SV=1 - [D3YTQ9_MOUSE]		13.7	10.59	0.6102	5	5		5(5)	-	-	-		21840000	-	-	-		21840000	-	-	-		21840000	6605000	-	-		3.30659	-		Y Y N N		Y	Y	N	N		N -		N	-		5	-	-	-	5
104	P62843	40S ribosomal protein S15 OS=Mus musculus GN=Rps15 PE=2 SV=2 - [RS15_MOUSE]		17	10.39	0.4966	5	5		5(5)	6(6)	-	-		21840000	6605000	-	-		21840000	6605000	-	-
																																	Y Y N N		Y	Y	N	N		N -		N	-
105	P61027	Ras-related protein Rab-10 OS=Mus musculus GN=Rab10 PE=1 SV=1 - [RAB10_MOUSE]		22.5	8.38	0.215	5	2		2(5)	2(4)	-	-		21640000	12580000	-	-		21640000	12580000	-	-		21640000	12580000	-	-		1.72019	-		Y Y N N		Y	Y	N	N		N -		N	-		2	2	-	-	5
																																	Y Y N N		Y	Y	N	N		N -		N	-
106	F6QL70	Protein Gm17669 OS=Mus musculus GN=Gm17669 PE=4 SV=1 - [F6QL70_MOUSE]		17	11.84	0.3182	5	5		5(5)	8(8)	3(3)	-		21610000	29040000	1378000	-		21610000	29040000	1378000	-		21610000	29040000	1378000	1029000		0.744146	1.33916		Y Y Y Y		Y	Y	Y	Y		N N		N	N		5	8	3	-	5
106	D3Z1N9	MCG9889 OS=Mus musculus GN=Gm10709 PE=4 SV=1 - [D3Z1N9_MOUSE]		17.6	11.84	0.3063	5	5		5(5)	-	-	-		21610000	-	-	-		21610000	-	-	-
106	P47915	60S ribosomal protein L29 OS=Mus musculus GN=Rpl29 PE=2 SV=2 - [RL29_MOUSE]		17.6	11.84	0.3063	5	5		5(5)	8(8)	3(3)	4(4)		21610000	29040000	1378000	1029000		21610000	29040000	1378000	1029000
																																	Y Y Y Y		Y	Y	Y	Y		N N		N	N
107	E0CYZ2	Hypoxia up-regulated protein 1 OS=Mus musculus GN=Hyou1 PE=4 SV=1 - [E0CYZ2_MOUSE]		19.3	9.7	0.0814	1	1		1(1)	-	-	-		21600000	-	-	-		21600000	-	-	-		21600000	2872000	-	-		7.52089	-		N Y N N		N	Y	N	N		N -		N	-		1	-	-	-	1
107	F6TRP3	Hypoxia up-regulated protein 1 (Fragment) OS=Mus musculus GN=Hyou1 PE=4 SV=1 - [F6TRP3_MOUSE]		25.5	9.1	0.0617	1	1		1(1)	-	-	-		21600000	-	-	-		21600000	-	-	-
107	Q9JKR6	Hypoxia up-regulated protein 1 OS=Mus musculus GN=Hyou1 PE=1 SV=1 - [HYOU1_MOUSE]		111.1	5.19	0.014	1	1		1(1)	5(5)	-	-		21600000	2872000	-	-		21600000	2872000	-	-
																																	N Y N N		N	Y	N	N		N -		N	-
108	P63001	Ras-related C3 botulinum toxin substrate 1 OS=Mus musculus GN=Rac1 PE=1 SV=1 - [RAC1_MOUSE]		21.4	8.5	0.2396	7	7		7(7)	5(5)	-	-		20890000	18890000	-	-		20890000	18890000	-	-		20890000	18890000	-	-		1.10588	-		Y Y N N		Y	Y	N	N		N -		N	-		7	5	-	-	7
108	Q3TLP8	RAS-related C3 botulinum substrate 1. isoform CRA_a OS=Mus musculus GN=Rac1 PE=2 SV=1 - [Q3TLP8_MOUSE]		23.4	8.69	0.218	7	7		7(7)	5(5)	-	-		20890000	18890000	-	-		20890000	18890000	-	-
																																	Y Y N N		Y	Y	N	N		N -		N	-
109	Q6PHN9	Ras-related protein Rab-35 OS=Mus musculus GN=Rab35 PE=1 SV=1 - [RAB35_MOUSE]		23	8.29	0.1692	3	1		1(3)	1(3)	-	1(1)		20570000	10570000	-	0		20570000	10570000	-	236400		20570000	10570000	-	236400		1.94607	qual_down		Y Y N N		Y	Y	N	N		N D!		N	D!		1	1	-	1	3
																																	Y Y N N		Y	Y	N	N		N D!		N	D!
110	Q8BP67	60S ribosomal protein L24 OS=Mus musculus GN=Rpl24 PE=1 SV=2 - [RL24_MOUSE]		17.8	11.25	0.2994	6	6		6(6)	3(3)	5(5)	5(5)		20380000	7185000	4473000	6373000		20380000	7185000	4473000	6373000		20380000	7185000	4473000	6373000		2.83646	0.701867		Y Y Y Y		Y	Y	Y	Y		N N		N	N		6	3	5	5	6
																																	Y Y Y Y		Y	Y	Y	Y		N N		N	N
111	Q6ZWU9	40S ribosomal protein S27 OS=Mus musculus GN=Rps27 PE=1 SV=3 - [RS27_MOUSE]		9.5	9.45	0.3571	4	3		3(4)	2(3)	3(3)	3(3)		20320000	8878000	2455000	1706000		20320000	8878000	2455000	1706000		20320000	8878000	2455000	1706000		2.2888	1.43904		Y Y Y Y		Y	Y	Y	Y		N N		N	N		3	2	3	3	4
																																	Y Y Y Y		Y	Y	Y	Y		N N		N	N
112	P61750	ADP-ribosylation factor 4 OS=Mus musculus GN=Arf4 PE=1 SV=2 - [ARF4_MOUSE]		20.4	7.14	0.3611	6	2		2(6)	1(4)	1(1)	-		20100000	8129000	1244000	-		20100000	8129000	1244000	-		20100000	8129000	1244000	-		2.47263	qual_up		Y Y N N		Y	Y	N	N		N U!		N	U!		2	1	1	-	6
																																	Y Y N N		Y	Y	N	N		N U!		N	U!
113	Q91X43	SH3 domain-containing protein 19 OS=Mus musculus GN=Sh3d19 PE=1 SV=2 - [SH319_MOUSE]		86	8.53	0.4132	23	23		23(23)	-	-	-		19990000	-	-	-		19990000	-	-	-		19990000	-	-	-		qual_up	-		Y N N N		Y	N	N	N		U! -		U!	-		23	-	-	-	23
																																	Y N N N		Y	N	N	N		U! -		U!	-
114	B7FAV1	Filamin. alpha (Fragment) OS=Mus musculus GN=Flna PE=1 SV=1 - [B7FAV1_MOUSE]		274.5	5.97	0.1278	24	20		20(24)	-	-	1(1)		19950000	-	-	1543000		19950000	-	-	1543000		19950000	16930000	-	1543000		1.17838	qual_down		Y Y N N		Y	Y	N	N		N D!		N	D!		20	-	-	1	24
114	B7FAU9	Filamin. alpha OS=Mus musculus GN=Flna PE=1 SV=1 - [B7FAU9_MOUSE]		280.3	6.01	0.125	24	20		20(24)	34(38)	-	1(1)		19950000	16930000	-	1543000		19950000	16930000	-	1543000
114	Q8BTM8	Filamin-A OS=Mus musculus GN=Flna PE=1 SV=5 - [FLNA_MOUSE]		281	6.04	0.1247	24	20		20(24)	34(38)	-	1(1)		19950000	16930000	-	1543000		19950000	16930000	-	1543000
																																	Y Y N N		Y	Y	N	N		N D!		N	D!
115	P63323	40S ribosomal protein S12 OS=Mus musculus GN=Rps12 PE=1 SV=2 - [RS12_MOUSE]		14.5	7.24	0.0758	1	1		1(1)	2(2)	-	-		19610000	8535000	-	-		19610000	8535000	-	-		19610000	8535000	-	-		2.2976	-		N N N N		N	N	N	N		N -		N	-		1	2	-	-	1
115	Q6ZWZ6	40S ribosomal protein S12 OS=Mus musculus GN=Rps12 PE=1 SV=1 - [Q6ZWZ6_MOUSE]		14.5	7.21	0.0758	1	1		1(1)	2(2)	-	-		19610000	8535000	-	-		19610000	8535000	-	-
																																	N N N N		N	N	N	N		N -		N	-
116	Q91V41	Ras-related protein Rab-14 OS=Mus musculus GN=Rab14 PE=1 SV=3 - [RAB14_MOUSE]		23.9	6.21	0.3209	6	4		4(6)	2(3)	-	-		19370000	10610000	-	-		19370000	10610000	-	-		19370000	10610000	-	-		1.82564	-		Y Y N N		Y	Y	N	N		N -		N	-		4	2	-	-	6
																																	Y Y N N		Y	Y	N	N		N -		N	-
117	F6VXK7	Unconventional myosin-XV (Fragment) OS=Mus musculus GN=Myo15 PE=4 SV=1 - [F6VXK7_MOUSE]		200.7	8.82	0.0039	1	1		1(1)	1(1)	1(1)	-		19310000	9454000	1125000	-		19310000	9454000	1125000	-		19310000	9454000	1125000	-		2.04252	qual_up		N N N N		N	N	N	N		N U!		N	U!		1	1	1	-	1
117	Q9QZZ4-3	Isoform 3 of Unconventional myosin-XV OS=Mus musculus GN=Myo15a - [MYO15_MOUSE]		259.9	8.4	0.003	1	1		1(1)	1(1)	1(1)	-		19310000	9454000	1125000	-		19310000	9454000	1125000	-
117	Q9QZZ4	Unconventional myosin-XV OS=Mus musculus GN=Myo15a PE=1 SV=2 - [MYO15_MOUSE]		395.4	9.16	0.002	1	1		1(1)	1(1)	1(1)	-		19310000	9454000	1125000	-		19310000	9454000	1125000	-
117	Q9QZZ4-2	Isoform 2 of Unconventional myosin-XV OS=Mus musculus GN=Myo15a - [MYO15_MOUSE]		393.1	9.14	0.002	1	1		1(1)	1(1)	1(1)	-		19310000	9454000	1125000	-		19310000	9454000	1125000	-
																																	N N N N		N	N	N	N		N U!		N	U!
118	Q9WTI7-2	Isoform 2 of Unconventional myosin-Ic OS=Mus musculus GN=Myo1c - [MYO1C_MOUSE]		118.1	9.35	0.3356	30	30		30(30)	-	-	-		19050000	-	-	-		19050000	-	-	-		19050000	16110000	33940000	54070000		1.1825	0.627705		Y Y Y Y		Y	Y	Y	Y		N N		N	N		30	-	-	-	30
118	Q9WTI7-3	Isoform 3 of Unconventional myosin-Ic OS=Mus musculus GN=Myo1c - [MYO1C_MOUSE]		119.8	9.39	0.3305	30	30		30(30)	32(32)	32(32)	45(45)		19050000	16110000	33940000	54070000		19050000	16110000	33940000	54070000
118	Q9WTI7	Unconventional myosin-Ic OS=Mus musculus GN=Myo1c PE=1 SV=2 - [MYO1C_MOUSE]		121.9	9.35	0.3246	30	30		30(30)	-	-	-		19050000	-	-	-		19050000	-	-	-
																																	Y Y Y Y		Y	Y	Y	Y		N N		N	N
119	P67984	60S ribosomal protein L22 OS=Mus musculus GN=Rpl22 PE=1 SV=2 - [RL22_MOUSE]		14.7	9.19	0.4219	5	5		5(5)	3(3)	-	1(1)		18770000	15050000	-	0		18770000	15050000	-	236400		18770000	15050000	-	236400		1.24718	qual_down		Y Y N N		Y	Y	N	N		N D!		N	D!		5	3	-	1	5
																																	Y Y N N		Y	Y	N	N		N D!		N	D!
120	P47962	60S ribosomal protein L5 OS=Mus musculus GN=Rpl5 PE=1 SV=3 - [RL5_MOUSE]		34.4	9.77	0.3704	13	13		13(13)	9(9)	-	-		18690000	10130000	-	-		18690000	10130000	-	-		18690000	10130000	-	-		1.84501	-		Y Y N N		Y	Y	N	N		N -		N	-		13	9	-	-	13
																																	Y Y N N		Y	Y	N	N		N -		N	-
121	P28658	Ataxin-10 OS=Mus musculus GN=Atxn10 PE=1 SV=2 - [ATX10_MOUSE]		53.7	5.25	0.0484	2	2		2(2)	-	-	-		17950000	-	-	-		17950000	-	-	-		17950000	-	-	-		qual_up	-		N N N N		N	N	N	N		U! -		U!	-		2	-	-	-	2
																																	N N N N		N	N	N	N		U! -		U!	-
122	G3XA10	Heterogeneous nuclear ribonucleoprotein U. isoform CRA_b OS=Mus musculus GN=Hnrnpu PE=1 SV=1 - [G3XA10_MOUSE]		86.8	5.92	0.2194	15	15		15(15)	8(8)	2(2)	2(2)		17800000	7405000	4653000	4888000		17800000	7405000	4653000	4888000		17800000	7405000	4653000	4888000		2.40378	0.951923		Y Y N N		Y	Y	N	N		N N		N	N		15	8	2	2	15
122	Q8VEK3	Heterogeneous nuclear ribonucleoprotein U OS=Mus musculus GN=Hnrnpu PE=1 SV=1 - [HNRPU_MOUSE]		87.9	6.24	0.2175	15	15		15(15)	8(8)	2(2)	2(2)		17800000	7405000	4653000	4888000		17800000	7405000	4653000	4888000
																																	Y Y N N		Y	Y	N	N		N N		N	N
123	Q8BUR4	Dedicator of cytokinesis protein 1 OS=Mus musculus GN=Dock1 PE=1 SV=3 - [DOCK1_MOUSE]		214.9	7.62	0.2241	34	33		33(34)	15(15)	-	-		17380000	9902000	-	-		17380000	9902000	-	-		17380000	9902000	-	-		1.7552	-		Y Y N N		Y	Y	N	N		N -		N	-		33	15	-	-	34
																																	Y Y N N		Y	Y	N	N		N -		N	-
124	Q3UMF0-3	Isoform 3 of Cordon-bleu protein-like 1 OS=Mus musculus GN=Cobll1 - [COBL1_MOUSE]		129.4	7.88	0.3028	21	21		21(21)	-	12(12)	-		17260000	-	6413000	-		17260000	-	6413000	-		17260000	5724000	6413000	-		3.01537	qual_up		Y Y Y N		Y	Y	Y	N		N U!		N	U!		21	-	12	-	21
124	Q3UMF0-4	Isoform 4 of Cordon-bleu protein-like 1 OS=Mus musculus GN=Cobll1 - [COBL1_MOUSE]		129.5	8	0.3026	21	21		21(21)	5(5)	12(12)	-		17260000	5724000	6413000	-		17260000	5724000	6413000	-
124	B1AZ15	Cordon-bleu protein-like 1 OS=Mus musculus GN=Cobll1 PE=1 SV=1 - [B1AZ15_MOUSE]		133.2	7.36	0.2935	21	21		21(21)	5(5)	12(12)	-		17260000	5724000	6413000	-		17260000	5724000	6413000	-
124	B1AZ14	Cordon-bleu protein-like 1 OS=Mus musculus GN=Cobll1 PE=1 SV=1 - [B1AZ14_MOUSE]		133.3	7.36	0.2933	21	21		21(21)	5(5)	12(12)	-		17260000	5724000	6413000	-		17260000	5724000	6413000	-
124	Q3UMF0-2	Isoform 2 of Cordon-bleu protein-like 1 OS=Mus musculus GN=Cobll1 - [COBL1_MOUSE]		133.3	7.36	0.2933	21	21		21(21)	5(5)	12(12)	-		17260000	5724000	6413000	-		17260000	5724000	6413000	-
124	Q3UMF0	Cordon-bleu protein-like 1 OS=Mus musculus GN=Cobll1 PE=1 SV=2 - [COBL1_MOUSE]		137.3	8.16	0.2859	21	21		21(21)	-	12(12)	-		17260000	-	6413000	-		17260000	-	6413000	-
																																	Y Y Y N		Y	Y	Y	N		N U!		N	U!
125	P62717	60S ribosomal protein L18a OS=Mus musculus GN=Rpl18a PE=1 SV=1 - [RL18A_MOUSE]		20.7	10.71	0.3352	7	7		7(7)	4(4)	1(1)	2(2)		17200000	6365000	779100	931500		17200000	6365000	779100	931500		17200000	6365000	779100	931500		2.70228	0.836393		Y Y N N		Y	Y	N	N		N N		N	N		7	4	1	2	7
																																	Y Y N N		Y	Y	N	N		N N		N	N
126	Q6ZWZ4	60S ribosomal protein L36 OS=Mus musculus GN=Rpl36 PE=2 SV=1 - [Q6ZWZ4_MOUSE]		12.2	11.59	0.381	6	6		6(6)	4(4)	-	-		17030000	6394000	-	-		17030000	6394000	-	-		17030000	6394000	-	-		2.66343	-		Y Y N N		Y	Y	N	N		N -		N	-		6	4	-	-	6
																																	Y Y N N		Y	Y	N	N		N -		N	-
127	P51410	60S ribosomal protein L9 OS=Mus musculus GN=Rpl9 PE=1 SV=2 - [RL9_MOUSE]		21.9	9.95	0.4115	10	10		10(10)	10(10)	3(3)	3(3)		16600000	10210000	1345000	2436000		16600000	10210000	1345000	2436000		16600000	10210000	1345000	2436000		1.62586	0.552135		Y Y Y Y		Y	Y	Y	Y		N N		N	N		10	10	3	3	10
																																	Y Y Y Y		Y	Y	Y	Y		N N		N	N
128	P97762	Retinitis pigmentosa 9 protein homolog OS=Mus musculus GN=rp9 PE=1 SV=1 - [RP9_MOUSE]		25.2	9.83	0.1972	5	5		5(5)	10(10)	-	-		16510000	29970000	-	-		16510000	29970000	-	-		16510000	29970000	-	-		0.550884	-		Y Y N N		Y	Y	N	N		N -		N	-		5	10	-	-	5
																																	Y Y N N		Y	Y	N	N		N -		N	-
129	P41105	60S ribosomal protein L28 OS=Mus musculus GN=Rpl28 PE=1 SV=2 - [RL28_MOUSE]		15.7	12.02	0.3942	9	9		9(9)	11(11)	2(2)	1(1)		16200000	13030000	1774000	924600		16200000	13030000	1774000	924600		16200000	13030000	1774000	924600		1.24328	1.91867		Y Y N N		Y	Y	N	N		N N		N	N		9	11	2	1	9
																																	Y Y N N		Y	Y	N	N		N N		N	N
130	P39054-2	Isoform 2 of Dynamin-2 OS=Mus musculus GN=Dnm2 - [DYN2_MOUSE]		97.7	7.62	0.2113	16	10		10(16)	-	-	-		16050000	-	-	-		16050000	-	-	-		16050000	-	-	-		qual_up	-		Y N N N		Y	N	N	N		U! -		U!	-		10	-	-	-	16
130	Q3TCR7	Dynamin-2 OS=Mus musculus GN=Dnm2 PE=1 SV=1 - [Q3TCR7_MOUSE]		97.9	7.44	0.2106	16	10		10(16)	-	-	-		16050000	-	-	-		16050000	-	-	-
130	F8WIV5	Dynamin-2 OS=Mus musculus GN=Dnm2 PE=1 SV=2 - [F8WIV5_MOUSE]		98	7.64	0.2103	16	10		10(16)	-	-	-		16050000	-	-	-		16050000	-	-	-
130	G3X9G4	Dynamin-2 OS=Mus musculus GN=Dnm2 PE=1 SV=1 - [G3X9G4_MOUSE]		98	7.44	0.2103	16	10		10(16)	-	-	-		16050000	-	-	-		16050000	-	-	-
130	P39054	Dynamin-2 OS=Mus musculus GN=Dnm2 PE=1 SV=2 - [DYN2_MOUSE]		98.1	7.43	0.2103	16	10		10(16)	-	-	-		16050000	-	-	-		16050000	-	-	-
																																	Y N N N		Y	N	N	N		U! -		U!	-
131	Q9DCT8	Cysteine-rich protein 2 OS=Mus musculus GN=Crip2 PE=1 SV=1 - [CRIP2_MOUSE]		22.7	8.63	0.3173	3	3		3(3)	3(3)	-	-		15910000	11270000	-	-		15910000	11270000	-	-		15910000	11270000	-	-		1.41171	-		Y Y N N		Y	Y	N	N		N -		N	-		3	3	-	-	3
																																	Y Y N N		Y	Y	N	N		N -		N	-
132	Q8BH78	Reticulon OS=Mus musculus GN=Rtn4 PE=1 SV=1 - [Q8BH78_MOUSE]		38.4	4.78	0.2893	4	4		4(4)	3(3)	-	-		15890000	19380000	-	-		15890000	19380000	-	-		15890000	19380000	-	-		0.819917	-		Y Y N N		Y	Y	N	N		N -		N	-		4	3	-	-	4
132	Q8BHF5	Reticulon OS=Mus musculus GN=Rtn4 PE=1 SV=1 - [Q8BHF5_MOUSE]		40.3	4.7	0.2747	4	4		4(4)	3(3)	-	-		15890000	19380000	-	-		15890000	19380000	-	-
132	Q99P72	Reticulon-4 OS=Mus musculus GN=Rtn4 PE=1 SV=2 - [RTN4_MOUSE]		126.5	4.54	0.0886	4	4		4(4)	3(3)	-	-		15890000	19380000	-	-		15890000	19380000	-	-
																																	Y Y N N		Y	Y	N	N		N -		N	-
133	D3YWL1	Ras-related protein Rab-3D (Fragment) OS=Mus musculus GN=Rab3d PE=4 SV=1 - [D3YWL1_MOUSE]		12	8.97	0.2264	3	1		1(3)	-	-	-		15850000	-	-	-		15850000	-	-	-		15850000	-	-	-		qual_up	-		Y N N N		Y	N	N	N		U! -		U!	-		1	-	-	-	3
133	D3YW33	RAB3D. member RAS oncogene family. isoform CRA_b OS=Mus musculus GN=Rab3d PE=4 SV=1 - [D3YW33_MOUSE]		15.7	9.17	0.1765	3	1		1(3)	-	-	-		15850000	-	-	-		15850000	-	-	-
133	P35276	Ras-related protein Rab-3D OS=Mus musculus GN=Rab3d PE=1 SV=1 - [RAB3D_MOUSE]		24.4	4.93	0.1096	3	1		1(3)	-	-	-		15850000	-	-	-		15850000	-	-	-
133	P63011	Ras-related protein Rab-3A OS=Mus musculus GN=Rab3a PE=1 SV=1 - [RAB3A_MOUSE]		25	5.03	0.1091	3	1		1(3)	-	-	-		15850000	-	-	-		15850000	-	-	-
133	P62823	Ras-related protein Rab-3C OS=Mus musculus GN=Rab3c PE=1 SV=1 - [RAB3C_MOUSE]		25.9	5.24	0.1057	3	1		1(3)	-	-	-		15850000	-	-	-		15850000	-	-	-
																																	Y N N N		Y	N	N	N		U! -		U!	-
134	P28667	MARCKS-related protein OS=Mus musculus GN=Marcksl1 PE=1 SV=2 - [MRP_MOUSE]		20.2	4.61	0.075	1	1		1(1)	6(6)	-	-		15570000	27740000	-	-		15570000	27740000	-	-		15570000	27740000	-	-		0.561283	-		N Y N N		N	Y	N	N		N -		N	-		1	6	-	-	1
																																	N Y N N		N	Y	N	N		N -		N	-
135	P11440	Cyclin-dependent kinase 1 OS=Mus musculus GN=Cdk1 PE=1 SV=3 - [CDK1_MOUSE]		34.1	8.43	0.5286	15	15		15(15)	9(9)	-	-		15550000	5533000	-	-		15550000	5533000	-	-		15550000	5533000	-	-		2.81041	-		Y Y N N		Y	Y	N	N		N -		N	-		15	9	-	-	15
																																	Y Y N N		Y	Y	N	N		N -		N	-
136	P29788	Vitronectin OS=Mus musculus GN=Vtn PE=1 SV=2 - [VTNC_MOUSE]		54.8	5.88	0.1025	1	1		1(1)	-	-	-		15490000	-	-	-		15490000	-	-	-		15490000	-	-	-		qual_up	-		N N N N		N	N	N	N		U! -		U!	-		1	-	-	-	1
																																	N N N N		N	N	N	N		U! -		U!	-
137	P35979	60S ribosomal protein L12 OS=Mus musculus GN=Rpl12 PE=1 SV=2 - [RL12_MOUSE]		17.8	9.42	0.5697	6	6		6(6)	3(3)	3(3)	3(3)		15440000	8494000	4035000	3966000		15440000	8494000	4035000	3966000		15440000	8494000	4035000	3966000		1.81775	1.0174		Y Y Y Y		Y	Y	Y	Y		N N		N	N		6	3	3	3	6
																																	Y Y Y Y		Y	Y	Y	Y		N N		N	N
138	P80315	T-complex protein 1 subunit delta OS=Mus musculus GN=Cct4 PE=1 SV=3 - [TCPD_MOUSE]		58	8.02	0.423	18	18		18(18)	14(14)	1(1)	-		15300000	11310000	1061000	-		15300000	11310000	1061000	-		15300000	11310000	1061000	-		1.35279	qual_up		Y Y N N		Y	Y	N	N		N U!		N	U!		18	14	1	-	18
																																	Y Y N N		Y	Y	N	N		N U!		N	U!
139	P38647	Stress-70 protein. mitochondrial OS=Mus musculus GN=Hspa9 PE=1 SV=3 - [GRP75_MOUSE]		73.4	6.07	0.1384	7	7		7(7)	9(9)	6(7)	8(8)		14620000	7400000	25130000	9232000		14620000	7400000	25130000	9232000		14620000	7400000	25130000	9232000		1.97568	2.72205		Y Y Y Y		Y	Y	Y	Y		N N		N	N		7	9	6	8	7
																																	Y Y Y Y		Y	Y	Y	Y		N N		N	N
140	Q00780	Collagen alpha-1(VIII) chain OS=Mus musculus GN=Col8a1 PE=1 SV=3 - [CO8A1_MOUSE]		73.6	9.55	0.0578	4	4		4(4)	5(5)	1(1)	1(1)		14600000	9284000	3772000	6164000		14600000	9284000	3772000	6164000		14600000	9284000	3772000	6164000		1.5726	0.61194		Y Y N N		Y	Y	N	N		N N		N	N		4	5	1	1	4
																																	Y Y N N		Y	Y	N	N		N N		N	N
141	Q8C0I1	Alkyldihydroxyacetonephosphate synthase. peroxisomal OS=Mus musculus GN=Agps PE=1 SV=1 - [ADAS_MOUSE]		71.6	7.5	0.2574	13	13		13(13)	17(17)	-	-		14510000	24930000	-	-		14510000	24930000	-	-		14510000	24930000	-	-		0.58203	-		Y Y N N		Y	Y	N	N		N -		N	-		13	17	-	-	13
141	A2AL50	Alkyldihydroxyacetonephosphate synthase. peroxisomal OS=Mus musculus GN=Agps PE=1 SV=1 - [A2AL50_MOUSE]		74.3	7.66	0.2474	13	13		13(13)	17(17)	-	-		14510000	24930000	-	-		14510000	24930000	-	-
																																	Y Y N N		Y	Y	N	N		N -		N	-
142	P48678	Prelamin-A/C OS=Mus musculus GN=Lmna PE=1 SV=2 - [LMNA_MOUSE]		74.2	6.98	0.1669	9	9		9(9)	14(15)	36(36)	40(40)		14350000	13490000	50860000	50690000		14350000	13490000	50860000	50690000		14350000	13490000	50860000	50690000		1.06375	1.00335		Y Y Y Y		Y	Y	Y	Y		N N		N	N		9	14	36	40	9
																																	Y Y Y Y		Y	Y	Y	Y		N N		N	N
143	P18760	Cofilin-1 OS=Mus musculus GN=Cfl1 PE=1 SV=3 - [COF1_MOUSE]		18.5	8.09	0.3434	5	5		5(5)	4(4)	1(1)	1(1)		14260000	9422000	2439000	4620000		14260000	9422000	2439000	4620000		14260000	9422000	2439000	4620000		1.51348	0.527922		Y Y N N		Y	Y	N	N		N N		N	N		5	4	1	1	5
																																	Y Y N N		Y	Y	N	N		N N		N	N
144	P53026	60S ribosomal protein L10a OS=Mus musculus GN=Rpl10a PE=1 SV=3 - [RL10A_MOUSE]		24.9	9.98	0.3272	6	6		6(6)	4(4)	6(6)	-		14230000	5468000	26310000	-		14230000	5468000	26310000	-		14230000	5468000	26310000	8869000		2.60241	2.96651		Y Y Y Y		Y	Y	Y	Y		N N		N	N		6	4	6	-	6
144	Q5XJF6	Ribosomal protein OS=Mus musculus GN=Rpl10a PE=1 SV=1 - [Q5XJF6_MOUSE]		24.8	9.94	0.3272	6	6		6(6)	4(4)	6(6)	4(4)		14230000	5468000	26310000	8869000		14230000	5468000	26310000	8869000
																																	Y Y Y Y		Y	Y	Y	Y		N N		N	N
145	P51150	Ras-related protein Rab-7a OS=Mus musculus GN=Rab7a PE=1 SV=2 - [RAB7A_MOUSE]		23.5	6.7	0.4155	8	8		8(8)	7(8)	-	-		14190000	15970000	-	-		14190000	15970000	-	-		14190000	15970000	-	-		0.888541	-		Y Y N N		Y	Y	N	N		N -		N	-		8	7	-	-	8
																																	Y Y N N		Y	Y	N	N		N -		N	-
146	Q3U381	Zinc finger protein 692 OS=Mus musculus GN=Znf692 PE=2 SV=1 - [ZN692_MOUSE]		59	6.95	0.1262	5	5		5(5)	-	2(2)	-		14100000	-	3633000	-		14100000	-	3633000	-		14100000	-	3633000	-		qual_up	qual_up		Y N N N		Y	N	N	N		U! U!		U!	U!		5	-	2	-	5
																																	Y N N N		Y	N	N	N		U! U!		U!	U!
147	Q501J6	Probable ATP-dependent RNA helicase DDX17 OS=Mus musculus GN=Ddx17 PE=1 SV=1 - [DDX17_MOUSE]		72.4	8.59	0.12	7	2		2(7)	2(5)	1(5)	2(7)		13780000	6244000	9142000	9392000		13780000	6244000	9142000	9392000		13780000	6244000	9142000	9392000		2.20692	0.973382		Y Y Y Y		Y	Y	Y	Y		N N		N	N		2	2	1	2	7
147	Q3U741	DEAD (Asp-Glu-Ala-Asp) box polypeptide 17. isoform CRA_a OS=Mus musculus GN=Ddx17 PE=2 SV=1 - [Q3U741_MOUSE]		72.5	8.68	0.1196	7	2		2(7)	2(5)	1(5)	2(7)		13780000	6244000	9142000	9392000		13780000	6244000	9142000	9392000
																																	Y Y Y Y		Y	Y	Y	Y		N N		N	N
148	Q9DCN2-2	Isoform 2 of NADH-cytochrome b5 reductase 3 OS=Mus musculus GN=Cyb5r3 - [NB5R3_MOUSE]		31.7	8.38	0.3728	9	9		9(9)	9(9)	1(1)	-		13590000	15780000	1589000	-		13590000	15780000	1589000	-		13590000	15780000	1589000	-		0.861217	qual_up		Y Y N N		Y	Y	N	N		N U!		N	U!		9	9	1	-	9
148	Q9DCN2	NADH-cytochrome b5 reductase 3 OS=Mus musculus GN=Cyb5r3 PE=1 SV=3 - [NB5R3_MOUSE]		34.1	8.38	0.3455	9	9		9(9)	9(9)	1(1)	-		13590000	15780000	1589000	-		13590000	15780000	1589000	-
148	F2Z456	NADH-cytochrome b5 reductase 3 OS=Mus musculus GN=Cyb5r3 PE=1 SV=1 - [F2Z456_MOUSE]		34.9	9.1	0.3323	9	9		9(9)	9(9)	1(1)	-		13590000	15780000	1589000	-		13590000	15780000	1589000	-
																																	Y Y N N		Y	Y	N	N		N U!		N	U!
149	P16460	Argininosuccinate synthase OS=Mus musculus GN=Ass1 PE=1 SV=1 - [ASSY_MOUSE]		46.6	8.22	0.2767	10	10		10(10)	3(3)	1(1)	1(1)		13390000	3041000	8829000	12050000		13390000	3041000	8829000	12050000		13390000	3041000	8829000	12050000		4.40316	0.732697		Y Y N N		Y	Y	N	N		N N		N	N		10	3	1	1	10
																																	Y Y N N		Y	Y	N	N		N N		N	N
150	E9Q1T9	Exportin-2 OS=Mus musculus GN=Cse1l PE=4 SV=1 - [E9Q1T9_MOUSE]		103.8	6.05	0.1596	12	12		12(12)	4(4)	-	-		13150000	4471000	-	-		13150000	4471000	-	-		13150000	4471000	-	-		2.94118	-		Y Y N N		Y	Y	N	N		N -		N	-		12	4	-	-	12
150	Q9ERK4	Exportin-2 OS=Mus musculus GN=Cse1l PE=2 SV=1 - [XPO2_MOUSE]		110.4	5.77	0.1504	12	12		12(12)	4(4)	-	-		13150000	4471000	-	-		13150000	4471000	-	-
																																	Y Y N N		Y	Y	N	N		N -		N	-
151	E0CYN1	Histone H3.3 (Fragment) OS=Mus musculus GN=H3f3a PE=4 SV=1 - [E0CYN1_MOUSE]		5.6	12.15	0.1731	1	1		1(1)	1(1)	-	-		13150000	9814000	-	-		13150000	9814000	-	-		13150000	9814000	14130000	8177000		1.33992	1.72802		N N Y Y		N	N	Y	Y		N N		N	N		1	1	-	-	1
151	E0CYR7	Histone H3.3 (Fragment) OS=Mus musculus GN=H3f3a PE=4 SV=1 - [E0CYR7_MOUSE]		6.1	12.12	0.1636	1	1		1(1)	1(1)	-	-		13150000	9814000	-	-		13150000	9814000	-	-
151	E0CZ27	Histone H3 (Fragment) OS=Mus musculus GN=H3f3a PE=3 SV=1 - [E0CZ27_MOUSE]		13.3	11.02	0.0756	1	1		1(1)	1(1)	-	-		13150000	9814000	-	-		13150000	9814000	-	-
151	F8WI35	Histone H3 OS=Mus musculus GN=H3f3a PE=3 SV=1 - [F8WI35_MOUSE]		15.2	11.4	0.0667	1	1		1(1)	1(1)	11(11)	10(10)		13150000	9814000	14130000	8177000		13150000	9814000	14130000	8177000
151	P02301	Histone H3.3C OS=Mus musculus GN=H3f3c PE=3 SV=3 - [H3C_MOUSE]		15.3	11.14	0.0662	1	1		1(1)	1(1)	11(11)	10(10)		13150000	9814000	14130000	8177000		13150000	9814000	14130000	8177000
151	P68433	Histone H3.1 OS=Mus musculus GN=Hist1h3a PE=1 SV=2 - [H31_MOUSE]		15.4	11.12	0.0662	1	1		1(1)	1(1)	11(11)	10(10)		13150000	9814000	14130000	8177000		13150000	9814000	14130000	8177000
151	P84228	Histone H3.2 OS=Mus musculus GN=Hist1h3b PE=1 SV=2 - [H32_MOUSE]		15.4	11.27	0.0662	1	1		1(1)	1(1)	11(11)	10(10)		13150000	9814000	14130000	8177000		13150000	9814000	14130000	8177000
151	P84244	Histone H3.3 OS=Mus musculus GN=H3f3a PE=1 SV=2 - [H33_MOUSE]		15.3	11.27	0.0662	1	1		1(1)	1(1)	11(11)	10(10)		13150000	9814000	14130000	8177000		13150000	9814000	14130000	8177000
																																	N N Y Y		N	N	Y	Y		N N		N	N
152	Q9QXS1-2	Isoform PLEC-1 of Plectin OS=Mus musculus GN=Plec - [PLEC_MOUSE]		533.2	5.95	0.1355	51	1		1(51)	48(48)	24(24)	47(47)		12880000	7221000	3128000	5352000		12880000	7221000	3128000	5352000		12880000	7221000	3128000	5352000		1.78369	0.584454		Y Y Y Y		Y	Y	Y	Y		N N		N	N		1	48	24	47	51
152	Q9QXS1	Plectin OS=Mus musculus GN=Plec PE=1 SV=3 - [PLEC_MOUSE]		533.9	5.96	0.1354	51	1		1(51)	48(48)	24(24)	47(47)		12880000	7221000	3128000	5352000		12880000	7221000	3128000	5352000
																																	Y Y Y Y		Y	Y	Y	Y		N N		N	N
153	Q9QXS1-3	Isoform PLEC-1A of Plectin OS=Mus musculus GN=Plec - [PLEC_MOUSE]		517	5.8	0.1396	51	1		1(51)	48(48)	24(24)	47(47)		12880000	7221000	3128000	5352000		12880000	7221000	3128000	5352000		12880000	7221000	3128000	5352000		1.78369	0.584454		Y Y Y Y		Y	Y	Y	Y		N N		N	N		1	48	24	47	51
																																	Y Y Y Y		Y	Y	Y	Y		N N		N	N
154	P62960	Nuclease-sensitive element-binding protein 1 OS=Mus musculus GN=Ybx1 PE=1 SV=3 - [YBOX1_MOUSE]		35.7	9.88	0.4161	8	8		8(8)	5(8)	9(13)	9(13)		12590000	9391000	30170000	30780000		12590000	9391000	30170000	30780000		12590000	9391000	30170000	30780000		1.34065	0.980182		Y Y Y Y		Y	Y	Y	Y		N N		N	N		8	5	9	9	8
																																	Y Y Y Y		Y	Y	Y	Y		N N		N	N
155	Q9CQN1	Heat shock protein 75 kDa. mitochondrial OS=Mus musculus GN=Trap1 PE=1 SV=1 - [TRAP1_MOUSE]		80.2	6.68	0.0623	3	2		2(3)	-	-	-		12410000	-	-	-		12410000	-	-	-		12410000	-	-	-		qual_up	-		Y N N N		Y	N	N	N		U! -		U!	-		2	-	-	-	3
																																	Y N N N		Y	N	N	N		U! -		U!	-
156	P97311	DNA replication licensing factor MCM6 OS=Mus musculus GN=Mcm6 PE=1 SV=1 - [MCM6_MOUSE]		92.8	5.45	0.0792	5	5		5(5)	4(4)	-	-		12150000	4087000	-	-		12150000	4087000	-	-		12150000	4087000	-	-		2.97284	-		Y Y N N		Y	Y	N	N		N -		N	-		5	4	-	-	5
																																	Y Y N N		Y	Y	N	N		N -		N	-
157	P26645	Myristoylated alanine-rich C-kinase substrate OS=Mus musculus GN=Marcks PE=1 SV=2 - [MARCS_MOUSE]		29.6	4.34	0.2362	7	7		7(7)	10(10)	-	-		12100000	21590000	-	-		12100000	21590000	-	-		12100000	21590000	-	-		0.560445	-		Y Y N N		Y	Y	N	N		N -		N	-		7	10	-	-	7
																																	Y Y N N		Y	Y	N	N		N -		N	-
158	P61514	60S ribosomal protein L37a OS=Mus musculus GN=Rpl37a PE=2 SV=2 - [RL37A_MOUSE]		10.3	10.43	0.2935	2	2		2(2)	2(2)	1(1)	-		12050000	8772000	993200	-		12050000	8772000	993200	-		12050000	8772000	993200	-		1.37369	qual_up		N N N N		N	N	N	N		N U!		N	U!		2	2	1	-	2
																																	N N N N		N	N	N	N		N U!		N	U!
159	P83882	60S ribosomal protein L36a OS=Mus musculus GN=Rpl36a PE=1 SV=2 - [RL36A_MOUSE]		12.4	10.58	0.0943	1	1		1(1)	4(4)	-	-		11980000	3471000	-	-		11980000	3471000	-	-		11980000	3471000	-	-		3.45145	-		N Y N N		N	Y	N	N		N -		N	-		1	4	-	-	1
																																	N Y N N		N	Y	N	N		N -		N	-
160	Q9CYL5	Golgi-associated plant pathogenesis-related protein 1 OS=Mus musculus GN=Glipr2 PE=2 SV=3 - [GAPR1_MOUSE]		17.1	9.51	0.4221	4	4		4(4)	6(6)	-	-		11960000	19450000	-	-		11960000	19450000	-	-		11960000	19450000	-	-		0.61491	-		Y Y N N		Y	Y	N	N		N -		N	-		4	6	-	-	4
																																	Y Y N N		Y	Y	N	N		N -		N	-
161	Q1H9T6	Zinc finger and BTB domain-containing protein 48 OS=Mus musculus GN=Zbtb48 PE=1 SV=1 - [ZBT48_MOUSE]		76.8	7.81	0.138	9	9		9(9)	-	-	-		11880000	-	-	-		11880000	-	-	-		11880000	-	-	-		qual_up	-		Y N N N		Y	N	N	N		U! -		U!	-		9	-	-	-	9
																																	Y N N N		Y	N	N	N		U! -		U!	-
162	P68040	Guanine nucleotide-binding protein subunit beta-2-like 1 OS=Mus musculus GN=Gnb2l1 PE=1 SV=3 - [GBLP_MOUSE]		35.1	7.69	0.2934	9	9		9(9)	5(5)	-	-		11710000	5106000	-	-		11710000	5106000	-	-		11710000	5106000	-	-		2.29338	-		Y Y N N		Y	Y	N	N		N -		N	-		9	5	-	-	9
																																	Y Y N N		Y	Y	N	N		N -		N	-
163	E9PV04	Protein Gm8994 OS=Mus musculus GN=Gm8994 PE=3 SV=2 - [E9PV04_MOUSE]		46.8	7.43	0.1484	6	3		3(6)	-	-	-		11700000	-	-	-		11700000	-	-	-		11700000	5226000	-	-		2.23881	-		Y N N N		Y	N	N	N		N -		N	-		3	-	-	-	6
163	Q91VC3	Eukaryotic initiation factor 4A-III OS=Mus musculus GN=Eif4a3 PE=2 SV=3 - [IF4A3_MOUSE]		46.8	6.73	0.1484	6	3		3(6)	1(2)	-	-		11700000	5226000	-	-		11700000	5226000	-	-
																																	Y N N N		Y	N	N	N		N -		N	-
164	E9Q8Z4	Catenin delta-1 OS=Mus musculus GN=Ctnnd1 PE=1 SV=1 - [E9Q8Z4_MOUSE]		96.8	7.2	0.2512	15	15		15(15)	5(5)	-	-		11600000	2814000	-	-		11600000	2814000	-	-		11600000	2814000	-	-		4.12225	-		Y Y N N		Y	Y	N	N		N -		N	-		15	5	-	-	15
164	E9Q8Z9	Catenin delta-1 OS=Mus musculus GN=Ctnnd1 PE=1 SV=1 - [E9Q8Z9_MOUSE]		97.9	7.46	0.2483	15	15		15(15)	5(5)	-	-		11600000	2814000	-	-		11600000	2814000	-	-
164	D3Z2H2	Catenin delta-1 OS=Mus musculus GN=Ctnnd1 PE=1 SV=1 - [D3Z2H2_MOUSE]		98.8	7.33	0.2466	15	15		15(15)	5(5)	-	-		11600000	2814000	-	-		11600000	2814000	-	-
164	E9Q901	Catenin delta-1 OS=Mus musculus GN=Ctnnd1 PE=1 SV=1 - [E9Q901_MOUSE]		101.2	6.55	0.2404	15	15		15(15)	5(5)	-	-		11600000	2814000	-	-		11600000	2814000	-	-
164	E9Q904	Catenin delta-1 OS=Mus musculus GN=Ctnnd1 PE=1 SV=1 - [E9Q904_MOUSE]		102	6.49	0.2388	15	15		15(15)	5(5)	-	-		11600000	2814000	-	-		11600000	2814000	-	-
164	G3X9V2	Catenin (Cadherin associated protein). delta 1. isoform CRA_a OS=Mus musculus GN=Ctnnd1 PE=1 SV=1 - [G3X9V2_MOUSE]		104	6.95	0.2339	15	15		15(15)	5(5)	-	-		11600000	2814000	-	-		11600000	2814000	-	-
164	P30999	Catenin delta-1 OS=Mus musculus GN=Ctnnd1 PE=1 SV=2 - [CTND1_MOUSE]		104.9	6.87	0.2324	15	15		15(15)	5(5)	-	-		11600000	2814000	-	-		11600000	2814000	-	-
164	E9Q8Z6	Catenin delta-1 OS=Mus musculus GN=Ctnnd1 PE=1 SV=1 - [E9Q8Z6_MOUSE]		107.3	6.29	0.2268	15	15		15(15)	5(5)	-	-		11600000	2814000	-	-		11600000	2814000	-	-
164	E9Q8Z8	Catenin delta-1 OS=Mus musculus GN=Ctnnd1 PE=1 SV=1 - [E9Q8Z8_MOUSE]		108.1	6.23	0.2254	15	15		15(15)	5(5)	-	-		11600000	2814000	-	-		11600000	2814000	-	-
																																	Y Y N N		Y	Y	N	N		N -		N	-
165	Q91VA7	Isocitrate dehydrogenase 3 (NAD+) beta OS=Mus musculus GN=Idh3b PE=2 SV=1 - [Q91VA7_MOUSE]		42.2	8.6	0.1719	4	4		4(4)	4(4)	-	-		11480000	2886000	-	-		11480000	2886000	-	-		11480000	2886000	-	-		3.97782	-		Y Y N N		Y	Y	N	N		N -		N	-		4	4	-	-	4
																																	Y Y N N		Y	Y	N	N		N -		N	-
166	Q9D1R9	60S ribosomal protein L34 OS=Mus musculus GN=Rpl34 PE=1 SV=2 - [RL34_MOUSE]		13.3	11.47	0.2479	5	5		5(5)	2(2)	3(3)	5(5)		11460000	5775000	615800	847600		11460000	5775000	615800	847600		11460000	5775000	615800	847600		1.98442	0.726522		Y N Y Y		Y	N	Y	Y		N N		N	N		5	2	3	5	5
																																	Y N Y Y		Y	N	Y	Y		N N		N	N
167	P09405	Nucleolin OS=Mus musculus GN=Ncl PE=1 SV=2 - [NUCL_MOUSE]		76.7	4.75	0.1966	11	11		11(11)	4(4)	5(5)	5(5)		11410000	4418000	4451000	13210000		11410000	4418000	4451000	13210000		11410000	4418000	4451000	13210000		2.58262	0.336942		Y Y Y Y		Y	Y	Y	Y		N N		N	N		11	4	5	5	11
																																	Y Y Y Y		Y	Y	Y	Y		N N		N	N
168	Q9DA19	Corepressor interacting with RBPJ 1 OS=Mus musculus GN=Cir1 PE=1 SV=2 - [CIR1_MOUSE]		51.8	9.92	0.1333	8	8		8(8)	8(8)	-	-		11370000	14580000	-	-		11370000	14580000	-	-		11370000	14580000	-	-		0.779835	-		Y Y N N		Y	Y	N	N		N -		N	-		8	8	-	-	8
																																	Y Y N N		Y	Y	N	N		N -		N	-
169	P47753	F-actin-capping protein subunit alpha-1 OS=Mus musculus GN=Capza1 PE=1 SV=4 - [CAZA1_MOUSE]		32.9	5.55	0.0979	2	1		1(2)	2(3)	4(6)	7(9)		11200000	4927000	12150000	24330000		11200000	4927000	12150000	24330000		11200000	4927000	12150000	24330000		2.27319	0.499383		N Y Y Y		N	Y	Y	Y		N N		N	N		1	2	4	7	2
169	Q5RKN9	Capping protein (Actin filament) muscle Z-line. alpha 1 OS=Mus musculus GN=Capza1 PE=1 SV=1 - [Q5RKN9_MOUSE]		32.9	5.55	0.0979	2	1		1(2)	2(3)	4(6)	7(9)		11200000	4927000	12150000	24330000		11200000	4927000	12150000	24330000
																																	N Y Y Y		N	Y	Y	Y		N N		N	N
170	Q9CPR6	Protein 1700011A15Rik OS=Mus musculus GN=1700011A15Rik PE=2 SV=1 - [Q9CPR6_MOUSE]		18.2	7.83	0.0468	1	1		1(1)	1(1)	-	-		11140000	12830000	-	-		11140000	12830000	-	-		11140000	12830000	-	-		0.868277	-		N N N N		N	N	N	N		N -		N	-		1	1	-	-	1
170	E9Q1Y9	Protein 5430421N21Rik OS=Mus musculus GN=5430421N21Rik PE=3 SV=1 - [E9Q1Y9_MOUSE]		52.8	5.74	0.0167	1	1		1(1)	1(1)	-	-		11140000	12830000	-	-		11140000	12830000	-	-
170	Q9ERE2	Keratin. type II cuticular Hb1 OS=Mus musculus GN=Krt81 PE=2 SV=2 - [KRT81_MOUSE]		52.8	5.76	0.0166	1	1		1(1)	1(1)	-	-		11140000	12830000	-	-		11140000	12830000	-	-
170	O43790-cRAP	Keratin. type II cuticular Hb6 (cRAP) OS=Homo sapiens GN=KRT86 PE=1 SV=1 - [KRT86_HUMAN]		53.5	5.66	0.0165	1	1		1(1)	1(1)	-	-		11140000	12830000	-	-		11140000	12830000	-	-
170	P97861	Keratin. type II cuticular Hb6 OS=Mus musculus GN=Krt86 PE=2 SV=2 - [KRT86_MOUSE]		53.2	5.76	0.0165	1	1		1(1)	1(1)	-	-		11140000	12830000	-	-		11140000	12830000	-	-
170	P15241-cRAP	Keratin. type II microfibrillar. component 7C (cRAP) OS=Ovis aries PE=1 SV=1 - [K2M2_SHEEP]		53.6	5.57	0.0163	1	1		1(1)	1(1)	-	-		11140000	12830000	-	-		11140000	12830000	-	-
170	P78385-cRAP	Keratin. type II cuticular Hb3 (cRAP) OS=Homo sapiens GN=KRT83 PE=1 SV=2 - [KRT83_HUMAN]		54.2	5.64	0.0162	1	1		1(1)	1(1)	-	-		11140000	12830000	-	-		11140000	12830000	-	-
170	Q6IMF0	Keratin. type II cuticular Hb3 OS=Mus musculus GN=Krt83 PE=2 SV=2 - [KRT83_MOUSE]		54.6	6.06	0.0162	1	1		1(1)	1(1)	-	-		11140000	12830000	-	-		11140000	12830000	-	-
170	P25691-cRAP	Keratin. type II microfibrillar. component 5 (cRAP) OS=Ovis aries PE=1 SV=1 - [K2M3_SHEEP]		55.2	6.46	0.0159	1	1		1(1)	1(1)	-	-		11140000	12830000	-	-		11140000	12830000	-	-
170	Q14533-cRAP	Keratin. type II cuticular Hb1 (cRAP) OS=Homo sapiens GN=KRT81 PE=1 SV=3 - [KRT81_HUMAN]		54.9	5.47	0.0158	1	1		1(1)	1(1)	-	-		11140000	12830000	-	-		11140000	12830000	-	-
170	Q9Z2T6	Keratin. type II cuticular Hb5 OS=Mus musculus GN=Krt85 PE=2 SV=2 - [KRT85_MOUSE]		55.7	6.42	0.0158	1	1		1(1)	1(1)	-	-		11140000	12830000	-	-		11140000	12830000	-	-
																																	N N N N		N	N	N	N		N -		N	-
171	Q792Z1	MCG140784 OS=Mus musculus GN=Try10 PE=2 SV=1 - [Q792Z1_MOUSE]		26.2	5.83	0.187	3	3		3(3)	2(2)	2(2)	3(3)		11020000	25750000	26400000	24860000		11020000	25750000	26400000	24860000		11020000	25750000	26400000	24860000		0.427961	1.06195		Y N N Y		Y	N	N	Y		N N		N	N		3	2	2	3	3
																																	Y N N Y		Y	N	N	Y		N N		N	N
172	P43274	Histone H1.4 OS=Mus musculus GN=Hist1h1e PE=1 SV=2 - [H14_MOUSE]		22	11.11	0.2922	7	2		2(7)	3(9)	-	-		10980000	12560000	-	-		10980000	12560000	-	-		10980000	12560000	-	-		0.874204	-		Y Y N N		Y	Y	N	N		N -		N	-		2	3	-	-	7
																																	Y Y N N		Y	Y	N	N		N -		N	-
173	P84084	ADP-ribosylation factor 5 OS=Mus musculus GN=Arf5 PE=1 SV=2 - [ARF5_MOUSE]		20.5	6.79	0.3167	6	1		1(6)	2(6)	-	-		10920000	3298000	-	-		10920000	3298000	-	-		10920000	3298000	-	-		3.3111	-		Y Y N N		Y	Y	N	N		N -		N	-		1	2	-	-	6
																																	Y Y N N		Y	Y	N	N		N -		N	-
174	Q80X90	Filamin-B OS=Mus musculus GN=Flnb PE=1 SV=3 - [FLNB_MOUSE]		277.7	5.71	0.035	7	3		3(7)	5(8)	-	-		10830000	5833000	-	-		10830000	5833000	-	-		10830000	5833000	-	-		1.85668	-		Y Y N N		Y	Y	N	N		N -		N	-		3	5	-	-	7
																																	Y Y N N		Y	Y	N	N		N -		N	-
175	Q8VHX6-2	Isoform 2 of Filamin-C OS=Mus musculus GN=Flnc - [FLNC_MOUSE]		287.2	5.95	0.0175	5	1		1(5)	2(6)	-	-		10690000	5720000	-	-		10690000	5720000	-	-		10690000	5720000	-	-		1.86888	-		Y Y N N		Y	Y	N	N		N -		N	-		1	2	-	-	5
175	D3YW87	Filamin-C OS=Mus musculus GN=Flnc PE=1 SV=1 - [D3YW87_MOUSE]		288.4	6	0.0174	5	1		1(5)	2(6)	-	-		10690000	5720000	-	-		10690000	5720000	-	-
175	D3Z576	Filamin-C OS=Mus musculus GN=Flnc PE=1 SV=1 - [D3Z576_MOUSE]		292.2	5.99	0.0172	5	1		1(5)	2(6)	-	-		10690000	5720000	-	-		10690000	5720000	-	-
175	Q8VHX6	Filamin-C OS=Mus musculus GN=Flnc PE=1 SV=3 - [FLNC_MOUSE]		290.9	5.95	0.0172	5	1		1(5)	2(6)	-	-		10690000	5720000	-	-		10690000	5720000	-	-
																																	Y Y N N		Y	Y	N	N		N -		N	-
176	D3YWC2	ADP-ribosylation factor-like 6 interacting protein 4 OS=Mus musculus GN=Arl6ip4 PE=4 SV=1 - [D3YWC2_MOUSE]		22.6	11.3	0.345	5	5		5(5)	7(7)	-	-		10610000	17740000	-	-		10610000	17740000	-	-		10610000	17740000	-	-		0.598083	-		Y Y N N		Y	Y	N	N		N -		N	-		5	7	-	-	5
176	D3Z6F1	ADP-ribosylation factor-like protein 6-interacting protein 4 (Fragment) OS=Mus musculus GN=Arl6ip4 PE=4 SV=2 - [D3Z6F1_MOUSE]		25.3	10.3	0.3053	5	5		5(5)	7(7)	-	-		10610000	17740000	-	-		10610000	17740000	-	-
176	Q9JM93	ADP-ribosylation factor-like protein 6-interacting protein 4 OS=Mus musculus GN=Arl6ip4 PE=1 SV=1 - [AR6P4_MOUSE]		25.5	11.19	0.3013	5	5		5(5)	7(7)	-	-		10610000	17740000	-	-		10610000	17740000	-	-
																																	Y Y N N		Y	Y	N	N		N -		N	-
177	P62858	40S ribosomal protein S28 OS=Mus musculus GN=Rps28 PE=2 SV=1 - [RS28_MOUSE]		7.8	10.7	0.5217	5	5		5(5)	5(5)	-	-		10550000	9016000	-	-		10550000	9016000	-	-		10550000	9016000	-	-		1.17014	-		Y Y N N		Y	Y	N	N		N -		N	-		5	5	-	-	5
																																	Y Y N N		Y	Y	N	N		N -		N	-
178	Q3UMC0	Spermatogenesis-associated protein 5 OS=Mus musculus GN=Spata5 PE=1 SV=2 - [SPAT5_MOUSE]		97.2	8.24	0.2956	18	17		17(18)	-	20(20)	-		10360000	-	14800000	-		10360000	-	14800000	-		10360000	-	14800000	-		qual_up	qual_up		Y N Y N		Y	N	Y	N		U! U!		U!	U!		17	-	20	-	18
																																	Y N Y N		Y	N	Y	N		U! U!		U!	U!
179	Q8BTI8	Serine/arginine repetitive matrix protein 2 OS=Mus musculus GN=Srrm2 PE=1 SV=3 - [SRRM2_MOUSE]		294.7	12.03	0.1173	24	24		24(24)	14(14)	-	-		10350000	6666000	-	-		10350000	6666000	-	-		10350000	6666000	-	-		1.55266	-		Y Y N N		Y	Y	N	N		N -		N	-		24	14	-	-	24
																																	Y Y N N		Y	Y	N	N		N -		N	-
180	Q8BHL5-2	Isoform 2 of Engulfment and cell motility protein 2 OS=Mus musculus GN=Elmo2 - [ELMO2_MOUSE]		82.5	5.96	0.1333	11	7		7(11)	6(7)	-	-		10320000	6653000	-	-		10320000	6653000	-	-		10320000	6653000	-	-		1.55118	-		Y Y N N		Y	Y	N	N		N -		N	-		7	6	-	-	11
180	Q8BHL5	Engulfment and cell motility protein 2 OS=Mus musculus GN=Elmo2 PE=1 SV=1 - [ELMO2_MOUSE]		83.8	5.95	0.1311	11	7		7(11)	6(7)	-	-		10320000	6653000	-	-		10320000	6653000	-	-
180	Q8BHL5-3	Isoform 3 of Engulfment and cell motility protein 2 OS=Mus musculus GN=Elmo2 - [ELMO2_MOUSE]		91.2	6.57	0.1203	11	7		7(11)	6(7)	-	-		10320000	6653000	-	-		10320000	6653000	-	-
																																	Y Y N N		Y	Y	N	N		N -		N	-
181	Q9D2W5	GRAM domain-containing protein 3 OS=Mus musculus GN=Gramd3 PE=1 SV=1 - [Q9D2W5_MOUSE]		47.9	7.75	0.1597	5	5		5(5)	-	5(5)	-		10280000	-	9054000	-		10280000	-	9054000	-		10280000	-	9054000	-		qual_up	qual_up		Y N Y N		Y	N	Y	N		U! U!		U!	U!		5	-	5	-	5
181	Q6PEM6	GRAM domain-containing protein 3 OS=Mus musculus GN=Gramd3 PE=1 SV=2 - [GRAM3_MOUSE]		49.2	7.96	0.1551	5	5		5(5)	-	-	-		10280000	-	-	-		10280000	-	-	-
																																	Y N Y N		Y	N	Y	N		U! U!		U!	U!
182	Q61029	Lamina-associated polypeptide 2. isoforms beta/delta/epsilon/gamma OS=Mus musculus GN=Tmpo PE=1 SV=4 - [LAP2B_MOUSE]		50.3	9.45	0.4425	13	6		6(13)	3(10)	7(14)	11(22)		10270000	12300000	74650000	75250000		10270000	12300000	74650000	75250000		10270000	12300000	74650000	75250000		0.834959	0.992027		Y Y Y Y		Y	Y	Y	Y		N N		N	N		6	3	7	11	13
																																	Y Y Y Y		Y	Y	Y	Y		N N		N	N
183	D3Z3F7	UDP-glucose 6-dehydrogenase OS=Mus musculus GN=Ugdh PE=1 SV=1 - [D3Z3F7_MOUSE]		47.4	6.23	0.1784	6	6		6(6)	6(6)	-	-		10190000	5866000	-	-		10190000	5866000	-	-		10190000	5866000	-	-		1.73713	-		Y Y N N		Y	Y	N	N		N -		N	-		6	6	-	-	6
183	O70475	UDP-glucose 6-dehydrogenase OS=Mus musculus GN=Ugdh PE=1 SV=1 - [UGDH_MOUSE]		54.8	7.56	0.1542	6	6		6(6)	6(6)	-	-		10190000	5866000	-	-		10190000	5866000	-	-
																																	Y Y N N		Y	Y	N	N		N -		N	-
184	Q9WVK4	EH domain-containing protein 1 OS=Mus musculus GN=Ehd1 PE=1 SV=1 - [EHD1_MOUSE]		60.6	6.83	0.4476	16	13		13(16)	6(7)	-	-		10040000	2915000	-	-		10040000	2915000	-	-		10040000	2915000	-	-		3.44425	-		Y Y N N		Y	Y	N	N		N -		N	-		13	6	-	-	16
																																	Y Y N N		Y	Y	N	N		N -		N	-
185	B2RY04	Dedicator of cytokinesis protein 5 OS=Mus musculus GN=Dock5 PE=1 SV=2 - [DOCK5_MOUSE]		214.3	7.55	0.0712	9	8		8(9)	1(1)	-	-		10020000	0	-	-		10020000	51330	-	-		10020000	51330	-	-		195.207	-		Y N N N		Y	N	N	N		U -		U	-		8	1	-	-	9
																																	Y N N N		Y	N	N	N		U -		U	-
186	P43277	Histone H1.3 OS=Mus musculus GN=Hist1h1d PE=1 SV=2 - [H13_MOUSE]		22.1	11.03	0.2851	7	2		2(7)	2(8)	-	1(1)		9920000	10990000	-	3264000		9920000	10990000	-	3264000		9920000	10990000	-	3264000		0.902639	qual_down		Y Y N N		Y	Y	N	N		N D!		N	D!		2	2	-	1	7
																																	Y Y N N		Y	Y	N	N		N D!		N	D!
187	Q9EP71	Ankycorbin OS=Mus musculus GN=Rai14 PE=1 SV=1 - [RAI14_MOUSE]		108.8	6.27	0.1134	8	8		8(8)	17(17)	8(8)	16(16)		9839000	8844000	5478000	7177000		9839000	8844000	5478000	7177000		9839000	8844000	5478000	7177000		1.11251	0.763272		Y Y Y Y		Y	Y	Y	Y		N N		N	N		8	17	8	16	8
																																	Y Y Y Y		Y	Y	Y	Y		N N		N	N
188	P17918	Proliferating cell nuclear antigen OS=Mus musculus GN=Pcna PE=1 SV=2 - [PCNA_MOUSE]		28.8	4.77	0.3372	6	6		6(6)	5(5)	-	-		9727000	5412000	-	-		9727000	5412000	-	-		9727000	5412000	-	-		1.7973	-		Y Y N N		Y	Y	N	N		N -		N	-		6	5	-	-	6
																																	Y Y N N		Y	Y	N	N		N -		N	-
189	P14069	Protein S100-A6 OS=Mus musculus GN=S100a6 PE=1 SV=3 - [S10A6_MOUSE]		10	5.48	0.0899	1	1		1(1)	2(2)	1(1)	1(1)		9709000	14380000	572400	377400		9709000	14380000	572400	377400		9709000	14380000	572400	377400		0.675174	1.51669		N N N N		N	N	N	N		N N		N	N		1	2	1	1	1
																																	N N N N		N	N	N	N		N N		N	N
190	E9PUM3	Phosphorylase OS=Mus musculus GN=Pygm PE=1 SV=1 - [E9PUM3_MOUSE]		87.5	8.51	0.0106	1	1		1(1)	-	-	-		9683000	-	-	-		9683000	-	-	-		9683000	-	-	-		qual_up	-		N N N N		N	N	N	N		U! -		U!	-		1	-	-	-	1
190	Q3UEJ6	Phosphorylase OS=Mus musculus GN=Pygl PE=1 SV=1 - [Q3UEJ6_MOUSE]		86.5	6.21	0.0105	1	1		1(1)	-	-	-		9683000	-	-	-		9683000	-	-	-
190	Q8CI94	Glycogen phosphorylase. brain form OS=Mus musculus GN=Pygb PE=1 SV=3 - [PYGB_MOUSE]		96.7	6.73	0.0095	1	1		1(1)	-	-	-		9683000	-	-	-		9683000	-	-	-
190	Q9WUB3	Glycogen phosphorylase. muscle form OS=Mus musculus GN=Pygm PE=1 SV=3 - [PYGM_MOUSE]		97.2	7.11	0.0095	1	1		1(1)	-	-	-		9683000	-	-	-		9683000	-	-	-
190	Q9ET01	Glycogen phosphorylase. liver form OS=Mus musculus GN=Pygl PE=1 SV=4 - [PYGL_MOUSE]		97.4	7.09	0.0094	1	1		1(1)	-	-	-		9683000	-	-	-		9683000	-	-	-
																																	N N N N		N	N	N	N		U! -		U!	-
191	Q62159	Rho-related GTP-binding protein RhoC OS=Mus musculus GN=Rhoc PE=1 SV=2 - [RHOC_MOUSE]		22	6.58	0.0777	2	1		1(2)	-	-	-		9653000	-	-	-		9653000	-	-	-		9653000	-	-	-		qual_up	-		N N N N		N	N	N	N		U! -		U!	-		1	-	-	-	2
																																	N N N N		N	N	N	N		U! -		U!	-
192	P60229	Eukaryotic translation initiation factor 3 subunit E OS=Mus musculus GN=Eif3e PE=1 SV=1 - [EIF3E_MOUSE]		52.2	6.04	0.0854	4	4		4(4)	2(2)	2(2)	-		9638000	4143000	2553000	-		9638000	4143000	2553000	-		9638000	4143000	2553000	-		2.32633	qual_up		Y N N N		Y	N	N	N		N U!		N	U!		4	2	2	-	4
																																	Y N N N		Y	N	N	N		N U!		N	U!
193	Q8BJH1	Zinc finger C2HC domain-containing protein 1A OS=Mus musculus GN=Zc2hc1a PE=2 SV=1 - [ZC21A_MOUSE]		35.1	9.88	0.2346	6	6		6(6)	3(3)	-	3(3)		9582000	3347000	-	1295000		9582000	3347000	-	1295000		9582000	3347000	-	1295000		2.86286	qual_down		Y Y N Y		Y	Y	N	Y		N D!		N	D!		6	3	-	3	6
																																	Y Y N Y		Y	Y	N	Y		N D!		N	D!
194	Q61033	Lamina-associated polypeptide 2. isoforms alpha/zeta OS=Mus musculus GN=Tmpo PE=1 SV=4 - [LAP2A_MOUSE]		75.1	8.05	0.2035	9	2		2(9)	6(13)	12(19)	14(25)		9575000	12710000	74650000	75250000		9575000	12710000	74650000	75250000		9575000	12710000	74650000	75250000		0.753344	0.992027		Y Y Y Y		Y	Y	Y	Y		N N		N	N		2	6	12	14	9
																																	Y Y Y Y		Y	Y	Y	Y		N N		N	N
195	Q9JKF1	Ras GTPase-activating-like protein IQGAP1 OS=Mus musculus GN=Iqgap1 PE=1 SV=2 - [IQGA1_MOUSE]		188.6	6.48	0.0815	11	10		10(11)	5(5)	1(1)	-		9506000	5471000	0	-		9506000	5471000	99950	-		9506000	5471000	99950	-		1.73753	qual_up		Y Y N N		Y	Y	N	N		N U!		N	U!		10	5	1	-	11
																																	Y Y N N		Y	Y	N	N		N U!		N	U!
196	O88569-3	Isoform 3 of Heterogeneous nuclear ribonucleoproteins A2/B1 OS=Mus musculus GN=Hnrnpa2b1 - [ROA2_MOUSE]		32.4	8.72	0.0498	1	1		1(1)	2(2)	2(2)	4(4)		9498000	51330	2724000	4009000		9498000	51330	2724000	4009000		9498000	51330	2724000	4009000		185.038	0.679471		N N N Y		N	N	N	Y		U N		U	N		1	2	2	4	1
196	O88569-2	Isoform 2 of Heterogeneous nuclear ribonucleoproteins A2/B1 OS=Mus musculus GN=Hnrnpa2b1 - [ROA2_MOUSE]		36	8.65	0.044	1	1		1(1)	2(2)	2(2)	4(4)		9498000	51330	2724000	4009000		9498000	51330	2724000	4009000
196	O88569	Heterogeneous nuclear ribonucleoproteins A2/B1 OS=Mus musculus GN=Hnrnpa2b1 PE=1 SV=2 - [ROA2_MOUSE]		37.4	8.95	0.0425	1	1		1(1)	2(2)	2(2)	4(4)		9498000	51330	2724000	4009000		9498000	51330	2724000	4009000
																																	N N N Y		N	N	N	Y		U N		U	N
197	Q921J2	GTP-binding protein Rheb OS=Mus musculus GN=Rheb PE=1 SV=1 - [RHEB_MOUSE]		20.4	5.92	0.087	1	1		1(1)	2(2)	-	-		9477000	2136000	-	-		9477000	2136000	-	-		9477000	2136000	-	-		4.4368	-		N N N N		N	N	N	N		N -		N	-		1	2	-	-	1
																																	N N N N		N	N	N	N		N -		N	-
198	P49717	DNA replication licensing factor MCM4 OS=Mus musculus GN=Mcm4 PE=1 SV=1 - [MCM4_MOUSE]		96.7	7.2	0.1914	12	12		12(12)	4(4)	-	-		9271000	2752000	-	-		9271000	2752000	-	-		9271000	2752000	-	-		3.36882	-		Y Y N N		Y	Y	N	N		N -		N	-		12	4	-	-	12
																																	Y Y N N		Y	Y	N	N		N -		N	-
199	P14206	40S ribosomal protein SA OS=Mus musculus GN=Rpsa PE=1 SV=4 - [RSSA_MOUSE]		32.8	4.87	0.1898	4	4		4(4)	4(4)	-	-		9250000	5486000	-	-		9250000	5486000	-	-		9250000	5486000	-	-		1.68611	-		Y Y N N		Y	Y	N	N		N -		N	-		4	4	-	-	4
																																	Y Y N N		Y	Y	N	N		N -		N	-
200	Q3UJU9	Regulator of microtubule dynamics protein 3 OS=Mus musculus GN=Rmdn3 PE=1 SV=2 - [RMD3_MOUSE]		52	5.21	0.2617	8	8		8(8)	-	-	-		9136000	-	-	-		9136000	-	-	-		9136000	-	-	-		qual_up	-		Y N N N		Y	N	N	N		U! -		U!	-		8	-	-	-	8
																																	Y N N N		Y	N	N	N		U! -		U!	-
201	P70698	CTP synthase 1 OS=Mus musculus GN=Ctps1 PE=1 SV=2 - [PYRG1_MOUSE]		66.6	6.58	0.2572	14	14		14(14)	4(4)	-	-		9081000	2619000	-	-		9081000	2619000	-	-		9081000	2619000	-	-		3.46735	-		Y Y N N		Y	Y	N	N		N -		N	-		14	4	-	-	14
																																	Y Y N N		Y	Y	N	N		N -		N	-
202	P62849-2	Isoform 2 of 40S ribosomal protein S24 OS=Mus musculus GN=Rps24 - [RS24_MOUSE]		15.1	10.89	0.3692	4	4		4(4)	4(4)	-	-		8914000	2404000	-	-		8914000	2404000	-	-		8914000	2404000	102900	477000		3.70799	0.215723		Y Y N N		Y	Y	N	N		N N		N	N		4	4	-	-	4
202	P62849-3	Isoform 3 of 40S ribosomal protein S24 OS=Mus musculus GN=Rps24 - [RS24_MOUSE]		15.2	10.9	0.3664	4	4		4(4)	4(4)	-	-		8914000	2404000	-	-		8914000	2404000	-	-
202	P62849	40S ribosomal protein S24 OS=Mus musculus GN=Rps24 PE=2 SV=1 - [RS24_MOUSE]		15.4	10.78	0.3609	4	4		4(4)	4(4)	1(1)	2(2)		8914000	2404000	102900	477000		8914000	2404000	102900	477000
																																	Y Y N N		Y	Y	N	N		N N		N	N
203	Q61881	DNA replication licensing factor MCM7 OS=Mus musculus GN=Mcm7 PE=1 SV=1 - [MCM7_MOUSE]		81.2	6.37	0.3644	20	20		20(20)	5(5)	-	-		8902000	3451000	-	-		8902000	3451000	-	-		8902000	3451000	-	-		2.57954	-		Y Y N N		Y	Y	N	N		N -		N	-		20	5	-	-	20
																																	Y Y N N		Y	Y	N	N		N -		N	-
204	Q8BX70-3	Isoform 3 of Vacuolar protein sorting-associated protein 13C OS=Mus musculus GN=Vps13c - [VP13C_MOUSE]		415	6.77	0.0194	7	7		7(7)	18(18)	-	-		8844000	14040000	-	-		8844000	14040000	-	-		8844000	14040000	-	-		0.629915	-		Y Y N N		Y	Y	N	N		N -		N	-		7	18	-	-	7
204	Q8BX70	Vacuolar protein sorting-associated protein 13C OS=Mus musculus GN=Vps13c PE=1 SV=2 - [VP13C_MOUSE]		419.8	6.81	0.0192	7	7		7(7)	18(18)	-	-		8844000	14040000	-	-		8844000	14040000	-	-
																																	Y Y N N		Y	Y	N	N		N -		N	-
205	P01837	Ig kappa chain C region OS=Mus musculus PE=1 SV=1 - [IGKC_MOUSE]		11.8	5.41	0.3774	5	5		5(5)	2(2)	1(16)	3(20)		8798000	6828000	14190000000	13480000000		8798000	6828000	14190000000	13480000000		8798000	6828000	18220000000	15385000000		1.28852	1.18427		Y N Y Y		Y	N	Y	Y		N N		N	N		5	2	1	3	5
205	A0A075B5P2	Protein Igkc OS=Mus musculus GN=Igkc PE=4 SV=1 - [A0A075B5P2_MOUSE]		11.9	5.41	0.3738	5	5		5(5)	2(2)	2(17)	3(20)		8798000	6828000	22250000000	17290000000		8798000	6828000	22250000000	17290000000
																																	Y N Y Y		Y	N	Y	Y		N N		N	N
206	D6RCW7	F-actin-capping protein subunit alpha-2 OS=Mus musculus GN=Capza2 PE=4 SV=1 - [D6RCW7_MOUSE]		20	5.27	0.1609	2	1		1(2)	1(2)	-	-		8797000	5486000	-	-		8797000	5486000	-	-		8797000	5486000	7100000	14900000		1.60354	0.47651		N N Y Y		N	N	Y	Y		N N		N	N		1	1	-	-	2
206	P47754	F-actin-capping protein subunit alpha-2 OS=Mus musculus GN=Capza2 PE=1 SV=3 - [CAZA2_MOUSE]		32.9	5.85	0.0979	2	1		1(2)	1(2)	1(3)	3(5)		8797000	5486000	7100000	14900000		8797000	5486000	7100000	14900000
																																	N N Y Y		N	N	Y	Y		N N		N	N
207	Q8C0C7	Phenylalanine--tRNA ligase alpha subunit OS=Mus musculus GN=Farsa PE=2 SV=1 - [SYFA_MOUSE]		57.6	8.28	0.2028	9	9		9(9)	2(2)	-	-		8735000	5877000	-	-		8735000	5877000	-	-		8735000	5877000	-	-		1.4863	-		Y N N N		Y	N	N	N		N -		N	-		9	2	-	-	9
																																	Y N N N		Y	N	N	N		N -		N	-
208	Q6ZWX6	Eukaryotic translation initiation factor 2 subunit 1 OS=Mus musculus GN=Eif2s1 PE=1 SV=3 - [IF2A_MOUSE]		36.1	5.08	0.073	2	2		2(2)	3(3)	-	-		8724000	5388000	-	-		8724000	5388000	-	-		8724000	5388000	-	-		1.61915	-		N Y N N		N	Y	N	N		N -		N	-		2	3	-	-	2
																																	N Y N N		N	Y	N	N		N -		N	-
209	F7AA45	RNA-binding protein 39 (Fragment) OS=Mus musculus GN=Rbm39 PE=4 SV=1 - [F7AA45_MOUSE]		33.9	5.15	0.1061	3	3		3(3)	-	-	-		8667000	-	-	-		8667000	-	-	-		8667000	4801000	-	-		1.80525	-		Y Y N N		Y	Y	N	N		N -		N	-		3	-	-	-	3
209	Q8VH51-3	Isoform 3 of RNA-binding protein 39 OS=Mus musculus GN=Rbm39 - [RBM39_MOUSE]		39.9	6.55	0.0897	3	3		3(3)	-	-	-		8667000	-	-	-		8667000	-	-	-
209	E9Q8F0	RNA-binding protein 39 OS=Mus musculus GN=Rbm39 PE=1 SV=1 - [E9Q8F0_MOUSE]		47	10.52	0.0795	3	3		3(3)	4(4)	-	-		8667000	4801000	-	-		8667000	4801000	-	-
209	Q8VH51-2	Isoform 2 of RNA-binding protein 39 OS=Mus musculus GN=Rbm39 - [RBM39_MOUSE]		58.6	10.13	0.063	3	3		3(3)	4(4)	-	-		8667000	4801000	-	-		8667000	4801000	-	-
209	Q8VH51	RNA-binding protein 39 OS=Mus musculus GN=Rbm39 PE=1 SV=2 - [RBM39_MOUSE]		59.4	10.1	0.0623	3	3		3(3)	4(4)	-	-		8667000	4801000	-	-		8667000	4801000	-	-
																																	Y Y N N		Y	Y	N	N		N -		N	-
210	G3UY29	MCG22989. isoform CRA_a OS=Mus musculus GN=Rab11b PE=3 SV=1 - [G3UY29_MOUSE]		16.9	6.96	0.3557	6	6		6(6)	4(4)	-	-		8577000	6971000	-	-		8577000	6971000	-	-		8577000	6971000	-	-		1.23038	-		Y Y N N		Y	Y	N	N		N -		N	-		6	4	-	-	6
210	E9Q3P9	Ras-related protein Rab-11A OS=Mus musculus GN=Rab11a PE=3 SV=1 - [E9Q3P9_MOUSE]		17.4	7.5	0.3464	6	6		6(6)	4(4)	-	-		8577000	6971000	-	-		8577000	6971000	-	-
210	F8WGS1	Ras-related protein Rab-11A (Fragment) OS=Mus musculus GN=Rab11a PE=3 SV=1 - [F8WGS1_MOUSE]		17.7	8.34	0.3419	6	6		6(6)	4(4)	-	-		8577000	6971000	-	-		8577000	6971000	-	-
210	P62492	Ras-related protein Rab-11A OS=Mus musculus GN=Rab11a PE=1 SV=3 - [RB11A_MOUSE]		24.4	6.57	0.2454	6	6		6(6)	4(4)	-	-		8577000	6971000	-	-		8577000	6971000	-	-
210	P46638	Ras-related protein Rab-11B OS=Mus musculus GN=Rab11b PE=1 SV=3 - [RB11B_MOUSE]		24.5	5.94	0.2431	6	6		6(6)	4(4)	-	-		8577000	6971000	-	-		8577000	6971000	-	-
																																	Y Y N N		Y	Y	N	N		N -		N	-
211	Q5SUH7	Clathrin interactor 1 OS=Mus musculus GN=Clint1 PE=1 SV=1 - [Q5SUH7_MOUSE]		67.7	6.42	0.2665	12	12		12(12)	1(1)	-	-		8412000	818100	-	-		8412000	818100	-	-		8412000	818100	-	-		10.2824	-		Y N N N		Y	N	N	N		U -		U	-		12	1	-	-	12
211	Q99KN9	Clathrin interactor 1 OS=Mus musculus GN=Clint1 PE=1 SV=2 - [EPN4_MOUSE]		68.5	6.25	0.2631	12	12		12(12)	1(1)	-	-		8412000	818100	-	-		8412000	818100	-	-
211	Q5SUH6	Clathrin interactor 1 OS=Mus musculus GN=Clint1 PE=1 SV=1 - [Q5SUH6_MOUSE]		69.7	6.65	0.259	12	12		12(12)	1(1)	-	-		8412000	818100	-	-		8412000	818100	-	-
																																	Y N N N		Y	N	N	N		U -		U	-
212	Q9JHU4	Cytoplasmic dynein 1 heavy chain 1 OS=Mus musculus GN=Dync1h1 PE=1 SV=2 - [DYHC1_MOUSE]		531.7	6.42	0.0706	24	24		24(24)	8(8)	-	-		8353000	2903000	-	-		8353000	2903000	-	-		8353000	2903000	-	-		2.87737	-		Y Y N N		Y	Y	N	N		N -		N	-		24	8	-	-	24
																																	Y Y N N		Y	Y	N	N		N -		N	-
213	Q99K48	Non-POU domain-containing octamer-binding protein OS=Mus musculus GN=Nono PE=1 SV=3 - [NONO_MOUSE]		54.5	8.95	0.2199	6	6		6(6)	7(7)	9(10)	9(10)		8189000	2977000	14850000	12020000		8189000	2977000	14850000	12020000		8189000	2977000	14850000	12020000		2.75076	1.23544		Y Y Y Y		Y	Y	Y	Y		N N		N	N		6	7	9	9	6
																																	Y Y Y Y		Y	Y	Y	Y		N N		N	N
214	B2RQC6-2	Isoform 2 of CAD protein OS=Mus musculus GN=Cad - [PYR1_MOUSE]		235.7	6.44	0.0664	11	11		11(11)	4(4)	-	-		8123000	2628000	-	-		8123000	2628000	-	-		8123000	2628000	-	-		3.09094	-		Y Y N N		Y	Y	N	N		N -		N	-		11	4	-	-	11
214	E9QAI5	CAD protein OS=Mus musculus GN=Cad PE=3 SV=1 - [E9QAI5_MOUSE]		236.1	6.49	0.0661	11	11		11(11)	4(4)	-	-		8123000	2628000	-	-		8123000	2628000	-	-
214	G3UWN2	CAD protein OS=Mus musculus GN=Cad PE=3 SV=1 - [G3UWN2_MOUSE]		236.8	6.44	0.0661	11	11		11(11)	4(4)	-	-		8123000	2628000	-	-		8123000	2628000	-	-
214	B2RQC6	CAD protein OS=Mus musculus GN=Cad PE=2 SV=1 - [PYR1_MOUSE]		243.1	6.43	0.0643	11	11		11(11)	4(4)	-	-		8123000	2628000	-	-		8123000	2628000	-	-
																																	Y Y N N		Y	Y	N	N		N -		N	-
215	Q62318	Transcription intermediary factor 1-beta OS=Mus musculus GN=Trim28 PE=1 SV=3 - [TIF1B_MOUSE]		88.8	5.77	0.1403	9	9		9(9)	4(4)	-	-		8026000	32290000	-	-		8026000	32290000	-	-		8026000	32290000	-	-		0.24856	-		Y Y N N		Y	Y	N	N		N -		N	-		9	4	-	-	9
																																	Y Y N N		Y	Y	N	N		N -		N	-
216	Q99LE6	ATP-binding cassette sub-family F member 2 OS=Mus musculus GN=Abcf2 PE=2 SV=1 - [ABCF2_MOUSE]		71.7	7.05	0.1385	9	9		9(9)	2(2)	-	-		7950000	1497000	-	-		7950000	1497000	-	-		7950000	1497000	-	-		5.31062	-		Y N N N		Y	N	N	N		N -		N	-		9	2	-	-	9
																																	Y N N N		Y	N	N	N		N -		N	-
217	P35922-9	Isoform ISO9 of Fragile X mental retardation protein 1 homolog OS=Mus musculus GN=Fmr1 - [FMR1_MOUSE]		64.1	8.53	0.0704	3	2		2(3)	1(1)	4(5)	-		7836000	4667000	9411000	-		7836000	4667000	9411000	-		7836000	4667000	9411000	10480000		1.67902	0.897996		Y N Y Y		Y	N	Y	Y		N N		N	N		2	1	4	-	3
217	P35922-8	Isoform ISO8 of Fragile X mental retardation protein 1 homolog OS=Mus musculus GN=Fmr1 - [FMR1_MOUSE]		65.6	7.84	0.0688	3	2		2(3)	1(1)	4(5)	-		7836000	4667000	9411000	-		7836000	4667000	9411000	-
217	E9QAT0	Fragile X mental retardation protein 1 homolog OS=Mus musculus GN=Fmr1 PE=4 SV=1 - [E9QAT0_MOUSE]		66.1	8.53	0.0679	3	2		2(3)	1(1)	4(5)	5(7)		7836000	4667000	9411000	10480000		7836000	4667000	9411000	10480000
217	P35922-3	Isoform ISO3 of Fragile X mental retardation protein 1 homolog OS=Mus musculus GN=Fmr1 - [FMR1_MOUSE]		66.2	8.65	0.0679	3	2		2(3)	1(1)	4(5)	5(7)		7836000	4667000	9411000	10480000		7836000	4667000	9411000	10480000
217	D3Z6U8	Fragile X mental retardation protein 1 homolog OS=Mus musculus GN=Fmr1 PE=4 SV=1 - [D3Z6U8_MOUSE]		66.5	7.08	0.0677	3	2		2(3)	1(1)	4(5)	-		7836000	4667000	9411000	-		7836000	4667000	9411000	-
217	E9QNF5	Fragile X mental retardation protein 1 homolog OS=Mus musculus GN=Fmr1 PE=4 SV=1 - [E9QNF5_MOUSE]		66.7	7.23	0.0675	3	2		2(3)	1(1)	4(5)	-		7836000	4667000	9411000	-		7836000	4667000	9411000	-
217	P35922-7	Isoform ISO7 of Fragile X mental retardation protein 1 homolog OS=Mus musculus GN=Fmr1 - [FMR1_MOUSE]		66.8	7.42	0.0675	3	2		2(3)	1(1)	4(5)	-		7836000	4667000	9411000	-		7836000	4667000	9411000	-
217	P35922-2	Isoform ISO2 of Fragile X mental retardation protein 1 homolog OS=Mus musculus GN=Fmr1 - [FMR1_MOUSE]		67.8	8.05	0.0664	3	2		2(3)	1(1)	4(5)	5(7)		7836000	4667000	9411000	10480000		7836000	4667000	9411000	10480000
217	P35922	Fragile X mental retardation protein 1 homolog OS=Mus musculus GN=Fmr1 PE=1 SV=1 - [FMR1_MOUSE]		68.9	7.62	0.0651	3	2		2(3)	1(1)	4(5)	5(7)		7836000	4667000	9411000	10480000		7836000	4667000	9411000	10480000
217	Q6AXB7	Fragile X mental retardation protein 1 homolog OS=Mus musculus GN=Fmr1 PE=2 SV=1 - [Q6AXB7_MOUSE]		68.8	7.42	0.0651	3	2		2(3)	1(1)	4(5)	5(7)		7836000	4667000	9411000	10480000		7836000	4667000	9411000	10480000
																																	Y N Y Y		Y	N	Y	Y		N N		N	N
218	Q9QUI0	Transforming protein RhoA OS=Mus musculus GN=Rhoa PE=1 SV=1 - [RHOA_MOUSE]		21.8	6.1	0.1503	3	2		2(3)	5(5)	-	-		7820000	6898000	-	-		7820000	6898000	-	-		7820000	6898000	-	-		1.13366	-		Y Y N N		Y	Y	N	N		N -		N	-		2	5	-	-	3
																																	Y Y N N		Y	Y	N	N		N -		N	-
219	O55142	60S ribosomal protein L35a OS=Mus musculus GN=Rpl35a PE=1 SV=2 - [RL35A_MOUSE]		12.5	10.89	0.2273	3	3		3(3)	3(3)	1(1)	1(1)		7784000	2444000	512500	0		7784000	2444000	512500	236400		7784000	2444000	512500	236400		3.18494	2.16794		Y Y N N		Y	Y	N	N		N N		N	N		3	3	1	1	3
																																	Y Y N N		Y	Y	N	N		N N		N	N
220	O70503	Estradiol 17-beta-dehydrogenase 12 OS=Mus musculus GN=Hsd17b12 PE=2 SV=1 - [DHB12_MOUSE]		34.7	9.52	0.2244	8	8		8(8)	5(5)	-	-		7744000	2603000	-	-		7744000	2603000	-	-		7744000	2603000	-	-		2.97503	-		Y Y N N		Y	Y	N	N		N -		N	-		8	5	-	-	8
																																	Y Y N N		Y	Y	N	N		N -		N	-
221	E9PVA8	Protein Gcn1l1 OS=Mus musculus GN=Gcn1l1 PE=4 SV=1 - [E9PVA8_MOUSE]		292.8	7.36	0.1138	22	22		22(22)	2(2)	-	-		7675000	2342000	-	-		7675000	2342000	-	-		7675000	2342000	-	-		3.27711	-		Y N N N		Y	N	N	N		N -		N	-		22	2	-	-	22
																																	Y N N N		Y	N	N	N		N -		N	-
222	Q924C1	Exportin-5 OS=Mus musculus GN=Xpo5 PE=2 SV=1 - [XPO5_MOUSE]		136.9	5.82	0.0764	8	8		8(8)	1(1)	-	-		7645000	1550000	-	-		7645000	1550000	-	-		7645000	1550000	-	-		4.93226	-		Y N N N		Y	N	N	N		N -		N	-		8	1	-	-	8
																																	Y N N N		Y	N	N	N		N -		N	-
223	Q8R1G6	PDZ and LIM domain protein 2 OS=Mus musculus GN=Pdlim2 PE=1 SV=1 - [PDLI2_MOUSE]		37.7	8.7	0.2579	6	6		6(6)	3(3)	-	-		7591000	3807000	-	-		7591000	3807000	-	-		7591000	3807000	-	-		1.99396	-		Y Y N N		Y	Y	N	N		N -		N	-		6	3	-	-	6
																																	Y Y N N		Y	Y	N	N		N -		N	-
224	Q7TPV4	Myb-binding protein 1A OS=Mus musculus GN=Mybbp1a PE=1 SV=2 - [MBB1A_MOUSE]		151.9	8.95	0.1042	12	12		12(12)	3(3)	-	-		7568000	2269000	-	-		7568000	2269000	-	-		7568000	2269000	-	-		3.33539	-		Y Y N N		Y	Y	N	N		N -		N	-		12	3	-	-	12
																																	Y Y N N		Y	Y	N	N		N -		N	-
225	B1AWE0	Clathrin light chain A OS=Mus musculus GN=Clta PE=1 SV=1 - [B1AWE0_MOUSE]		23.5	4.5	0.2593	4	4		4(4)	-	-	-		7566000	-	-	-		7566000	-	-	-		7566000	-	-	-		qual_up	-		Y N N N		Y	N	N	N		U! -		U!	-		4	-	-	-	4
225	Q6PFA2	Clathrin light chain A OS=Mus musculus GN=Clta PE=1 SV=1 - [Q6PFA2_MOUSE]		23.6	4.5	0.2569	4	4		4(4)	-	-	-		7566000	-	-	-		7566000	-	-	-
																																	Y N N N		Y	N	N	N		U! -		U!	-
226	P49718	DNA replication licensing factor MCM5 OS=Mus musculus GN=Mcm5 PE=2 SV=1 - [MCM5_MOUSE]		82.3	8.43	0.1542	10	10		10(10)	3(3)	-	-		7546000	3126000	-	-		7546000	3126000	-	-		7546000	3126000	-	-		2.41395	-		Y Y N N		Y	Y	N	N		N -		N	-		10	3	-	-	10
226	Q52KC3	DNA replication licensing factor MCM5 OS=Mus musculus GN=Mcm5 PE=2 SV=1 - [Q52KC3_MOUSE]		82.4	8.29	0.154	10	10		10(10)	3(3)	-	-		7546000	3126000	-	-		7546000	3126000	-	-
																																	Y Y N N		Y	Y	N	N		N -		N	-
227	P62983	Ubiquitin-40S ribosomal protein S27a OS=Mus musculus GN=Rps27a PE=1 SV=2 - [RS27A_MOUSE]		17.9	9.64	0.0769	1	1		1(1)	4(4)	3(3)	4(4)		7479000	3709000	3823000	3241000		7479000	3709000	3823000	3241000		7479000	3709000	3823000	3241000		2.01645	1.17957		N Y Y Y		N	Y	Y	Y		N N		N	N		1	4	3	4	1
																																	N Y Y Y		N	Y	Y	Y		N N		N	N
228	Q91YN9	BAG family molecular chaperone regulator 2 OS=Mus musculus GN=Bag2 PE=1 SV=1 - [BAG2_MOUSE]		23.5	6.42	0.0476	1	1		1(1)	-	-	-		7413000	-	-	-		7413000	-	-	-		7413000	-	-	-		qual_up	-		N N N N		N	N	N	N		U! -		U!	-		1	-	-	-	1
																																	N N N N		N	N	N	N		U! -		U!	-
229	P61222	ATP-binding cassette sub-family E member 1 OS=Mus musculus GN=Abce1 PE=2 SV=1 - [ABCE1_MOUSE]		67.3	8.34	0.1035	5	5		5(5)	2(2)	-	-		7389000	3342000	-	-		7389000	3342000	-	-		7389000	3342000	-	-		2.21095	-		Y N N N		Y	N	N	N		N -		N	-		5	2	-	-	5
																																	Y N N N		Y	N	N	N		N -		N	-
230	P51881	ADP/ATP translocase 2 OS=Mus musculus GN=Slc25a5 PE=1 SV=3 - [ADT2_MOUSE]		32.9	9.73	0.1309	4	4		4(4)	-	1(5)	1(2)		7377000	-	10870000	750000		7377000	-	10870000	750000		7377000	-	10870000	750000		qual_up	14.4933		Y N Y N		Y	N	Y	N		U! U		U!	U		4	-	1	1	4
																																	Y N Y N		Y	N	Y	N		U! U		U!	U
231	O70194	Eukaryotic translation initiation factor 3 subunit D OS=Mus musculus GN=Eif3d PE=1 SV=2 - [EIF3D_MOUSE]		63.9	6.05	0.2135	8	8		8(8)	4(4)	-	-		7350000	2608000	-	-		7350000	2608000	-	-		7350000	2608000	-	-		2.81825	-		Y Y N N		Y	Y	N	N		N -		N	-		8	4	-	-	8
																																	Y Y N N		Y	Y	N	N		N -		N	-
232	Q9D7S7-2	Isoform 2 of 60S ribosomal protein L22-like 1 OS=Mus musculus GN=Rpl22l1 - [RL22L_MOUSE]		14.3	9.45	0.2975	2	2		2(2)	4(4)	-	1(1)		7286000	5097000	-	600600		7286000	5097000	-	600600		7286000	5097000	-	600600		1.42947	qual_down		N Y N N		N	Y	N	N		N D!		N	D!		2	4	-	1	2
232	Q9D7S7	60S ribosomal protein L22-like 1 OS=Mus musculus GN=Rpl22l1 PE=1 SV=1 - [RL22L_MOUSE]		14.5	9.45	0.2951	2	2		2(2)	4(4)	-	1(1)		7286000	5097000	-	600600		7286000	5097000	-	600600
																																	N Y N N		N	Y	N	N		N D!		N	D!
233	F6TFN2	Protein Lmo7 (Fragment) OS=Mus musculus GN=Lmo7 PE=1 SV=1 - [F6TFN2_MOUSE]		133.9	5.99	0.2145	18	18		18(18)	9(9)	1(9)	1(16)		7273000	4418000	8439000	9138000		7273000	4418000	8439000	9138000		7273000	4418000	8439000	9138000		1.64622	0.923506		Y Y Y Y		Y	Y	Y	Y		N N		N	N		18	9	1	1	18
																																	Y Y Y Y		Y	Y	Y	Y		N N		N	N
234	B8JK33	Heterogeneous nuclear ribonucleoprotein M OS=Mus musculus GN=Hnrnpm PE=1 SV=1 - [B8JK33_MOUSE]		68.1	8.32	0.2375	12	12		12(12)	6(6)	9(9)	8(8)		7237000	5280000	9190000	7807000		7237000	5280000	9190000	7807000		7237000	5280000	9190000	7807000		1.37064	1.17715		Y Y Y Y		Y	Y	Y	Y		N N		N	N		12	6	9	8	12
234	B8JK32	Heterogeneous nuclear ribonucleoprotein M OS=Mus musculus GN=Hnrnpm PE=1 SV=1 - [B8JK32_MOUSE]		72	8.12	0.2239	12	12		12(12)	6(6)	9(9)	8(8)		7237000	5280000	9190000	7807000		7237000	5280000	9190000	7807000
234	Q9D0E1-2	Isoform 2 of Heterogeneous nuclear ribonucleoprotein M OS=Mus musculus GN=Hnrnpm - [HNRPM_MOUSE]		73.7	8.75	0.2203	12	12		12(12)	6(6)	9(9)	8(8)		7237000	5280000	9190000	7807000		7237000	5280000	9190000	7807000
234	Q9D0E1	Heterogeneous nuclear ribonucleoprotein M OS=Mus musculus GN=Hnrnpm PE=1 SV=3 - [HNRPM_MOUSE]		77.6	8.63	0.2085	12	12		12(12)	6(6)	9(9)	8(8)		7237000	5280000	9190000	7807000		7237000	5280000	9190000	7807000
																																	Y Y Y Y		Y	Y	Y	Y		N N		N	N
235	P80317	T-complex protein 1 subunit zeta OS=Mus musculus GN=Cct6a PE=1 SV=3 - [TCPZ_MOUSE]		58	7.08	0.2938	12	12		12(12)	8(8)	-	-		7209000	4759000	-	-		7209000	4759000	-	-		7209000	4759000	-	-		1.51481	-		Y Y N N		Y	Y	N	N		N -		N	-		12	8	-	-	12
235	E9QPA6	T-complex protein 1 subunit zeta OS=Mus musculus GN=Cct6a PE=1 SV=1 - [E9QPA6_MOUSE]		58.5	6.25	0.2932	12	12		12(12)	8(8)	-	-		7209000	4759000	-	-		7209000	4759000	-	-
																																	Y Y N N		Y	Y	N	N		N -		N	-
236	Q9CSH3	Exosome complex exonuclease RRP44 OS=Mus musculus GN=Dis3 PE=2 SV=4 - [RRP44_MOUSE]		108.8	7.53	0.1169	8	7		7(8)	3(3)	-	-		7064000	4556000	-	-		7064000	4556000	-	-		7064000	4556000	-	-		1.55048	-		Y Y N N		Y	Y	N	N		N -		N	-		7	3	-	-	8
																																	Y Y N N		Y	Y	N	N		N -		N	-
237	Q5NCU4	SPARC OS=Mus musculus GN=Sparc PE=4 SV=1 - [Q5NCU4_MOUSE]		34.3	4.86	0.0332	1	1		1(1)	-	-	-		7040000	-	-	-		7040000	-	-	-		7040000	-	-	-		qual_up	-		N N N N		N	N	N	N		U! -		U!	-		1	-	-	-	1
237	P07214	SPARC OS=Mus musculus GN=Sparc PE=1 SV=1 - [SPRC_MOUSE]		34.4	4.86	0.0331	1	1		1(1)	-	-	-		7040000	-	-	-		7040000	-	-	-
																																	N N N N		N	N	N	N		U! -		U!	-
238	E9Q709	von Willebrand factor A domain-containing protein 5B1 OS=Mus musculus GN=Vwa5b1 PE=4 SV=1 - [E9Q709_MOUSE]		12.1	4.61	0.7411	1	1		1(1)	-	-	-		6930000	-	-	-		6930000	-	-	-		6930000	-	-	-		qual_up	-		N N N N		N	N	N	N		U! -		U!	-		1	-	-	-	1
																																	N N N N		N	N	N	N		U! -		U!	-
239	E9Q066	La-related protein 4 OS=Mus musculus GN=Larp4 PE=4 SV=1 - [E9Q066_MOUSE]		79.6	6.51	0.1114	6	6		6(6)	5(5)	-	-		6918000	5266000	-	-		6918000	5266000	-	-		6918000	5266000	-	-		1.31371	-		Y Y N N		Y	Y	N	N		N -		N	-		6	5	-	-	6
239	G3X9Q6	La-related protein 4 OS=Mus musculus GN=Larp4 PE=4 SV=1 - [G3X9Q6_MOUSE]		79.7	6.51	0.1113	6	6		6(6)	5(5)	-	-		6918000	5266000	-	-		6918000	5266000	-	-
239	Q8BWW4	La-related protein 4 OS=Mus musculus GN=Larp4 PE=2 SV=2 - [LARP4_MOUSE]		79.7	6.39	0.1113	6	6		6(6)	5(5)	-	-		6918000	5266000	-	-		6918000	5266000	-	-
																																	Y Y N N		Y	Y	N	N		N -		N	-
240	Q8VIJ6	Splicing factor. proline- and glutamine-rich OS=Mus musculus GN=Sfpq PE=1 SV=1 - [SFPQ_MOUSE]		75.4	9.44	0.0987	4	4		4(4)	1(1)	7(8)	12(13)		6858000	13240000	12970000	14100000		6858000	13240000	12970000	14100000		6858000	13240000	12970000	14100000		0.517976	0.919858		Y N Y Y		Y	N	Y	Y		N N		N	N		4	1	7	12	4
																																	Y N Y Y		Y	N	Y	Y		N N		N	N
241	P63038	60 kDa heat shock protein. mitochondrial OS=Mus musculus GN=Hspd1 PE=1 SV=1 - [CH60_MOUSE]		60.9	6.18	0.2513	11	11		11(11)	16(16)	-	-		6836000	23530000	-	-		6836000	23530000	-	-		6836000	23530000	-	-		0.290523	-		Y Y N N		Y	Y	N	N		N -		N	-		11	16	-	-	11
																																	Y Y N N		Y	Y	N	N		N -		N	-
242	P31230	Aminoacyl tRNA synthase complex-interacting multifunctional protein 1 OS=Mus musculus GN=Aimp1 PE=1 SV=2 - [AIMP1_MOUSE]		34	8.35	0.1806	3	3		3(3)	3(3)	-	-		6834000	2909000	-	-		6834000	2909000	-	-		6834000	2909000	-	-		2.34926	-		Y Y N N		Y	Y	N	N		N -		N	-		3	3	-	-	3
242	Q3UZG4	Aminoacyl tRNA synthase complex-interacting multifunctional protein 1 OS=Mus musculus GN=Aimp1 PE=1 SV=1 - [Q3UZG4_MOUSE]		35.1	8.57	0.1755	3	3		3(3)	3(3)	-	-		6834000	2909000	-	-		6834000	2909000	-	-
																																	Y Y N N		Y	Y	N	N		N -		N	-
243	Q99JI6	Ras-related protein Rap-1b OS=Mus musculus GN=Rap1b PE=2 SV=2 - [RAP1B_MOUSE]		20.8	5.78	0.2174	4	4		4(4)	4(4)	-	-		6832000	7371000	-	-		6832000	7371000	-	-		6832000	7371000	-	-		0.926876	-		Y Y N N		Y	Y	N	N		N -		N	-		4	4	-	-	4
																																	Y Y N N		Y	Y	N	N		N -		N	-
244	Q3TJD7	PDZ and LIM domain protein 7 OS=Mus musculus GN=Pdlim7 PE=2 SV=1 - [PDLI7_MOUSE]		50.1	8.47	0.1969	5	5		5(5)	1(1)	-	-		6801000	1376000	-	-		6801000	1376000	-	-		6801000	1376000	-	-		4.94259	-		Y N N N		Y	N	N	N		N -		N	-		5	1	-	-	5
																																	Y N N N		Y	N	N	N		N -		N	-
245	P80318	T-complex protein 1 subunit gamma OS=Mus musculus GN=Cct3 PE=1 SV=1 - [TCPG_MOUSE]		60.6	6.7	0.2972	13	13		13(13)	8(8)	-	-		6715000	4529000	-	-		6715000	4529000	-	-		6715000	4529000	-	-		1.48267	-		Y Y N N		Y	Y	N	N		N -		N	-		13	8	-	-	13
																																	Y Y N N		Y	Y	N	N		N -		N	-
246	P39053-3	Isoform 3 of Dynamin-1 OS=Mus musculus GN=Dnm1 - [DYN1_MOUSE]		95.9	6.76	0.0881	8	2		2(8)	-	-	-		6708000	-	-	-		6708000	-	-	-		6708000	-	-	-		qual_up	-		Y N N N		Y	N	N	N		U! -		U!	-		2	-	-	-	8
246	P39053-5	Isoform 5 of Dynamin-1 OS=Mus musculus GN=Dnm1 - [DYN1_MOUSE]		96	7.01	0.0881	8	2		2(8)	-	-	-		6708000	-	-	-		6708000	-	-	-
246	P39053-2	Isoform 2 of Dynamin-1 OS=Mus musculus GN=Dnm1 - [DYN1_MOUSE]		97.2	7.93	0.0871	8	2		2(8)	-	-	-		6708000	-	-	-		6708000	-	-	-
246	P39053-4	Isoform 4 of Dynamin-1 OS=Mus musculus GN=Dnm1 - [DYN1_MOUSE]		97.4	7.17	0.0868	8	2		2(8)	-	-	-		6708000	-	-	-		6708000	-	-	-
246	P39053-6	Isoform 6 of Dynamin-1 OS=Mus musculus GN=Dnm1 - [DYN1_MOUSE]		97.2	7.74	0.0868	8	2		2(8)	-	-	-		6708000	-	-	-		6708000	-	-	-
246	P39053	Dynamin-1 OS=Mus musculus GN=Dnm1 PE=1 SV=2 - [DYN1_MOUSE]		97.7	7.74	0.0865	8	2		2(8)	-	-	-		6708000	-	-	-		6708000	-	-	-
																																	Y N N N		Y	N	N	N		U! -		U!	-
247	Q8R5L1	Complement component 1 Q subcomponent-binding protein. mitochondrial OS=Mus musculus GN=C1qbp PE=1 SV=1 - [Q8R5L1_MOUSE]		31	4.87	0.1434	4	4		4(4)	-	-	-		6698000	-	-	-		6698000	-	-	-		6698000	-	-	-		qual_up	-		Y N N N		Y	N	N	N		U! -		U!	-		4	-	-	-	4
																																	Y N N N		Y	N	N	N		U! -		U!	-
248	Q9D0I9	Arginine--tRNA ligase. cytoplasmic OS=Mus musculus GN=Rars PE=2 SV=2 - [SYRC_MOUSE]		75.6	7.55	0.1545	8	8		8(8)	6(6)	-	-		6693000	4235000	-	-		6693000	4235000	-	-		6693000	4235000	-	-		1.5804	-		Y Y N N		Y	Y	N	N		N -		N	-		8	6	-	-	8
																																	Y Y N N		Y	Y	N	N		N -		N	-
249	P37913	DNA ligase 1 OS=Mus musculus GN=Lig1 PE=1 SV=2 - [DNLI1_MOUSE]		102.2	6.81	0.1255	8	8		8(8)	5(5)	-	-		6677000	3902000	-	-		6677000	3902000	-	-		6677000	3902000	-	-		1.71117	-		Y Y N N		Y	Y	N	N		N -		N	-		8	5	-	-	8
249	Q3U4X8	DNA ligase OS=Mus musculus GN=Lig1 PE=1 SV=1 - [Q3U4X8_MOUSE]		104	7.09	0.1234	8	8		8(8)	5(5)	-	-		6677000	3902000	-	-		6677000	3902000	-	-
																																	Y Y N N		Y	Y	N	N		N -		N	-
250	Q8C050-2	Isoform 1 of Ribosomal protein S6 kinase alpha-5 OS=Mus musculus GN=Rps6ka5 - [KS6A5_MOUSE]		89.5	7.25	0.1541	8	8		8(8)	-	-	-		6615000	-	-	-		6615000	-	-	-		6615000	-	-	-		qual_up	-		Y N N N		Y	N	N	N		U! -		U!	-		8	-	-	-	8
250	Q8C050	Ribosomal protein S6 kinase alpha-5 OS=Mus musculus GN=Rps6ka5 PE=1 SV=2 - [KS6A5_MOUSE]		96.5	7.34	0.1425	8	8		8(8)	-	-	-		6615000	-	-	-		6615000	-	-	-
																																	Y N N N		Y	N	N	N		U! -		U!	-
251	P61205	ADP-ribosylation factor 3 OS=Mus musculus GN=Arf3 PE=2 SV=2 - [ARF3_MOUSE]		20.6	7.43	0.3039	6	1		1(6)	3(7)	-	-		6591000	6544000	-	-		6591000	6544000	-	-		6591000	6544000	-	-		1.00718	-		Y Y N N		Y	Y	N	N		N -		N	-		1	3	-	-	6
251	P84078	ADP-ribosylation factor 1 OS=Mus musculus GN=Arf1 PE=1 SV=2 - [ARF1_MOUSE]		20.7	6.8	0.3039	6	1		1(6)	3(7)	-	-		6591000	6544000	-	-		6591000	6544000	-	-
																																	Y Y N N		Y	Y	N	N		N -		N	-
252	G5E8J8	MCG14253. isoform CRA_a OS=Mus musculus GN=Wiz PE=1 SV=1 - [G5E8J8_MOUSE]		102.9	9.01	0.1351	8	8		8(8)	-	-	-		6577000	-	-	-		6577000	-	-	-		6577000	-	-	-		qual_up	-		Y N N N		Y	N	N	N		U! -		U!	-		8	-	-	-	8
252	O88286-2	Isoform S of Protein Wiz OS=Mus musculus GN=Wiz - [WIZ_MOUSE]		102.9	9.01	0.1349	8	8		8(8)	-	-	-		6577000	-	-	-		6577000	-	-	-
252	F6ZBR8	Protein Wiz (Fragment) OS=Mus musculus GN=Wiz PE=1 SV=1 - [F6ZBR8_MOUSE]		104.5	9.41	0.1326	8	8		8(8)	-	-	-		6577000	-	-	-		6577000	-	-	-
252	O88286-3	Isoform 2 of Protein Wiz OS=Mus musculus GN=Wiz - [WIZ_MOUSE]		105.6	9.26	0.1314	8	8		8(8)	-	-	-		6577000	-	-	-		6577000	-	-	-
252	O88286	Protein Wiz OS=Mus musculus GN=Wiz PE=1 SV=2 - [WIZ_MOUSE]		184.2	7.01	0.0766	8	8		8(8)	-	-	-		6577000	-	-	-		6577000	-	-	-
																																	Y N N N		Y	N	N	N		U! -		U!	-
253	Q8R1B4	Eukaryotic translation initiation factor 3 subunit C OS=Mus musculus GN=Eif3c PE=1 SV=1 - [EIF3C_MOUSE]		105.5	5.78	0.1493	11	11		11(11)	4(4)	1(1)	-		6569000	3545000	2194000	-		6569000	3545000	2194000	-		6569000	3545000	2194000	-		1.85303	qual_up		Y Y N N		Y	Y	N	N		N U!		N	U!		11	4	1	-	11
																																	Y Y N N		Y	Y	N	N		N U!		N	U!
254	Q6IRU5-2	Isoform 2 of Clathrin light chain B OS=Mus musculus GN=Cltb - [CLCB_MOUSE]		23.2	4.68	0.2607	6	6		6(6)	-	-	-		6530000	-	-	-		6530000	-	-	-		6530000	-	-	-		qual_up	-		Y N N N		Y	N	N	N		U! -		U!	-		6	-	-	-	6
																																	Y N N N		Y	N	N	N		U! -		U!	-
255	D3Z069	Pleckstrin homology-like domain family B member 2 (Fragment) OS=Mus musculus GN=Phldb2 PE=1 SV=1 - [D3Z069_MOUSE]		127.1	6.27	0.0416	4	4		4(4)	1(1)	-	-		6491000	1507000	-	-		6491000	1507000	-	-		6491000	1507000	-	-		4.30723	-		Y N N N		Y	N	N	N		N -		N	-		4	1	-	-	4
255	Q8K1N2	Pleckstrin homology-like domain family B member 2 OS=Mus musculus GN=Phldb2 PE=1 SV=2 - [PHLB2_MOUSE]		141.4	7.68	0.0376	4	4		4(4)	1(1)	-	-		6491000	1507000	-	-		6491000	1507000	-	-
255	Q8K1N2-2	Isoform 2 of Pleckstrin homology-like domain family B member 2 OS=Mus musculus GN=Phldb2 - [PHLB2_MOUSE]		147.3	7.8	0.0361	4	4		4(4)	1(1)	-	-		6491000	1507000	-	-		6491000	1507000	-	-
																																	Y N N N		Y	N	N	N		N -		N	-
256	Q60848-2	Isoform 2 of Lymphocyte-specific helicase OS=Mus musculus GN=Hells - [HELLS_MOUSE]		93.7	8.19	0.0681	5	5		5(5)	1(1)	-	-		6470000	4243000	-	-		6470000	4243000	-	-		6470000	4243000	-	-		1.52486	-		Y N N N		Y	N	N	N		N -		N	-		5	1	-	-	5
256	Q60848	Lymphocyte-specific helicase OS=Mus musculus GN=Hells PE=1 SV=2 - [HELLS_MOUSE]		95.1	8	0.067	5	5		5(5)	1(1)	-	-		6470000	4243000	-	-		6470000	4243000	-	-
																																	Y N N N		Y	N	N	N		N -		N	-
257	B9EJ54	MCG21756. isoform CRA_b OS=Mus musculus GN=Nup205 PE=2 SV=1 - [B9EJ54_MOUSE]		227.3	6.34	0.0508	7	7		7(7)	2(2)	-	-		6432000	2060000	-	-		6432000	2060000	-	-		6432000	2060000	-	-		3.12233	-		Y N N N		Y	N	N	N		N -		N	-		7	2	-	-	7
																																	Y N N N		Y	N	N	N		N -		N	-
258	E9PVC6	Eukaryotic translation initiation factor 4 gamma 1 OS=Mus musculus GN=Eif4g1 PE=1 SV=1 - [E9PVC6_MOUSE]		171.2	5.34	0.0451	4	4		4(4)	14(14)	2(2)	1(1)		6418000	12690000	1975000	3830000		6418000	12690000	1975000	3830000		6418000	12690000	1975000	3830000		0.505753	0.515666		Y Y N N		Y	Y	N	N		N N		N	N		4	14	2	1	4
258	E9PVC5	Eukaryotic translation initiation factor 4 gamma 1 OS=Mus musculus GN=Eif4g1 PE=1 SV=1 - [E9PVC5_MOUSE]		175.4	5.38	0.0439	4	4		4(4)	-	-	1(1)		6418000	-	-	3830000		6418000	-	-	3830000
258	E9Q9E1	Eukaryotic translation initiation factor 4 gamma 1 OS=Mus musculus GN=Eif4g1 PE=1 SV=1 - [E9Q9E1_MOUSE]		175.2	5.38	0.0439	4	4		4(4)	14(14)	2(2)	1(1)		6418000	12690000	1975000	3830000		6418000	12690000	1975000	3830000
258	Q6NZJ6	Eukaryotic translation initiation factor 4 gamma 1 OS=Mus musculus GN=Eif4g1 PE=1 SV=1 - [IF4G1_MOUSE]		176	5.4	0.0438	4	4		4(4)	14(14)	2(2)	1(1)		6418000	12690000	1975000	3830000		6418000	12690000	1975000	3830000
																																	Y Y N N		Y	Y	N	N		N N		N	N
259	P08752	Guanine nucleotide-binding protein G(i) subunit alpha-2 OS=Mus musculus GN=Gnai2 PE=1 SV=5 - [GNAI2_MOUSE]		40.5	5.45	0.1831	5	4		4(5)	2(3)	2(2)	2(2)		6275000	4370000	3226000	8869000		6275000	4370000	3226000	8869000		6275000	4370000	3226000	8869000		1.43593	0.363739		Y Y N N		Y	Y	N	N		N N		N	N		4	2	2	2	5
																																	Y Y N N		Y	Y	N	N		N N		N	N
260	P11983	T-complex protein 1 subunit alpha OS=Mus musculus GN=Tcp1 PE=1 SV=3 - [TCPA_MOUSE]		60.4	6.16	0.241	12	12		12(12)	5(5)	-	-		6216000	3223000	-	-		6216000	3223000	-	-		6216000	3223000	-	-		1.92864	-		Y Y N N		Y	Y	N	N		N -		N	-		12	5	-	-	12
																																	Y Y N N		Y	Y	N	N		N -		N	-
261	P62204	Calmodulin OS=Mus musculus GN=Calm1 PE=1 SV=2 - [CALM_MOUSE]		16.8	4.22	0.2483	3	2		2(3)	4(4)	3(3)	2(2)		6213000	5166000	2556000	2013000		6213000	5166000	2556000	2013000		6213000	5166000	2556000	2013000		1.20267	1.26975		Y Y Y N		Y	Y	Y	N		N N		N	N		2	4	3	2	3
261	Q3UKW2	Calmodulin OS=Mus musculus GN=Calm1 PE=1 SV=1 - [Q3UKW2_MOUSE]		21.5	4.35	0.1878	3	2		2(3)	4(4)	3(3)	2(2)		6213000	5166000	2556000	2013000		6213000	5166000	2556000	2013000
																																	Y Y Y N		Y	Y	Y	N		N N		N	N
262	F7BFL8	GRAM domain-containing protein 1B (Fragment) OS=Mus musculus GN=Gramd1b PE=4 SV=1 - [F7BFL8_MOUSE]		56.7	5.45	0.045	1	1		1(1)	-	-	-		6141000	-	-	-		6141000	-	-	-		6141000	-	-	-		qual_up	-		N N N N		N	N	N	N		U! -		U!	-		1	-	-	-	1
262	Q80TI0-2	Isoform 2 of GRAM domain-containing protein 1B OS=Mus musculus GN=Gramd1b - [GRM1B_MOUSE]		81	5.78	0.0315	1	1		1(1)	-	-	-		6141000	-	-	-		6141000	-	-	-
262	Q80TI0-3	Isoform 3 of GRAM domain-containing protein 1B OS=Mus musculus GN=Gramd1b - [GRM1B_MOUSE]		84.8	6	0.03	1	1		1(1)	-	-	-		6141000	-	-	-		6141000	-	-	-
262	Q80TI0	GRAM domain-containing protein 1B OS=Mus musculus GN=Gramd1b PE=2 SV=2 - [GRM1B_MOUSE]		85.3	6.14	0.0298	1	1		1(1)	-	-	-		6141000	-	-	-		6141000	-	-	-
262	D3YWR0	GRAM domain-containing protein 1B OS=Mus musculus GN=Gramd1b PE=4 SV=1 - [D3YWR0_MOUSE]		88.3	6.06	0.0288	1	1		1(1)	-	-	-		6141000	-	-	-		6141000	-	-	-
262	Q80TI0-4	Isoform 4 of GRAM domain-containing protein 1B OS=Mus musculus GN=Gramd1b - [GRM1B_MOUSE]		101	6.28	0.0251	1	1		1(1)	-	-	-		6141000	-	-	-		6141000	-	-	-
																																	N N N N		N	N	N	N		U! -		U!	-
263	Q62084	Protein phosphatase 1 regulatory subunit 14B OS=Mus musculus GN=Ppp1r14b PE=1 SV=2 - [PP14B_MOUSE]		15.9	4.86	0.102	1	1		1(1)	-	-	-		6113000	-	-	-		6113000	-	-	-		6113000	-	-	-		qual_up	-		N N N N		N	N	N	N		U! -		U!	-		1	-	-	-	1
																																	N N N N		N	N	N	N		U! -		U!	-
264	P05132	cAMP-dependent protein kinase catalytic subunit alpha OS=Mus musculus GN=Prkaca PE=1 SV=3 - [KAPCA_MOUSE]		40.5	8.79	0.1453	4	2		2(4)	5(5)	-	-		6093000	3188000	-	-		6093000	3188000	-	-		6093000	3188000	-	-		1.91123	-		Y Y N N		Y	Y	N	N		N -		N	-		2	5	-	-	4
																																	Y Y N N		Y	Y	N	N		N -		N	-
265	P35282	Ras-related protein Rab-21 OS=Mus musculus GN=Rab21 PE=1 SV=4 - [RAB21_MOUSE]		24.1	7.94	0.1216	2	2		2(2)	-	-	-		6075000	-	-	-		6075000	-	-	-		6075000	-	-	-		qual_up	-		N N N N		N	N	N	N		U! -		U!	-		2	-	-	-	2
																																	N N N N		N	N	N	N		U! -		U!	-
266	Q68FD5	Clathrin heavy chain 1 OS=Mus musculus GN=Cltc PE=1 SV=3 - [CLH1_MOUSE]		191.4	5.69	0.0245	3	3		3(3)	1(1)	-	-		6024000	2948000	-	-		6024000	2948000	-	-		6024000	2948000	-	-		2.04342	-		Y N N N		Y	N	N	N		N -		N	-		3	1	-	-	3
266	Q5SXR6	Clathrin heavy chain OS=Mus musculus GN=Cltc PE=1 SV=1 - [Q5SXR6_MOUSE]		191.9	5.69	0.0244	3	3		3(3)	1(1)	-	-		6024000	2948000	-	-		6024000	2948000	-	-
																																	Y N N N		Y	N	N	N		N -		N	-
267	O08579	Emerin OS=Mus musculus GN=Emd PE=1 SV=1 - [EMD_MOUSE]		29.4	5.01	0.3398	6	6		6(6)	3(3)	1(1)	-		6019000	1868000	792500	-		6019000	1868000	792500	-		6019000	1868000	792500	-		3.22216	qual_up		Y Y N N		Y	Y	N	N		N U!		N	U!		6	3	1	-	6
																																	Y Y N N		Y	Y	N	N		N U!		N	U!
268	P35293	Ras-related protein Rab-18 OS=Mus musculus GN=Rab18 PE=2 SV=2 - [RAB18_MOUSE]		23	5.36	0.1942	4	4		4(4)	2(2)	-	-		5993000	3669000	-	-		5993000	3669000	-	-		5993000	3669000	-	-		1.63342	-		Y N N N		Y	N	N	N		N -		N	-		4	2	-	-	4
																																	Y N N N		Y	N	N	N		N -		N	-
269	Q8CIE6	Coatomer subunit alpha OS=Mus musculus GN=Copa PE=1 SV=2 - [COPA_MOUSE]		138.3	7.65	0.0825	9	9		9(9)	3(3)	-	-		5964000	1590000	-	-		5964000	1590000	-	-		5964000	1590000	-	-		3.75094	-		Y Y N N		Y	Y	N	N		N -		N	-		9	3	-	-	9
269	F8WHL2	Coatomer subunit alpha OS=Mus musculus GN=Copa PE=1 SV=1 - [F8WHL2_MOUSE]		139.3	7.58	0.0819	9	9		9(9)	3(3)	-	-		5964000	1590000	-	-		5964000	1590000	-	-
																																	Y Y N N		Y	Y	N	N		N -		N	-
270	Q62351	Transferrin receptor protein 1 OS=Mus musculus GN=Tfrc PE=1 SV=1 - [TFR1_MOUSE]		85.7	6.57	0.1533	9	9		9(9)	5(5)	-	-		5929000	1618000	-	-		5929000	1618000	-	-		5929000	1618000	-	-		3.6644	-		Y Y N N		Y	Y	N	N		N -		N	-		9	5	-	-	9
																																	Y Y N N		Y	Y	N	N		N -		N	-
271	Q91WK2	Eukaryotic translation initiation factor 3 subunit H OS=Mus musculus GN=Eif3h PE=1 SV=1 - [EIF3H_MOUSE]		39.8	6.67	0.0568	1	1		1(1)	2(2)	-	-		5922000	3145000	-	-		5922000	3145000	-	-		5922000	3145000	-	-		1.88299	-		N N N N		N	N	N	N		N -		N	-		1	2	-	-	1
																																	N N N N		N	N	N	N		N -		N	-
272	E9Q452	Tropomyosin alpha-1 chain OS=Mus musculus GN=Tpm1 PE=3 SV=1 - [E9Q452_MOUSE]		32.5	4.77	0.1993	7	7		7(7)	-	-	-		5916000	-	-	-		5916000	-	-	-		5916000	7658000	61960000	110200000		0.772525	0.56225		Y Y Y Y		Y	Y	Y	Y		N N		N	N		7	-	-	-	7
272	E9Q450	Tropomyosin alpha-1 chain OS=Mus musculus GN=Tpm1 PE=3 SV=1 - [E9Q450_MOUSE]		32.8	4.78	0.1972	7	7		7(7)	6(11)	-	0(33)		5916000	7658000	-	110200000		5916000	7658000	-	110200000
272	P58771	Tropomyosin alpha-1 chain OS=Mus musculus GN=Tpm1 PE=1 SV=1 - [TPM1_MOUSE]		32.7	4.74	0.1972	7	7		7(7)	-	-	-		5916000	-	-	-		5916000	-	-	-
272	P58771-2	Isoform 2 of Tropomyosin alpha-1 chain OS=Mus musculus GN=Tpm1 - [TPM1_MOUSE]		32.7	4.75	0.1972	7	7		7(7)	6(11)	21(34)	-		5916000	7658000	61960000	-		5916000	7658000	61960000	-
272	Q8BP43	Tropomyosin 1. alpha. isoform CRA_c OS=Mus musculus GN=Tpm1 PE=1 SV=1 - [Q8BP43_MOUSE]		32.8	4.77	0.1972	7	7		7(7)	-	-	-		5916000	-	-	-		5916000	-	-	-
272	Q8BSH3	Tropomyosin alpha-1 chain OS=Mus musculus GN=Tpm1 PE=2 SV=1 - [Q8BSH3_MOUSE]		32.7	4.74	0.1972	7	7		7(7)	-	-	-		5916000	-	-	-		5916000	-	-	-
272	E9Q454	Tropomyosin alpha-1 chain OS=Mus musculus GN=Tpm1 PE=3 SV=1 - [E9Q454_MOUSE]		32.9	4.79	0.1951	7	7		7(7)	-	-	0(34)		5916000	-	-	110200000		5916000	-	-	110200000
272	F8WID5	Tropomyosin alpha-1 chain OS=Mus musculus GN=Tpm1 PE=3 SV=1 - [F8WID5_MOUSE]		37.4	4.72	0.1718	7	7		7(7)	-	-	-		5916000	-	-	-		5916000	-	-	-
																																	Y Y Y Y		Y	Y	Y	Y		N N		N	N
273	H3BJU7	Rho guanine nucleotide exchange factor 2 OS=Mus musculus GN=Arhgef2 PE=1 SV=1 - [H3BJU7_MOUSE]		108.5	6.87	0.1757	12	12		12(12)	6(6)	-	-		5900000	3478000	-	-		5900000	3478000	-	-		5900000	3478000	-	-		1.69638	-		Y Y N N		Y	Y	N	N		N -		N	-		12	6	-	-	12
273	Q60875-5	Isoform 5 of Rho guanine nucleotide exchange factor 2 OS=Mus musculus GN=Arhgef2 - [ARHG2_MOUSE]		108.5	6.79	0.1757	12	12		12(12)	6(6)	-	-		5900000	3478000	-	-		5900000	3478000	-	-
273	Q60875-4	Isoform 4 of Rho guanine nucleotide exchange factor 2 OS=Mus musculus GN=Arhgef2 - [ARHG2_MOUSE]		108.7	6.87	0.1754	12	12		12(12)	6(6)	-	-		5900000	3478000	-	-		5900000	3478000	-	-
273	H3BJ45	Rho guanine nucleotide exchange factor 2 OS=Mus musculus GN=Arhgef2 PE=1 SV=1 - [H3BJ45_MOUSE]		109.9	6.96	0.1736	12	12		12(12)	6(6)	-	-		5900000	3478000	-	-		5900000	3478000	-	-
273	H3BJX8	Rho guanine nucleotide exchange factor 2 OS=Mus musculus GN=Arhgef2 PE=1 SV=1 - [H3BJX8_MOUSE]		110	7.05	0.1736	12	12		12(12)	6(6)	-	-		5900000	3478000	-	-		5900000	3478000	-	-
273	H3BJ40	Rho guanine nucleotide exchange factor 2 OS=Mus musculus GN=Arhgef2 PE=1 SV=1 - [H3BJ40_MOUSE]		110.1	7.05	0.1732	12	12		12(12)	6(6)	-	-		5900000	3478000	-	-		5900000	3478000	-	-
273	H3BKH9	Rho guanine nucleotide exchange factor 2 OS=Mus musculus GN=Arhgef2 PE=1 SV=1 - [H3BKH9_MOUSE]		111.7	7.25	0.1709	12	12		12(12)	6(6)	-	-		5900000	3478000	-	-		5900000	3478000	-	-
273	Q60875	Rho guanine nucleotide exchange factor 2 OS=Mus musculus GN=Arhgef2 PE=1 SV=4 - [ARHG2_MOUSE]		111.9	7.25	0.1706	12	12		12(12)	6(6)	-	-		5900000	3478000	-	-		5900000	3478000	-	-
																																	Y Y N N		Y	Y	N	N		N -		N	-
274	P80316	T-complex protein 1 subunit epsilon OS=Mus musculus GN=Cct5 PE=1 SV=1 - [TCPE_MOUSE]		59.6	6.02	0.22	8	8		8(8)	7(7)	-	-		5804000	4904000	-	-		5804000	4904000	-	-		5804000	4904000	-	-		1.18352	-		Y Y N N		Y	Y	N	N		N -		N	-		8	7	-	-	8
																																	Y Y N N		Y	Y	N	N		N -		N	-
275	P14869	60S acidic ribosomal protein P0 OS=Mus musculus GN=Rplp0 PE=1 SV=3 - [RLA0_MOUSE]		34.2	6.25	0.224	7	7		7(7)	3(3)	4(4)	1(1)		5803000	7355000	744000	4327000		5803000	7355000	744000	4327000		5803000	7355000	744000	4327000		0.788987	0.171944		Y Y Y N		Y	Y	Y	N		N N		N	N		7	3	4	1	7
																																	Y Y Y N		Y	Y	Y	N		N N		N	N
276	B1AXW5	Peroxiredoxin-1 (Fragment) OS=Mus musculus GN=Prdx1 PE=1 SV=2 - [B1AXW5_MOUSE]		18.9	7.33	0.3373	5	5		5(5)	6(6)	1(1)	2(2)		5776000	4053000	2275000	1794000		5776000	4053000	2275000	1794000		5776000	4053000	2275000	1794000		1.42512	1.26812		Y Y N N		Y	Y	N	N		N N		N	N		5	6	1	2	5
276	B1AXW6	Peroxiredoxin-1 (Fragment) OS=Mus musculus GN=Prdx1 PE=1 SV=1 - [B1AXW6_MOUSE]		19.5	6.77	0.3239	5	5		5(5)	6(6)	1(1)	2(2)		5776000	4053000	2275000	1794000		5776000	4053000	2275000	1794000
276	P35700	Peroxiredoxin-1 OS=Mus musculus GN=Prdx1 PE=1 SV=1 - [PRDX1_MOUSE]		22.2	8.12	0.2864	5	5		5(5)	6(6)	1(1)	2(2)		5776000	4053000	2275000	1794000		5776000	4053000	2275000	1794000
																																	Y Y N N		Y	Y	N	N		N N		N	N
277	O35737	Heterogeneous nuclear ribonucleoprotein H OS=Mus musculus GN=Hnrnph1 PE=1 SV=3 - [HNRH1_MOUSE]		49.2	6.3	0.0958	3	3		3(3)	2(3)	-	5(5)		5676000	3721000	-	6818000		5676000	3721000	-	6818000		5676000	3721000	-	6818000		1.5254	qual_down		Y Y N Y		Y	Y	N	Y		N D!		N	D!		3	2	-	5	3
277	P70333	Heterogeneous nuclear ribonucleoprotein H2 OS=Mus musculus GN=Hnrnph2 PE=2 SV=1 - [HNRH2_MOUSE]		49.2	6.3	0.0958	3	3		3(3)	2(3)	-	-		5676000	3721000	-	-		5676000	3721000	-	-
277	Q8C2Q7	Heterogeneous nuclear ribonucleoprotein H OS=Mus musculus GN=Hnrnph1 PE=2 SV=1 - [Q8C2Q7_MOUSE]		51.2	6.8	0.0911	3	3		3(3)	2(3)	-	5(5)		5676000	3721000	-	6818000		5676000	3721000	-	6818000
																																	Y Y N Y		Y	Y	N	Y		N D!		N	D!
278	P16054	Protein kinase C epsilon type OS=Mus musculus GN=Prkce PE=1 SV=1 - [KPCE_MOUSE]		83.5	7.03	0.1465	7	7		7(7)	12(12)	-	-		5672000	11810000	-	-		5672000	11810000	-	-		5672000	11810000	-	-		0.480271	-		Y Y N N		Y	Y	N	N		N -		N	-		7	12	-	-	7
																																	Y Y N N		Y	Y	N	N		N -		N	-
279	Q9D8B3	Charged multivesicular body protein 4b OS=Mus musculus GN=Chmp4b PE=1 SV=2 - [CHM4B_MOUSE]		24.9	4.82	0.0491	1	1		1(1)	-	-	-		5661000	-	-	-		5661000	-	-	-		5661000	-	-	-		qual_up	-		N N N N		N	N	N	N		U! -		U!	-		1	-	-	-	1
																																	N N N N		N	N	N	N		U! -		U!	-
280	Q8BGS1	Band 4.1-like protein 5 OS=Mus musculus GN=Epb41l5 PE=1 SV=1 - [E41L5_MOUSE]		81.6	6.39	0.1368	7	7		7(7)	6(6)	-	-		5643000	10790000	-	-		5643000	10790000	-	-		5643000	10790000	-	-		0.522984	-		Y Y N N		Y	Y	N	N		N -		N	-		7	6	-	-	7
																																	Y Y N N		Y	Y	N	N		N -		N	-
281	P35441	Thrombospondin-1 OS=Mus musculus GN=Thbs1 PE=1 SV=1 - [TSP1_MOUSE]		129.6	4.96	0.0103	1	1		1(1)	-	-	-		5634000	-	-	-		5634000	-	-	-		5634000	-	-	-		qual_up	-		N N N N		N	N	N	N		U! -		U!	-		1	-	-	-	1
281	Q80YQ1	Thrombospondin 1 OS=Mus musculus GN=Thbs1 PE=2 SV=1 - [Q80YQ1_MOUSE]		129.6	4.94	0.0102	1	1		1(1)	-	-	-		5634000	-	-	-		5634000	-	-	-
																																	N N N N		N	N	N	N		U! -		U!	-
282	Q920E5	Farnesyl pyrophosphate synthase OS=Mus musculus GN=Fdps PE=1 SV=1 - [FPPS_MOUSE]		40.6	5.66	0.1416	4	4		4(4)	1(1)	-	-		5534000	3240000	-	-		5534000	3240000	-	-		5534000	3240000	-	-		1.70802	-		Y N N N		Y	N	N	N		N -		N	-		4	1	-	-	4
																																	Y N N N		Y	N	N	N		N -		N	-
283	D3YVN7	Elongation factor Tu OS=Mus musculus GN=Gm9755 PE=3 SV=1 - [D3YVN7_MOUSE]		49.5	7.56	0.1903	7	7		7(7)	2(2)	-	-		5529000	3415000	-	-		5529000	3415000	-	-		5529000	3415000	-	-		1.61903	-		Y N N N		Y	N	N	N		N -		N	-		7	2	-	-	7
283	Q8BFR5	Elongation factor Tu. mitochondrial OS=Mus musculus GN=Tufm PE=1 SV=1 - [EFTU_MOUSE]		49.5	7.56	0.1903	7	7		7(7)	2(2)	-	-		5529000	3415000	-	-		5529000	3415000	-	-
																																	Y N N N		Y	N	N	N		N -		N	-
284	Q8BH64	EH domain-containing protein 2 OS=Mus musculus GN=Ehd2 PE=1 SV=1 - [EHD2_MOUSE]		61.1	6.51	0.2173	7	6		6(7)	1(3)	-	-		5502000	3918000	-	-		5502000	3918000	-	-		5502000	3918000	-	-		1.40429	-		Y Y N N		Y	Y	N	N		N -		N	-		6	1	-	-	7
																																	Y Y N N		Y	Y	N	N		N -		N	-
285	Q8R323	Replication factor C subunit 3 OS=Mus musculus GN=Rfc3 PE=2 SV=1 - [RFC3_MOUSE]		40.5	8.38	0.1433	4	4		4(4)	1(1)	-	-		5497000	1971000	-	-		5497000	1971000	-	-		5497000	1971000	-	-		2.78894	-		Y N N N		Y	N	N	N		N -		N	-		4	1	-	-	4
																																	Y N N N		Y	N	N	N		N -		N	-
286	A2AB60	Formin-like 1. isoform CRA_c OS=Mus musculus GN=Fmnl1 PE=1 SV=1 - [A2AB60_MOUSE]		121.5	5.71	0.0633	5	4		4(5)	5(5)	-	-		5475000	7690000	-	-		5475000	7690000	-	-		5475000	7690000	-	-		0.711964	-		Y Y N N		Y	Y	N	N		N -		N	-		4	5	-	-	5
286	Q9JL26	Formin-like protein 1 OS=Mus musculus GN=Fmnl1 PE=1 SV=1 - [FMNL_MOUSE]		122	5.82	0.0631	5	4		4(5)	5(5)	-	-		5475000	7690000	-	-		5475000	7690000	-	-
																																	Y Y N N		Y	Y	N	N		N -		N	-
287	P60335	Poly(rC)-binding protein 1 OS=Mus musculus GN=Pcbp1 PE=1 SV=1 - [PCBP1_MOUSE]		37.5	7.09	0.1264	4	1		1(4)	3(3)	-	1(1)		5473000	4723000	-	1746000		5473000	4723000	-	1746000		5473000	4723000	-	1746000		1.1588	qual_down		Y Y N N		Y	Y	N	N		N D!		N	D!		1	3	-	1	4
																																	Y Y N N		Y	Y	N	N		N D!		N	D!
288	Q8R010	Aminoacyl tRNA synthase complex-interacting multifunctional protein 2 OS=Mus musculus GN=Aimp2 PE=1 SV=2 - [AIMP2_MOUSE]		35.4	7.83	0.1156	2	2		2(2)	1(1)	-	-		5442000	5988000	-	-		5442000	5988000	-	-		5442000	5988000	-	-		0.908818	-		N N N N		N	N	N	N		N -		N	-		2	1	-	-	2
																																	N N N N		N	N	N	N		N -		N	-
289	Q8BPU7	Engulfment and cell motility protein 1 OS=Mus musculus GN=Elmo1 PE=1 SV=2 - [ELMO1_MOUSE]		83.9	6.28	0.0578	5	1		1(5)	1(2)	-	-		5426000	1585000	-	-		5426000	1585000	-	-		5426000	1585000	-	-		3.42334	-		Y N N N		Y	N	N	N		N -		N	-		1	1	-	-	5
																																	Y N N N		Y	N	N	N		N -		N	-
290	P54071	Isocitrate dehydrogenase [NADP]. mitochondrial OS=Mus musculus GN=Idh2 PE=1 SV=3 - [IDHP_MOUSE]		50.9	8.69	0.2013	7	7		7(7)	1(1)	-	-		5374000	2953000	-	-		5374000	2953000	-	-		5374000	2953000	-	-		1.81984	-		Y N N N		Y	N	N	N		N -		N	-		7	1	-	-	7
																																	Y N N N		Y	N	N	N		N -		N	-
291	P84096	Rho-related GTP-binding protein RhoG OS=Mus musculus GN=Rhog PE=2 SV=1 - [RHOG_MOUSE]		21.3	8.12	0.1518	2	2		2(2)	1(1)	-	-		5288000	4135000	-	-		5288000	4135000	-	-		5288000	4135000	-	-		1.27884	-		N N N N		N	N	N	N		N -		N	-		2	1	-	-	2
																																	N N N N		N	N	N	N		N -		N	-
292	Q8BMK4	Cytoskeleton-associated protein 4 OS=Mus musculus GN=Ckap4 PE=1 SV=2 - [CKAP4_MOUSE]		63.7	5.64	0.1391	7	7		7(7)	7(7)	-	-		5273000	2620000	-	-		5273000	2620000	-	-		5273000	2620000	-	-		2.0126	-		Y Y N N		Y	Y	N	N		N -		N	-		7	7	-	-	7
																																	Y Y N N		Y	Y	N	N		N -		N	-
293	Q8CI51	PDZ and LIM domain protein 5 OS=Mus musculus GN=Pdlim5 PE=1 SV=4 - [PDLI5_MOUSE]		63.3	8.25	0.1371	4	4		4(4)	2(2)	-	-		5261000	2368000	-	-		5261000	2368000	-	-		5261000	2368000	-	-		2.22171	-		Y N N N		Y	N	N	N		N -		N	-		4	2	-	-	4
																																	Y N N N		Y	N	N	N		N -		N	-
294	Q61335	B-cell receptor-associated protein 31 OS=Mus musculus GN=Bcap31 PE=1 SV=4 - [BAP31_MOUSE]		27.9	8.7	0.0408	1	1		1(1)	-	-	-		5241000	-	-	-		5241000	-	-	-		5241000	-	-	-		qual_up	-		N N N N		N	N	N	N		U! -		U!	-		1	-	-	-	1
																																	N N N N		N	N	N	N		U! -		U!	-
295	Q9Z0G0	PDZ domain-containing protein GIPC1 OS=Mus musculus GN=Gipc1 PE=1 SV=1 - [GIPC1_MOUSE]		36.1	5.91	0.1772	3	3		3(3)	-	2(2)	-		5185000	-	5779000	-		5185000	-	5779000	-		5185000	-	5779000	-		qual_up	qual_up		Y N N N		Y	N	N	N		U! U!		U!	U!		3	-	2	-	3
																																	Y N N N		Y	N	N	N		U! U!		U!	U!
296	P63276	40S ribosomal protein S17 OS=Mus musculus GN=Rps17 PE=1 SV=2 - [RS17_MOUSE]		15.5	9.85	0.4963	4	4		4(4)	3(3)	2(2)	2(2)		5180000	2308000	2277000	3900000		5180000	2308000	2277000	3900000		5180000	2308000	2277000	3900000		2.24437	0.583846		Y Y N N		Y	Y	N	N		N N		N	N		4	3	2	2	4
																																	Y Y N N		Y	Y	N	N		N N		N	N
297	P47758	Signal recognition particle receptor subunit beta OS=Mus musculus GN=Srprb PE=1 SV=1 - [SRPRB_MOUSE]		29.6	9.28	0.1041	3	3		3(3)	2(2)	-	-		5154000	2332000	-	-		5154000	2332000	-	-		5154000	2332000	-	-		2.21012	-		Y N N N		Y	N	N	N		N -		N	-		3	2	-	-	3
297	E9Q035	Protein Gm20425 OS=Mus musculus GN=Gm20425 PE=4 SV=1 - [E9Q035_MOUSE]		107.7	7.77	0.0286	3	3		3(3)	2(2)	-	-		5154000	2332000	-	-		5154000	2332000	-	-
																																	Y N N N		Y	N	N	N		N -		N	-
298	Q9Z1Y4	Thyroid receptor-interacting protein 6 OS=Mus musculus GN=Trip6 PE=1 SV=1 - [TRIP6_MOUSE]		50.9	7.31	0.0417	1	1		1(1)	-	-	-		5152000	-	-	-		5152000	-	-	-		5152000	-	-	-		qual_up	-		N N N N		N	N	N	N		U! -		U!	-		1	-	-	-	1
																																	N N N N		N	N	N	N		U! -		U!	-
299	P09055	Integrin beta-1 OS=Mus musculus GN=Itgb1 PE=1 SV=1 - [ITB1_MOUSE]		88.2	5.94	0.0251	2	2		2(2)	1(1)	1(1)	1(1)		5143000	5554000	0	2409000		5143000	5554000	99950	2409000		5143000	5554000	99950	2409000		0.925999	0.0414902		N N N N		N	N	N	N		N D		N	D		2	1	1	1	2
																																	N N N N		N	N	N	N		N D		N	D
300	P80314	T-complex protein 1 subunit beta OS=Mus musculus GN=Cct2 PE=1 SV=4 - [TCPB_MOUSE]		57.4	6.4	0.0729	3	3		3(3)	4(4)	-	-		5112000	4050000	-	-		5112000	4050000	-	-		5112000	4050000	-	-		1.26222	-		Y Y N N		Y	Y	N	N		N -		N	-		3	4	-	-	3
																																	Y Y N N		Y	Y	N	N		N -		N	-
301	P14733	Lamin-B1 OS=Mus musculus GN=Lmnb1 PE=1 SV=3 - [LMNB1_MOUSE]		66.7	5.16	0.1446	6	6		6(6)	10(11)	-	-		5070000	7014000	-	-		5070000	7014000	-	-		5070000	7014000	-	-		0.72284	-		Y Y N N		Y	Y	N	N		N -		N	-		6	10	-	-	6
																																	Y Y N N		Y	Y	N	N		N -		N	-
302	Q8BP47	Asparagine--tRNA ligase. cytoplasmic OS=Mus musculus GN=Nars PE=1 SV=2 - [SYNC_MOUSE]		64.2	5.86	0.0662	4	4		4(4)	1(1)	-	-		5027000	1150000	-	-		5027000	1150000	-	-		5027000	1150000	-	-		4.3713	-		Y N N N		Y	N	N	N		N -		N	-		4	1	-	-	4
																																	Y N N N		Y	N	N	N		N -		N	-
303	D3Z6I0	Serine/threonine-protein kinase D3 OS=Mus musculus GN=Prkd3 PE=1 SV=1 - [D3Z6I0_MOUSE]		90.4	6.61	0.0717	4	4		4(4)	-	-	-		5020000	-	-	-		5020000	-	-	-		5020000	8657000	-	-		0.579878	-		Y Y N N		Y	Y	N	N		N -		N	-		4	-	-	-	4
303	Q8K1Y2	Serine/threonine-protein kinase D3 OS=Mus musculus GN=Prkd3 PE=1 SV=1 - [KPCD3_MOUSE]		100	6.81	0.0641	4	4		4(4)	5(5)	-	-		5020000	8657000	-	-		5020000	8657000	-	-
303	Q5FWX6	Serine/threonine-protein kinase D OS=Mus musculus GN=Prkd3 PE=1 SV=1 - [Q5FWX6_MOUSE]		100.1	6.81	0.064	4	4		4(4)	5(5)	-	-		5020000	8657000	-	-		5020000	8657000	-	-
																																	Y Y N N		Y	Y	N	N		N -		N	-
304	Q9R0X4	Acyl-coenzyme A thioesterase 9. mitochondrial OS=Mus musculus GN=Acot9 PE=1 SV=1 - [ACOT9_MOUSE]		50.5	8.59	0.2597	9	9		9(9)	1(1)	-	-		4981000	1559000	-	-		4981000	1559000	-	-		4981000	1559000	-	-		3.195	-		Y N N N		Y	N	N	N		N -		N	-		9	1	-	-	9
																																	Y N N N		Y	N	N	N		N -		N	-
305	Q62465	Synaptic vesicle membrane protein VAT-1 homolog OS=Mus musculus GN=Vat1 PE=1 SV=3 - [VAT1_MOUSE]		43.1	6.37	0.0271	1	1		1(1)	2(2)	-	-		4967000	9108000	-	-		4967000	9108000	-	-		4967000	9108000	-	-		0.545345	-		N N N N		N	N	N	N		N -		N	-		1	2	-	-	1
																																	N N N N		N	N	N	N		N -		N	-
306	Q7TSI1	Pleckstrin homology domain-containing family M member 1 OS=Mus musculus GN=Plekhm1 PE=2 SV=1 - [PKHM1_MOUSE]		118.5	6.65	0.0456	4	4		4(4)	-	-	-		4920000	-	-	-		4920000	-	-	-		4920000	-	-	-		qual_up	-		Y N N N		Y	N	N	N		U! -		U!	-		4	-	-	-	4
																																	Y N N N		Y	N	N	N		U! -		U!	-
307	E9QA16	Protein Cald1 OS=Mus musculus GN=Cald1 PE=1 SV=1 - [E9QA16_MOUSE]		61.8	6.93	0.2034	7	7		7(7)	16(16)	5(6)	9(9)		4909000	26910000	7431000	8131000		4909000	26910000	7431000	8131000		4909000	26910000	7431000	8131000		0.182423	0.91391		Y Y Y Y		Y	Y	Y	Y		N N		N	N		7	16	5	9	7
																																	Y Y Y Y		Y	Y	Y	Y		N N		N	N
308	P70168	Importin subunit beta-1 OS=Mus musculus GN=Kpnb1 PE=1 SV=2 - [IMB1_MOUSE]		97.1	4.78	0.0137	1	1		1(1)	3(3)	-	-		4888000	3508000	-	-		4888000	3508000	-	-		4888000	3508000	-	-		1.39339	-		N Y N N		N	Y	N	N		N -		N	-		1	3	-	-	1
																																	N Y N N		N	Y	N	N		N -		N	-
309	M0QWN2	Dual-specificity mitogen-activated protein kinase kinase 2 OS=Mus musculus GN=Map2k2 PE=4 SV=1 - [M0QWN2_MOUSE]		22.4	6.54	0.4039	5	5		5(5)	2(2)	-	-		4882000	3151000	-	-		4882000	3151000	-	-		4882000	3151000	-	-		1.54935	-		Y N N N		Y	N	N	N		N -		N	-		5	2	-	-	5
309	Q91YS7	Dual-specificity mitogen-activated protein kinase kinase 2 OS=Mus musculus GN=Map2k2 PE=2 SV=1 - [Q91YS7_MOUSE]		44.3	7.05	0.205	5	5		5(5)	2(2)	-	-		4882000	3151000	-	-		4882000	3151000	-	-
309	Q63932	Dual specificity mitogen-activated protein kinase kinase 2 OS=Mus musculus GN=Map2k2 PE=1 SV=2 - [MP2K2_MOUSE]		44.4	7.05	0.2045	5	5		5(5)	2(2)	-	-		4882000	3151000	-	-		4882000	3151000	-	-
																																	Y N N N		Y	N	N	N		N -		N	-
310	Q922D8	C-1-tetrahydrofolate synthase. cytoplasmic OS=Mus musculus GN=Mthfd1 PE=1 SV=4 - [C1TC_MOUSE]		101.1	7.14	0.154	12	12		12(12)	9(9)	-	-		4870000	4301000	-	-		4870000	4301000	-	-		4870000	4301000	-	-		1.13229	-		Y Y N N		Y	Y	N	N		N -		N	-		12	9	-	-	12
																																	Y Y N N		Y	Y	N	N		N -		N	-
311	Q9WV55	Vesicle-associated membrane protein-associated protein A OS=Mus musculus GN=Vapa PE=1 SV=2 - [VAPA_MOUSE]		27.8	8.4	0.1325	2	2		2(2)	2(2)	-	-		4819000	2241000	-	-		4819000	2241000	-	-		4819000	2241000	-	-		2.15038	-		N N N N		N	N	N	N		N -		N	-		2	2	-	-	2
																																	N N N N		N	N	N	N		N -		N	-
312	Q91VR5	ATP-dependent RNA helicase DDX1 OS=Mus musculus GN=Ddx1 PE=1 SV=1 - [DDX1_MOUSE]		82.4	7.21	0.1108	5	5		5(5)	-	2(2)	5(5)		4817000	-	2658000	5043000		4817000	-	2658000	5043000		4817000	-	2658000	5043000		qual_up	0.527067		Y N N Y		Y	N	N	Y		U! N		U!	N		5	-	2	5	5
																																	Y N N Y		Y	N	N	Y		U! N		U!	N
313	P68181	cAMP-dependent protein kinase catalytic subunit beta OS=Mus musculus GN=Prkacb PE=1 SV=2 - [KAPCB_MOUSE]		40.7	8.56	0.0969	3	1		1(3)	-	-	-		4795000	-	-	-		4795000	-	-	-		4795000	-	-	-		qual_up	-		Y N N N		Y	N	N	N		U! -		U!	-		1	-	-	-	3
																																	Y N N N		Y	N	N	N		U! -		U!	-
314	Q8CGC7	Bifunctional glutamate/proline--tRNA ligase OS=Mus musculus GN=Eprs PE=1 SV=4 - [SYEP_MOUSE]		170	7.66	0.0443	4	4		4(4)	6(6)	-	-		4773000	3533000	-	-		4773000	3533000	-	-		4773000	3533000	-	-		1.35098	-		Y Y N N		Y	Y	N	N		N -		N	-		4	6	-	-	4
																																	Y Y N N		Y	Y	N	N		N -		N	-
315	Q9JK92	Heat shock protein beta-8 OS=Mus musculus GN=Hspb8 PE=1 SV=1 - [HSPB8_MOUSE]		21.5	5.02	0.1122	2	2		2(2)	1(1)	-	-		4753000	1662000	-	-		4753000	1662000	-	-		4753000	1662000	-	-		2.85981	-		N N N N		N	N	N	N		N -		N	-		2	1	-	-	2
																																	N N N N		N	N	N	N		N -		N	-
316	Q06138	Calcium-binding protein 39 OS=Mus musculus GN=Cab39 PE=1 SV=2 - [CAB39_MOUSE]		39.8	6.89	0.0557	1	1		1(1)	-	-	-		4700000	-	-	-		4700000	-	-	-		4700000	-	-	-		qual_up	-		N N N N		N	N	N	N		U! -		U!	-		1	-	-	-	1
																																	N N N N		N	N	N	N		U! -		U!	-
317	O54774	AP-3 complex subunit delta-1 OS=Mus musculus GN=Ap3d1 PE=1 SV=1 - [AP3D1_MOUSE]		135	7.37	0.0108	1	1		1(1)	1(1)	-	-		4697000	1907000	-	-		4697000	1907000	-	-		4697000	1907000	-	-		2.46303	-		N N N N		N	N	N	N		N -		N	-		1	1	-	-	1
																																	N N N N		N	N	N	N		N -		N	-
318	D3YXX3	RAC-alpha serine/threonine-protein kinase (Fragment) OS=Mus musculus GN=Akt1 PE=1 SV=2 - [D3YXX3_MOUSE]		23.5	8.35	0.1436	2	2		2(2)	-	-	-		4640000	-	-	-		4640000	-	-	-		4640000	-	-	-		qual_up	-		N N N N		N	N	N	N		U! -		U!	-		2	-	-	-	2
318	D3Z783	RAC-alpha serine/threonine-protein kinase OS=Mus musculus GN=Akt1 PE=1 SV=2 - [D3Z783_MOUSE]		50.9	6.13	0.0664	2	2		2(2)	-	-	-		4640000	-	-	-		4640000	-	-	-
318	P31750	RAC-alpha serine/threonine-protein kinase OS=Mus musculus GN=Akt1 PE=1 SV=2 - [AKT1_MOUSE]		55.7	5.9	0.0604	2	2		2(2)	-	-	-		4640000	-	-	-		4640000	-	-	-
																																	N N N N		N	N	N	N		U! -		U!	-
319	P07091	Protein S100-A4 OS=Mus musculus GN=S100a4 PE=1 SV=1 - [S10A4_MOUSE]		11.7	5.31	0.0891	2	2		2(2)	-	-	-		4634000	-	-	-		4634000	-	-	-		4634000	-	-	-		qual_up	-		N N N N		N	N	N	N		U! -		U!	-		2	-	-	-	2
																																	N N N N		N	N	N	N		U! -		U!	-
320	P60766	Cell division control protein 42 homolog OS=Mus musculus GN=Cdc42 PE=1 SV=2 - [CDC42_MOUSE]		21.2	6.55	0.2147	3	3		3(3)	6(6)	-	-		4630000	23200000	-	-		4630000	23200000	-	-		4630000	23200000	-	-		0.199569	-		Y Y N N		Y	Y	N	N		N -		N	-		3	6	-	-	3
																																	Y Y N N		Y	Y	N	N		N -		N	-
321	P52480	Pyruvate kinase PKM OS=Mus musculus GN=Pkm PE=1 SV=4 - [KPYM_MOUSE]		57.8	7.47	0.1714	7	7		7(7)	11(11)	-	-		4616000	5548000	-	-		4616000	5548000	-	-		4616000	5548000	-	-		0.832012	-		Y Y N N		Y	Y	N	N		N -		N	-		7	11	-	-	7
321	P52480-2	Isoform M1 of Pyruvate kinase PKM OS=Mus musculus GN=Pkm - [KPYM_MOUSE]		57.9	7.14	0.1714	7	7		7(7)	-	-	-		4616000	-	-	-		4616000	-	-	-
																																	Y Y N N		Y	Y	N	N		N -		N	-
322	P29341	Polyadenylate-binding protein 1 OS=Mus musculus GN=Pabpc1 PE=1 SV=2 - [PABP1_MOUSE]		70.6	9.5	0.0943	5	5		5(5)	5(6)	22(22)	21(31)		4564000	2320000	30730000	33820000		4564000	2320000	30730000	33820000		4564000	2320000	30730000	33820000		1.96724	0.908634		Y Y Y Y		Y	Y	Y	Y		N N		N	N		5	5	22	21	5
																																	Y Y Y Y		Y	Y	Y	Y		N N		N	N
323	Q9CPN9	Protein 2210010C04Rik OS=Mus musculus GN=2210010C04Rik PE=2 SV=1 - [Q9CPN9_MOUSE]		26.4	7.93	0.0486	1	1		1(1)	1(1)	-	-		4557000	4553000	-	-		4557000	4553000	-	-		4557000	4553000	-	-		1.00088	-		N N N N		N	N	N	N		N -		N	-		1	1	-	-	1
																																	N N N N		N	N	N	N		N -		N	-
324	B1AZP2-3	Isoform 3 of Disks large-associated protein 4 OS=Mus musculus GN=Dlgap4 - [DLGP4_MOUSE]		49.4	6.01	0.0397	1	1		1(1)	-	-	-		4551000	-	-	-		4551000	-	-	-		4551000	-	-	-		qual_up	-		N N N N		N	N	N	N		U! -		U!	-		1	-	-	-	1
324	B7ZNS2	Disks large-associated protein 4 OS=Mus musculus GN=Dlgap4 PE=1 SV=1 - [B7ZNS2_MOUSE]		106.1	7.17	0.0185	1	1		1(1)	-	-	-		4551000	-	-	-		4551000	-	-	-
324	B1AZP2-2	Isoform 2 of Disks large-associated protein 4 OS=Mus musculus GN=Dlgap4 - [DLGP4_MOUSE]		107.5	7.3	0.0182	1	1		1(1)	-	-	-		4551000	-	-	-		4551000	-	-	-
324	B1AZP2	Disks large-associated protein 4 OS=Mus musculus GN=Dlgap4 PE=1 SV=1 - [DLGP4_MOUSE]		108	7.08	0.0181	1	1		1(1)	-	-	-		4551000	-	-	-		4551000	-	-	-
																																	N N N N		N	N	N	N		U! -		U!	-
325	Q8BY71	Histone acetyltransferase type B catalytic subunit OS=Mus musculus GN=Hat1 PE=1 SV=1 - [HAT1_MOUSE]		49.2	6.33	0.0409	2	2		2(2)	-	-	-		4516000	-	-	-		4516000	-	-	-		4516000	-	-	-		qual_up	-		N N N N		N	N	N	N		U! -		U!	-		2	-	-	-	2
325	A2ATU9	Histone acetyltransferase type B catalytic subunit OS=Mus musculus GN=Hat1 PE=1 SV=1 - [A2ATU9_MOUSE]		50.2	6.42	0.0402	2	2		2(2)	-	-	-		4516000	-	-	-		4516000	-	-	-
																																	N N N N		N	N	N	N		U! -		U!	-
326	Q80WJ7	Protein LYRIC OS=Mus musculus GN=Mtdh PE=1 SV=1 - [LYRIC_MOUSE]		63.8	9.33	0.1313	5	5		5(5)	-	-	-		4514000	-	-	-		4514000	-	-	-		4514000	-	-	-		qual_up	-		Y N N N		Y	N	N	N		U! -		U!	-		5	-	-	-	5
																																	Y N N N		Y	N	N	N		U! -		U!	-
327	E9Q634	Unconventional myosin-Ie OS=Mus musculus GN=Myo1e PE=1 SV=1 - [MYO1E_MOUSE]		126.7	9.07	0.0939	9	9		9(9)	1(1)	51(51)	63(63)		4505000	995700	48110000	77570000		4505000	995700	48110000	77570000		4505000	995700	48110000	77570000		4.52446	0.620214		Y N Y Y		Y	N	Y	Y		N N		N	N		9	1	51	63	9
																																	Y N Y Y		Y	N	Y	Y		N N		N	N
328	Q9QZE5	Coatomer subunit gamma-1 OS=Mus musculus GN=Copg1 PE=2 SV=1 - [COPG1_MOUSE]		97.5	5.35	0.0286	2	2		2(2)	3(3)	-	-		4502000	3255000	-	-		4502000	3255000	-	-		4502000	3255000	-	-		1.3831	-		N Y N N		N	Y	N	N		N -		N	-		2	3	-	-	2
																																	N Y N N		N	Y	N	N		N -		N	-
329	Q9JJ28	Protein flightless-1 homolog OS=Mus musculus GN=Flii PE=1 SV=1 - [FLII_MOUSE]		144.7	6.06	0.0653	5	5		5(5)	2(2)	-	2(2)		4496000	2131000	-	2887000		4496000	2131000	-	2887000		4496000	2131000	-	2887000		2.10981	qual_down		Y N N N		Y	N	N	N		N D!		N	D!		5	2	-	2	5
																																	Y N N N		Y	N	N	N		N D!		N	D!
330	Q8R550-3	Isoform 3 of SH3 domain-containing kinase-binding protein 1 OS=Mus musculus GN=Sh3kbp1 - [SH3K1_MOUSE]		68.8	7.46	0.0987	5	5		5(5)	-	-	-		4452000	-	-	-		4452000	-	-	-		4452000	-	-	-		qual_up	-		Y N N N		Y	N	N	N		U! -		U!	-		5	-	-	-	5
330	Q8R550-2	Isoform 2 of SH3 domain-containing kinase-binding protein 1 OS=Mus musculus GN=Sh3kbp1 - [SH3K1_MOUSE]		73.3	6.54	0.0932	5	5		5(5)	-	-	-		4452000	-	-	-		4452000	-	-	-
330	Q8R550	SH3 domain-containing kinase-binding protein 1 OS=Mus musculus GN=Sh3kbp1 PE=1 SV=1 - [SH3K1_MOUSE]		78.1	7.55	0.0874	5	5		5(5)	-	-	-		4452000	-	-	-		4452000	-	-	-
																																	Y N N N		Y	N	N	N		U! -		U!	-
331	Q9EQP2	EH domain-containing protein 4 OS=Mus musculus GN=Ehd4 PE=1 SV=1 - [EHD4_MOUSE]		61.4	6.76	0.2828	12	10		10(12)	-	-	-		4431000	-	-	-		4431000	-	-	-		4431000	-	-	-		qual_up	-		Y N N N		Y	N	N	N		U! -		U!	-		10	-	-	-	12
																																	Y N N N		Y	N	N	N		U! -		U!	-
332	P01942	Hemoglobin subunit alpha OS=Mus musculus GN=Hba PE=1 SV=2 - [HBA_MOUSE]		15.1	8.22	0.1056	1	1		1(1)	1(1)	2(2)	1(1)		4400000	1948000	3361000	1886000		4400000	1948000	3361000	1886000		4400000	1948000	3361000	1886000		2.25873	1.78208		N N N N		N	N	N	N		N N		N	N		1	1	2	1	1
332	Q91VB8	Alpha globin 1 OS=Mus musculus GN=Hba-a2 PE=1 SV=1 - [Q91VB8_MOUSE]		15.1	8.22	0.1056	1	1		1(1)	1(1)	2(2)	1(1)		4400000	1948000	3361000	1886000		4400000	1948000	3361000	1886000
																																	N N N N		N	N	N	N		N N		N	N
333	P14685	26S proteasome non-ATPase regulatory subunit 3 OS=Mus musculus GN=Psmd3 PE=1 SV=3 - [PSMD3_MOUSE]		60.7	8.44	0.1396	5	5		5(5)	2(2)	-	-		4380000	1796000	-	-		4380000	1796000	-	-		4380000	1796000	-	-		2.43875	-		Y N N N		Y	N	N	N		N -		N	-		5	2	-	-	5
																																	Y N N N		Y	N	N	N		N -		N	-
334	Q61584-2	Isoform A of Fragile X mental retardation syndrome-related protein 1 OS=Mus musculus GN=Fxr1 - [FXR1_MOUSE]		60.8	6.39	0.1002	4	3		3(4)	-	7(8)	-		4370000	-	12720000	-		4370000	-	12720000	-		4370000	-	12720000	14030000		qual_up	0.906629		Y N Y Y		Y	N	Y	Y		U! N		U!	N		3	-	7	-	4
334	Q61584-5	Isoform D of Fragile X mental retardation syndrome-related protein 1 OS=Mus musculus GN=Fxr1 - [FXR1_MOUSE]		69.7	6.25	0.087	4	3		3(4)	-	7(8)	-		4370000	-	12720000	-		4370000	-	12720000	-
334	Q61584-6	Isoform F of Fragile X mental retardation syndrome-related protein 1 OS=Mus musculus GN=Fxr1 - [FXR1_MOUSE]		73.1	6.98	0.0833	4	3		3(4)	-	7(8)	-		4370000	-	12720000	-		4370000	-	12720000	-
334	Q61584-4	Isoform C of Fragile X mental retardation syndrome-related protein 1 OS=Mus musculus GN=Fxr1 - [FXR1_MOUSE]		72.8	6.27	0.0831	4	3		3(4)	-	7(8)	8(12)		4370000	-	12720000	14030000		4370000	-	12720000	14030000
334	Q61584	Fragile X mental retardation syndrome-related protein 1 OS=Mus musculus GN=Fxr1 PE=1 SV=2 - [FXR1_MOUSE]		76.2	6.98	0.0798	4	3		3(4)	-	7(8)	8(12)		4370000	-	12720000	14030000		4370000	-	12720000	14030000
334	Q61584-3	Isoform B of Fragile X mental retardation syndrome-related protein 1 OS=Mus musculus GN=Fxr1 - [FXR1_MOUSE]		76.2	7.53	0.0798	4	3		3(4)	-	7(8)	8(12)		4370000	-	12720000	14030000		4370000	-	12720000	14030000
																																	Y N Y Y		Y	N	Y	Y		U! N		U!	N
335	P62889	60S ribosomal protein L30 OS=Mus musculus GN=Rpl30 PE=2 SV=2 - [RL30_MOUSE]		12.8	9.63	0.3391	5	5		5(5)	1(1)	2(2)	3(3)		4362000	3352000	2372000	2286000		4362000	3352000	2372000	2286000		4362000	3352000	2372000	2286000		1.30131	1.03762		Y N N Y		Y	N	N	Y		N N		N	N		5	1	2	3	5
																																	Y N N Y		Y	N	N	Y		N N		N	N
336	Q5EG47	5'-AMP-activated protein kinase catalytic subunit alpha-1 OS=Mus musculus GN=Prkaa1 PE=1 SV=2 - [AAPK1_MOUSE]		63.9	8.12	0.0179	1	1		1(1)	1(1)	-	-		4347000	701500	-	-		4347000	701500	-	-		4347000	701500	-	-		6.19672	-		N N N N		N	N	N	N		N -		N	-		1	1	-	-	1
																																	N N N N		N	N	N	N		N -		N	-
337	Z4YKV1	Guanine nucleotide-binding protein G(s) subunit alpha isoforms short OS=Mus musculus GN=Gnas PE=4 SV=1 - [Z4YKV1_MOUSE]		44.2	6.47	0.0712	2	1		1(2)	-	-	-		4338000	-	-	-		4338000	-	-	-		4338000	3239000	-	-		1.3393	-		N N N N		N	N	N	N		N -		N	-		1	-	-	-	2
337	P63094-2	Isoform Gnas-2 of Guanine nucleotide-binding protein G(s) subunit alpha isoforms short OS=Mus musculus GN=Gnas - [GNAS2_MOUSE]		44.2	6.47	0.0711	2	1		1(2)	-	-	-		4338000	-	-	-		4338000	-	-	-
337	P63094	Guanine nucleotide-binding protein G(s) subunit alpha isoforms short OS=Mus musculus GN=Gnas PE=1 SV=1 - [GNAS2_MOUSE]		45.6	5.96	0.0685	2	1		1(2)	1(2)	-	-		4338000	3239000	-	-		4338000	3239000	-	-
337	Q6R0H7-4	Isoform XLas-4 of Guanine nucleotide-binding protein G(s) subunit alpha isoforms XLas OS=Mus musculus GN=Gnas - [GNAS1_MOUSE]		120	4.83	0.0241	2	1		1(2)	-	-	-		4338000	-	-	-		4338000	-	-	-
337	Q6R0H7	Guanine nucleotide-binding protein G(s) subunit alpha isoforms XLas OS=Mus musculus GN=Gnas PE=2 SV=1 - [GNAS1_MOUSE]		121.4	4.81	0.0238	2	1		1(2)	1(2)	-	-		4338000	3239000	-	-		4338000	3239000	-	-
																																	N N N N		N	N	N	N		N -		N	-
338	E9QPI5	Sister chromatid cohesion protein PDS5 homolog A OS=Mus musculus GN=Pds5a PE=1 SV=1 - [E9QPI5_MOUSE]		150.1	7.85	0.0803	5	5		5(5)	2(2)	-	-		4330000	1058000	-	-		4330000	1058000	-	-		4330000	1058000	-	-		4.09263	-		Y N N N		Y	N	N	N		N -		N	-		5	2	-	-	5
338	Q6A026	Sister chromatid cohesion protein PDS5 homolog A OS=Mus musculus GN=Pds5a PE=1 SV=3 - [PDS5A_MOUSE]		150.2	7.85	0.0803	5	5		5(5)	2(2)	-	-		4330000	1058000	-	-		4330000	1058000	-	-
																																	Y N N N		Y	N	N	N		N -		N	-
339	Q5SQB0	Nucleophosmin OS=Mus musculus GN=Npm1 PE=1 SV=1 - [Q5SQB0_MOUSE]		29.5	4.59	0.2311	4	4		4(4)	-	-	-		4327000	-	-	-		4327000	-	-	-		4327000	5957000	1915000	4572000		0.726372	0.418854		Y Y N Y		Y	Y	N	Y		N N		N	N		4	-	-	-	4
339	Q61937	Nucleophosmin OS=Mus musculus GN=Npm1 PE=1 SV=1 - [NPM_MOUSE]		32.5	4.77	0.2089	4	4		4(4)	6(6)	2(2)	4(4)		4327000	5957000	1915000	4572000		4327000	5957000	1915000	4572000
																																	Y Y N Y		Y	Y	N	Y		N N		N	N
340	P28740-2	Isoform 2 of Kinesin-like protein KIF2A OS=Mus musculus GN=Kif2a - [KIF2A_MOUSE]		74.8	6.46	0.0273	1	1		1(1)	2(2)	1(1)	1(1)		4327000	2210000	6872000	3352000		4327000	2210000	6872000	3352000		4327000	2210000	6872000	3352000		1.95792	2.05012		N N N N		N	N	N	N		N N		N	N		1	2	1	1	1
																																	N N N N		N	N	N	N		N N		N	N
341	Q9R1Z8	Vinexin OS=Mus musculus GN=Sorbs3 PE=1 SV=1 - [VINEX_MOUSE]		82.3	9.2	0.0232	1	1		1(1)	-	-	-		4314000	-	-	-		4314000	-	-	-		4314000	-	-	-		qual_up	-		N N N N		N	N	N	N		U! -		U!	-		1	-	-	-	1
																																	N N N N		N	N	N	N		U! -		U!	-
342	O55222	Integrin-linked protein kinase OS=Mus musculus GN=Ilk PE=1 SV=2 - [ILK_MOUSE]		51.3	8.07	0.1173	6	6		6(6)	-	1(1)	-		4306000	-	2352000	-		4306000	-	2352000	-		4306000	-	2352000	-		qual_up	qual_up		Y N N N		Y	N	N	N		U! U!		U!	U!		6	-	1	-	6
																																	Y N N N		Y	N	N	N		U! U!		U!	U!
343	Q60865	Caprin-1 OS=Mus musculus GN=Caprin1 PE=1 SV=2 - [CAPR1_MOUSE]		78.1	5.25	0.0891	3	3		3(3)	2(2)	7(7)	9(9)		4293000	3163000	13660000	14360000		4293000	3163000	13660000	14360000		4293000	3163000	13660000	14360000		1.35726	0.951253		Y N Y Y		Y	N	Y	Y		N N		N	N		3	2	7	9	3
																																	Y N Y Y		Y	N	Y	Y		N N		N	N
344	D3YYD9	Glutamine--fructose-6-phosphate aminotransferase [isomerizing] 1 OS=Mus musculus GN=Gfpt1 PE=4 SV=1 - [D3YYD9_MOUSE]		14.2	8.46	0.129	1	1		1(1)	-	-	-		4285000	-	-	-		4285000	-	-	-		4285000	-	-	-		qual_up	-		N N N N		N	N	N	N		U! -		U!	-		1	-	-	-	1
344	P47856-2	Isoform 2 of Glutamine--fructose-6-phosphate aminotransferase [isomerizing] 1 OS=Mus musculus GN=Gfpt1 - [GFPT1_MOUSE]		76.7	6.77	0.0235	1	1		1(1)	-	-	-		4285000	-	-	-		4285000	-	-	-
344	P47856	Glutamine--fructose-6-phosphate aminotransferase [isomerizing] 1 OS=Mus musculus GN=Gfpt1 PE=1 SV=3 - [GFPT1_MOUSE]		78.5	6.84	0.023	1	1		1(1)	-	-	-		4285000	-	-	-		4285000	-	-	-
																																	N N N N		N	N	N	N		U! -		U!	-
345	F8WJ74	GRAM domain-containing protein 1A OS=Mus musculus GN=Gramd1a PE=4 SV=1 - [F8WJ74_MOUSE]		76.5	6.8	0.157	6	6		6(6)	-	1(1)	-		4280000	-	3006000	-		4280000	-	3006000	-		4280000	-	3006000	-		qual_up	qual_up		Y N N N		Y	N	N	N		U! U!		U!	U!		6	-	1	-	6
345	Q8VEF1-3	Isoform 3 of GRAM domain-containing protein 1A OS=Mus musculus GN=Gramd1a - [GRM1A_MOUSE]		76.5	6.71	0.157	6	6		6(6)	-	1(1)	-		4280000	-	3006000	-		4280000	-	3006000	-
345	Q8VEF1	GRAM domain-containing protein 1A OS=Mus musculus GN=Gramd1a PE=2 SV=2 - [GRM1A_MOUSE]		80.6	6.86	0.1496	6	6		6(6)	-	1(1)	-		4280000	-	3006000	-		4280000	-	3006000	-
																																	Y N N N		Y	N	N	N		U! U!		U!	U!
346	Q8C605	6-phosphofructokinase OS=Mus musculus GN=Pfkp PE=1 SV=1 - [Q8C605_MOUSE]		85.5	6.89	0.088	7	6		6(7)	-	-	-		4277000	-	-	-		4277000	-	-	-		4277000	-	-	-		qual_up	-		Y N N N		Y	N	N	N		U! -		U!	-		6	-	-	-	7
346	Q9WUA3	ATP-dependent 6-phosphofructokinase. platelet type OS=Mus musculus GN=Pfkp PE=1 SV=1 - [PFKAP_MOUSE]		85.4	7.11	0.088	7	6		6(7)	-	-	-		4277000	-	-	-		4277000	-	-	-
																																	Y N N N		Y	N	N	N		U! -		U!	-
347	Q61990-2	Isoform 2 of Poly(rC)-binding protein 2 OS=Mus musculus GN=Pcbp2 - [PCBP2_MOUSE]		34.9	8	0.142	4	1		1(4)	-	-	1(1)		4277000	-	-	1746000		4277000	-	-	1746000		4277000	-	-	1746000		qual_up	qual_down		Y N N N		Y	N	N	N		U! D!		U!	D!		1	-	-	1	4
347	Q61990-3	Isoform 3 of Poly(rC)-binding protein 2 OS=Mus musculus GN=Pcbp2 - [PCBP2_MOUSE]		36.8	7.06	0.1347	4	1		1(4)	-	-	1(1)		4277000	-	-	1746000		4277000	-	-	1746000
347	Q61990	Poly(rC)-binding protein 2 OS=Mus musculus GN=Pcbp2 PE=1 SV=1 - [PCBP2_MOUSE]		38.2	6.79	0.1298	4	1		1(4)	-	-	1(1)		4277000	-	-	1746000		4277000	-	-	1746000
																																	Y N N N		Y	N	N	N		U! D!		U!	D!
348	Q91Z50	Flap endonuclease 1 OS=Mus musculus GN=Fen1 PE=1 SV=1 - [Q91Z50_MOUSE]		42.6	8.34	0.1316	3	3		3(3)	3(3)	-	-		4276000	1517000	-	-		4276000	1517000	-	-		4276000	1517000	-	-		2.81872	-		Y Y N N		Y	Y	N	N		N -		N	-		3	3	-	-	3
																																	Y Y N N		Y	Y	N	N		N -		N	-
349	Q8BT07-2	Isoform 2 of Centrosomal protein of 55 kDa OS=Mus musculus GN=Cep55 - [CEP55_MOUSE]		53.8	7.74	0.0282	1	1		1(1)	1(1)	-	-		4275000	1040000	-	-		4275000	1040000	-	-		4275000	1040000	-	-		4.11058	-		N N N N		N	N	N	N		N -		N	-		1	1	-	-	1
349	Q8BT07	Centrosomal protein of 55 kDa OS=Mus musculus GN=Cep55 PE=1 SV=2 - [CEP55_MOUSE]		53.9	7.94	0.0281	1	1		1(1)	1(1)	-	-		4275000	1040000	-	-		4275000	1040000	-	-
																																	N N N N		N	N	N	N		N -		N	-
350	Q91XV3	Brain acid soluble protein 1 OS=Mus musculus GN=Basp1 PE=1 SV=3 - [BASP1_MOUSE]		22.1	4.51	0.1593	2	2		2(2)	4(4)	-	-		4273000	4681000	-	-		4273000	4681000	-	-		4273000	4681000	-	-		0.912839	-		N Y N N		N	Y	N	N		N -		N	-		2	4	-	-	2
																																	N Y N N		N	Y	N	N		N -		N	-
351	B0R1E3	Histidine triad nucleotide-binding protein 1 OS=Mus musculus GN=Hint1 PE=1 SV=1 - [B0R1E3_MOUSE]		13.4	5.05	0.1176	1	1		1(1)	1(1)	-	-		4271000	8476000	-	-		4271000	8476000	-	-		4271000	8476000	-	-		0.503893	-		N N N N		N	N	N	N		N -		N	-		1	1	-	-	1
351	P70349	Histidine triad nucleotide-binding protein 1 OS=Mus musculus GN=Hint1 PE=1 SV=3 - [HINT1_MOUSE]		13.8	6.87	0.1111	1	1		1(1)	1(1)	-	-		4271000	8476000	-	-		4271000	8476000	-	-
																																	N N N N		N	N	N	N		N -		N	-
352	P62806	Histone H4 OS=Mus musculus GN=Hist1h4a PE=1 SV=2 - [H4_MOUSE]		11.4	11.36	0.2136	2	2		2(2)	2(2)	11(11)	11(11)		4256000	2618000	31560000	25180000		4256000	2618000	31560000	25180000		4256000	2618000	31560000	25180000		1.62567	1.25338		N N Y Y		N	N	Y	Y		N N		N	N		2	2	11	11	2
																																	N N Y Y		N	N	Y	Y		N N		N	N
353	G3UWL7	Histone H2A OS=Mus musculus GN=H2afz PE=3 SV=1 - [G3UWL7_MOUSE]		9.1	10.78	0.4368	2	2		2(2)	1(1)	-	1(2)		4237000	10390000	-	78520000		4237000	10390000	-	78520000		4237000	10390000	34050000	78520000		0.407796	0.433647		N N Y N		N	N	Y	N		N N		N	N		2	1	-	1	2
353	P0C0S6	Histone H2A.Z OS=Mus musculus GN=H2afz PE=1 SV=2 - [H2AZ_MOUSE]		13.5	10.58	0.2969	2	2		2(2)	1(1)	1(3)	1(2)		4237000	10390000	34050000	78520000		4237000	10390000	34050000	78520000
353	Q3THW5	Histone H2A.V OS=Mus musculus GN=H2afv PE=1 SV=3 - [H2AV_MOUSE]		13.5	10.58	0.2969	2	2		2(2)	1(1)	1(3)	1(2)		4237000	10390000	34050000	78520000		4237000	10390000	34050000	78520000
																																	N N Y N		N	N	Y	N		N N		N	N
354	B2RY56	RNA-binding protein 25 OS=Mus musculus GN=Rbm25 PE=1 SV=2 - [RBM25_MOUSE]		99.5	6.32	0.0692	4	4		4(4)	3(3)	-	-		4221000	3083000	-	-		4221000	3083000	-	-		4221000	3083000	-	-		1.36912	-		Y Y N N		Y	Y	N	N		N -		N	-		4	3	-	-	4
																																	Y Y N N		Y	Y	N	N		N -		N	-
355	G3XA17	Eukaryotic translation initiation factor 4 gamma 2 OS=Mus musculus GN=Eif4g2 PE=1 SV=1 - [G3XA17_MOUSE]		102	7.14	0.0353	2	2		2(2)	1(1)	-	-		4217000	950200	-	-		4217000	950200	-	-		4217000	950200	-	-		4.43801	-		N N N N		N	N	N	N		N -		N	-		2	1	-	-	2
355	Q62448	Eukaryotic translation initiation factor 4 gamma 2 OS=Mus musculus GN=Eif4g2 PE=1 SV=2 - [IF4G2_MOUSE]		102	7.14	0.0353	2	2		2(2)	1(1)	-	-		4217000	950200	-	-		4217000	950200	-	-
																																	N N N N		N	N	N	N		N -		N	-
356	Q91W01	Phosphomannomutase OS=Mus musculus GN=Pmm1 PE=2 SV=1 - [Q91W01_MOUSE]		23.1	5.26	0.0743	1	1		1(1)	-	-	-		4216000	-	-	-		4216000	-	-	-		4216000	-	-	-		qual_up	-		N N N N		N	N	N	N		U! -		U!	-		1	-	-	-	1
356	O35621	Phosphomannomutase 1 OS=Mus musculus GN=Pmm1 PE=1 SV=1 - [PMM1_MOUSE]		29.8	5.47	0.0573	1	1		1(1)	-	-	-		4216000	-	-	-		4216000	-	-	-
																																	N N N N		N	N	N	N		U! -		U!	-
357	F6S5I0	Myosin phosphatase Rho-interacting protein (Fragment) OS=Mus musculus GN=Mprip PE=1 SV=1 - [F6S5I0_MOUSE]		96.3	6.01	0.0861	4	4		4(4)	8(8)	-	-		4212000	6651000	-	-		4212000	6651000	-	-		4212000	6651000	18700000	23190000		0.633288	0.806382		Y Y Y Y		Y	Y	Y	Y		N N		N	N		4	8	-	-	4
357	P97434-3	Isoform 3 of Myosin phosphatase Rho-interacting protein OS=Mus musculus GN=Mprip - [MPRIP_MOUSE]		114	6.37	0.0729	4	4		4(4)	8(8)	-	-		4212000	6651000	-	-		4212000	6651000	-	-
357	F6RND9	Myosin phosphatase Rho-interacting protein (Fragment) OS=Mus musculus GN=Mprip PE=1 SV=1 - [F6RND9_MOUSE]		114	6.51	0.0723	4	4		4(4)	8(8)	-	-		4212000	6651000	-	-		4212000	6651000	-	-
357	P97434	Myosin phosphatase Rho-interacting protein OS=Mus musculus GN=Mprip PE=1 SV=2 - [MPRIP_MOUSE]		116.3	6.21	0.0713	4	4		4(4)	8(8)	20(20)	23(23)		4212000	6651000	18700000	23190000		4212000	6651000	18700000	23190000
357	P97434-5	Isoform 5 of Myosin phosphatase Rho-interacting protein OS=Mus musculus GN=Mprip - [MPRIP_MOUSE]		116.7	6.18	0.0709	4	4		4(4)	8(8)	20(20)	23(23)		4212000	6651000	18700000	23190000		4212000	6651000	18700000	23190000
357	P97434-2	Isoform 2 of Myosin phosphatase Rho-interacting protein OS=Mus musculus GN=Mprip - [MPRIP_MOUSE]		117.9	6.4	0.0704	4	4		4(4)	8(8)	20(20)	23(23)		4212000	6651000	18700000	23190000		4212000	6651000	18700000	23190000
357	Q5SWZ5	Myosin phosphatase Rho-interacting protein OS=Mus musculus GN=Mprip PE=1 SV=1 - [Q5SWZ5_MOUSE]		257.1	5.59	0.0322	4	4		4(4)	8(8)	-	-		4212000	6651000	-	-		4212000	6651000	-	-
																																	Y Y Y Y		Y	Y	Y	Y		N N		N	N
358	Q8CG48	Structural maintenance of chromosomes protein 2 OS=Mus musculus GN=Smc2 PE=1 SV=2 - [SMC2_MOUSE]		134.2	8.41	0.0798	7	7		7(7)	2(2)	-	-		4206000	1305000	-	-		4206000	1305000	-	-		4206000	1305000	-	-		3.22299	-		Y N N N		Y	N	N	N		N -		N	-		7	2	-	-	7
																																	Y N N N		Y	N	N	N		N -		N	-
359	Q3UFY8	Mitochondrial ribonuclease P protein 1 OS=Mus musculus GN=Trmt10c PE=1 SV=2 - [MRRP1_MOUSE]		48.4	9.38	0.0556	1	1		1(1)	1(1)	-	-		4185000	2319000	-	-		4185000	2319000	-	-		4185000	2319000	-	-		1.80466	-		N N N N		N	N	N	N		N -		N	-		1	1	-	-	1
																																	N N N N		N	N	N	N		N -		N	-
360	P53986	Monocarboxylate transporter 1 OS=Mus musculus GN=Slc16a1 PE=1 SV=1 - [MOT1_MOUSE]		53.2	7.47	0.0811	2	2		2(2)	1(1)	-	-		4178000	725200	-	-		4178000	725200	-	-		4178000	725200	-	-		5.76117	-		N N N N		N	N	N	N		N -		N	-		2	1	-	-	2
																																	N N N N		N	N	N	N		N -		N	-
361	Q61753	D-3-phosphoglycerate dehydrogenase OS=Mus musculus GN=Phgdh PE=1 SV=3 - [SERA_MOUSE]		56.5	6.54	0.0713	3	3		3(3)	5(5)	-	-		4155000	7107000	-	-		4155000	7107000	-	-		4155000	7107000	-	-		0.584635	-		Y Y N N		Y	Y	N	N		N -		N	-		3	5	-	-	3
																																	Y Y N N		Y	Y	N	N		N -		N	-
362	Q9JLV1	BAG family molecular chaperone regulator 3 OS=Mus musculus GN=Bag3 PE=1 SV=2 - [BAG3_MOUSE]		61.8	7.27	0.0849	4	4		4(4)	1(1)	-	-		4154000	2954000	-	-		4154000	2954000	-	-		4154000	2954000	-	-		1.40623	-		Y N N N		Y	N	N	N		N -		N	-		4	1	-	-	4
																																	Y N N N		Y	N	N	N		N -		N	-
363	P62071	Ras-related protein R-Ras2 OS=Mus musculus GN=Rras2 PE=1 SV=1 - [RRAS2_MOUSE]		23.4	6.01	0.0588	1	1		1(1)	2(2)	-	-		4148000	2574000	-	-		4148000	2574000	-	-		4148000	2574000	-	-		1.6115	-		N N N N		N	N	N	N		N -		N	-		1	2	-	-	1
																																	N N N N		N	N	N	N		N -		N	-
364	D3YVH4	Splicing factor 1 (Fragment) OS=Mus musculus GN=Sf1 PE=1 SV=1 - [D3YVH4_MOUSE]		30.1	8.38	0.0524	1	1		1(1)	1(1)	-	-		4140000	3581000	-	-		4140000	3581000	-	-		4140000	3581000	-	-		1.1561	-		N N N N		N	N	N	N		N -		N	-		1	1	-	-	1
364	E9Q4Q2	Splicing factor 1 OS=Mus musculus GN=Sf1 PE=1 SV=1 - [E9Q4Q2_MOUSE]		59.7	9.5	0.0255	1	1		1(1)	1(1)	-	-		4140000	3581000	-	-		4140000	3581000	-	-
364	Q64213-2	Isoform CW17E of Splicing factor 1 OS=Mus musculus GN=Sf1 - [SF01_MOUSE]		59.6	9.42	0.0255	1	1		1(1)	1(1)	-	-		4140000	3581000	-	-		4140000	3581000	-	-
364	D3YZC9	Splicing factor 1 OS=Mus musculus GN=Sf1 PE=1 SV=1 - [D3YZC9_MOUSE]		61.7	9.29	0.0245	1	1		1(1)	1(1)	-	-		4140000	3581000	-	-		4140000	3581000	-	-
364	D3YZD0	Splicing factor 1 OS=Mus musculus GN=Sf1 PE=1 SV=1 - [D3YZD0_MOUSE]		68.6	9.17	0.0219	1	1		1(1)	1(1)	-	-		4140000	3581000	-	-		4140000	3581000	-	-
364	Q64213-3	Isoform 3 of Splicing factor 1 OS=Mus musculus GN=Sf1 - [SF01_MOUSE]		68.3	8.98	0.0219	1	1		1(1)	1(1)	-	-		4140000	3581000	-	-		4140000	3581000	-	-
364	Q64213	Splicing factor 1 OS=Mus musculus GN=Sf1 PE=1 SV=6 - [SF01_MOUSE]		70.4	8.98	0.0214	1	1		1(1)	1(1)	-	-		4140000	3581000	-	-		4140000	3581000	-	-
																																	N N N N		N	N	N	N		N -		N	-
365	Q99PG2-2	Isoform 2 of Opioid growth factor receptor OS=Mus musculus GN=Ogfr - [OGFR_MOUSE]		66.7	4.84	0.0168	1	1		1(1)	-	-	-		4127000	-	-	-		4127000	-	-	-		4127000	-	-	-		qual_up	-		N N N N		N	N	N	N		U! -		U!	-		1	-	-	-	1
365	Q99PG2	Opioid growth factor receptor OS=Mus musculus GN=Ogfr PE=2 SV=1 - [OGFR_MOUSE]		70.6	4.77	0.0158	1	1		1(1)	-	-	-		4127000	-	-	-		4127000	-	-	-
																																	N N N N		N	N	N	N		U! -		U!	-
366	Q8BK35	MCG2065. isoform CRA_c OS=Mus musculus GN=Gltscr2 PE=1 SV=1 - [Q8BK35_MOUSE]		55.8	10.35	0.0165	1	1		1(1)	-	-	-		4124000	-	-	-		4124000	-	-	-		4124000	-	-	-		qual_up	-		N N N N		N	N	N	N		U! -		U!	-		1	-	-	-	1
																																	N N N N		N	N	N	N		U! -		U!	-
367	B9EJ80	PDZ domain containing 8 OS=Mus musculus GN=Pdzd8 PE=1 SV=1 - [B9EJ80_MOUSE]		127.7	6.04	0.0166	1	1		1(1)	-	-	-		4070000	-	-	-		4070000	-	-	-		4070000	-	-	-		qual_up	-		N N N N		N	N	N	N		U! -		U!	-		1	-	-	-	1
																																	N N N N		N	N	N	N		U! -		U!	-
368	Q921F2	TAR DNA-binding protein 43 OS=Mus musculus GN=Tardbp PE=1 SV=1 - [TADBP_MOUSE]		44.5	6.7	0.0652	2	2		2(2)	3(3)	-	-		4064000	2696000	-	-		4064000	2696000	-	-		4064000	2696000	-	-		1.50742	-		N Y N N		N	Y	N	N		N -		N	-		2	3	-	-	2
																																	N Y N N		N	Y	N	N		N -		N	-
369	P61021	Ras-related protein Rab-5B OS=Mus musculus GN=Rab5b PE=1 SV=1 - [RAB5B_MOUSE]		23.7	8.13	0.0977	2	2		2(2)	1(1)	-	-		4063000	4143000	-	-		4063000	4143000	-	-		4063000	1879000	-	-		2.16232	-		N N N N		N	N	N	N		N -		N	-		2	1	-	-	2
369	Q9CQD1	Ras-related protein Rab-5A OS=Mus musculus GN=Rab5a PE=1 SV=1 - [RAB5A_MOUSE]		23.6	8.15	0.0977	2	2		2(2)	1(1)	-	-		4063000	1879000	-	-		4063000	1879000	-	-
369	P35278	Ras-related protein Rab-5C OS=Mus musculus GN=Rab5c PE=1 SV=2 - [RAB5C_MOUSE]		23.4	8.41	0.0972	2	2		2(2)	1(1)	-	-		4063000	1092000	-	-		4063000	1092000	-	-
369	Q8C266	Ras-related protein Rab-5C OS=Mus musculus GN=Rab5c PE=2 SV=1 - [Q8C266_MOUSE]		25.3	8.16	0.0897	2	2		2(2)	1(1)	-	-		4063000	1092000	-	-		4063000	1092000	-	-
																																	N N N N		N	N	N	N		N -		N	-
370	Q99L45	Eukaryotic translation initiation factor 2 subunit 2 OS=Mus musculus GN=Eif2s2 PE=1 SV=1 - [IF2B_MOUSE]		38.1	5.8	0.2205	6	6		6(6)	7(7)	-	-		4032000	3169000	-	-		4032000	3169000	-	-		4032000	3169000	-	-		1.27233	-		Y Y N N		Y	Y	N	N		N -		N	-		6	7	-	-	6
																																	Y Y N N		Y	Y	N	N		N -		N	-
371	Q80WE4-2	Isoform 2 of Kinesin-like protein KIF20B OS=Mus musculus GN=Kif20b - [KI20B_MOUSE]		155.1	5.68	0.0074	1	1		1(1)	-	-	-		4028000	-	-	-		4028000	-	-	-		4028000	-	-	-		qual_up	-		N N N N		N	N	N	N		U! -		U!	-		1	-	-	-	1
371	Q80WE4-3	Isoform 3 of Kinesin-like protein KIF20B OS=Mus musculus GN=Kif20b - [KI20B_MOUSE]		198.9	5.88	0.0058	1	1		1(1)	-	-	-		4028000	-	-	-		4028000	-	-	-
371	Q80WE4-4	Isoform 4 of Kinesin-like protein KIF20B OS=Mus musculus GN=Kif20b - [KI20B_MOUSE]		202	5.82	0.0057	1	1		1(1)	-	-	-		4028000	-	-	-		4028000	-	-	-
371	Q80WE4	Kinesin-like protein KIF20B OS=Mus musculus GN=Kif20b PE=1 SV=3 - [KI20B_MOUSE]		203.4	5.78	0.0056	1	1		1(1)	-	-	-		4028000	-	-	-		4028000	-	-	-
																																	N N N N		N	N	N	N		U! -		U!	-
372	Q08093	Calponin-2 OS=Mus musculus GN=Cnn2 PE=1 SV=1 - [CNN2_MOUSE]		33.1	7.62	0.0623	2	2		2(2)	1(2)	-	-		3987000	1672000	-	-		3987000	1672000	-	-		3987000	1672000	-	-		2.38457	-		N N N N		N	N	N	N		N -		N	-		2	1	-	-	2
																																	N N N N		N	N	N	N		N -		N	-
373	E9Q3T0	Uncharacterized protein OS=Mus musculus GN=Gm10073 PE=3 SV=1 - [E9Q3T0_MOUSE]		11.4	4.36	0.1404	1	1		1(1)	1(1)	1(1)	1(1)		3987000	742300	493400	715000		3987000	742300	493400	715000		3987000	742300	493400	715000		5.37114	0.69007		N N N N		N	N	N	N		N N		N	N		1	1	1	1	1
373	P47955	60S acidic ribosomal protein P1 OS=Mus musculus GN=Rplp1 PE=2 SV=1 - [RLA1_MOUSE]		11.5	4.32	0.1404	1	1		1(1)	1(1)	1(1)	1(1)		3987000	742300	493400	715000		3987000	742300	493400	715000
																																	N N N N		N	N	N	N		N N		N	N
374	Q9Z1D1	Eukaryotic translation initiation factor 3 subunit G OS=Mus musculus GN=Eif3g PE=1 SV=2 - [EIF3G_MOUSE]		35.6	5.9	0.1938	3	3		3(3)	2(2)	-	-		3967000	2609000	-	-		3967000	2609000	-	-		3967000	2609000	-	-		1.52051	-		Y N N N		Y	N	N	N		N -		N	-		3	2	-	-	3
																																	Y N N N		Y	N	N	N		N -		N	-
375	Q99KW3-1	Isoform 1 of TRIO and F-actin-binding protein OS=Mus musculus GN=Triobp - [TARA_MOUSE]		66.9	6.3	0.0431	2	2		2(2)	7(7)	-	-		3966000	3556000	-	-		3966000	3556000	-	-		3966000	3556000	-	-		1.1153	-		N Y N N		N	Y	N	N		N -		N	-		2	7	-	-	2
375	E9QMQ3	TRIO and F-actin-binding protein OS=Mus musculus GN=Triobp PE=1 SV=1 - [E9QMQ3_MOUSE]		71.6	6.86	0.0399	2	2		2(2)	7(7)	-	-		3966000	3556000	-	-		3966000	3556000	-	-
375	Q99KW3-4	Isoform 4 of TRIO and F-actin-binding protein OS=Mus musculus GN=Triobp - [TARA_MOUSE]		218.1	7.75	0.0127	2	2		2(2)	7(7)	-	-		3966000	3556000	-	-		3966000	3556000	-	-
375	Q99KW3	TRIO and F-actin-binding protein OS=Mus musculus GN=Triobp PE=1 SV=3 - [TARA_MOUSE]		223.2	8.06	0.0124	2	2		2(2)	7(7)	-	-		3966000	3556000	-	-		3966000	3556000	-	-
375	Q99KW3-2	Isoform 2 of TRIO and F-actin-binding protein OS=Mus musculus GN=Triobp - [TARA_MOUSE]		223.8	8.15	0.0124	2	2		2(2)	7(7)	-	-		3966000	3556000	-	-		3966000	3556000	-	-
																																	N Y N N		N	Y	N	N		N -		N	-
376	Q7TNC4-4	Isoform 4 of Putative RNA-binding protein Luc7-like 2 OS=Mus musculus GN=Luc7l2 - [LC7L2_MOUSE]		45.4	9.95	0.1099	4	2		2(4)	5(5)	-	-		3952000	4075000	-	-		3952000	4075000	-	-		3952000	4075000	-	-		0.969816	-		Y Y N N		Y	Y	N	N		N -		N	-		2	5	-	-	4
376	Q7TNC4	Putative RNA-binding protein Luc7-like 2 OS=Mus musculus GN=Luc7l2 PE=1 SV=1 - [LC7L2_MOUSE]		46.6	10.1	0.1071	4	2		2(4)	5(5)	-	-		3952000	4075000	-	-		3952000	4075000	-	-
																																	Y Y N N		Y	Y	N	N		N -		N	-
377	B1ASC2	Nucleolar GTP-binding protein 2 (Fragment) OS=Mus musculus GN=Gnl2 PE=4 SV=1 - [B1ASC2_MOUSE]		11.5	11.37	0.19	1	1		1(1)	1(1)	-	-		3951000	125200	-	-		3951000	125200	-	-		3951000	125200	-	-		31.5575	-		N N N N		N	N	N	N		U -		U	-		1	1	-	-	1
377	Q99LH1	Nucleolar GTP-binding protein 2 OS=Mus musculus GN=Gnl2 PE=2 SV=2 - [NOG2_MOUSE]		83.3	9.2	0.0261	1	1		1(1)	1(1)	-	-		3951000	125200	-	-		3951000	125200	-	-
																																	N N N N		N	N	N	N		U -		U	-
378	Q01853	Transitional endoplasmic reticulum ATPase OS=Mus musculus GN=Vcp PE=1 SV=4 - [TERA_MOUSE]		89.3	5.26	0.0273	2	1		1(2)	2(2)	-	-		3946000	1385000	-	-		3946000	1385000	-	-		3946000	1385000	-	-		2.8491	-		N N N N		N	N	N	N		N -		N	-		1	2	-	-	2
																																	N N N N		N	N	N	N		N -		N	-
379	P97855	Ras GTPase-activating protein-binding protein 1 OS=Mus musculus GN=G3bp1 PE=1 SV=1 - [G3BP1_MOUSE]		51.8	5.59	0.1226	5	5		5(5)	4(4)	8(9)	11(12)		3941000	5389000	23220000	24400000		3941000	5389000	23220000	24400000		3941000	5389000	23220000	24400000		0.731305	0.951639		Y Y Y Y		Y	Y	Y	Y		N N		N	N		5	4	8	11	5
																																	Y Y Y Y		Y	Y	Y	Y		N N		N	N
380	P12382	ATP-dependent 6-phosphofructokinase. liver type OS=Mus musculus GN=Pfkl PE=1 SV=4 - [PFKAL_MOUSE]		85.3	7.17	0.0641	5	3		3(5)	-	-	-		3928000	-	-	-		3928000	-	-	-		3928000	-	-	-		qual_up	-		Y N N N		Y	N	N	N		U! -		U!	-		3	-	-	-	5
																																	Y N N N		Y	N	N	N		U! -		U!	-
381	Q9WUK4	Replication factor C subunit 2 OS=Mus musculus GN=Rfc2 PE=2 SV=1 - [RFC2_MOUSE]		38.7	6.44	0.0745	2	2		2(2)	-	-	-		3897000	-	-	-		3897000	-	-	-		3897000	-	-	-		qual_up	-		N N N N		N	N	N	N		U! -		U!	-		2	-	-	-	2
																																	N N N N		N	N	N	N		U! -		U!	-
382	Q9QZD9	Eukaryotic translation initiation factor 3 subunit I OS=Mus musculus GN=Eif3i PE=1 SV=1 - [EIF3I_MOUSE]		36.4	5.64	0.1385	3	3		3(3)	2(2)	2(2)	-		3886000	2185000	2120000	-		3886000	2185000	2120000	-		3886000	2185000	2120000	-		1.77849	qual_up		Y N N N		Y	N	N	N		N U!		N	U!		3	2	2	-	3
																																	Y N N N		Y	N	N	N		N U!		N	U!
383	Q9JLQ0	CD2-associated protein OS=Mus musculus GN=Cd2ap PE=1 SV=3 - [CD2AP_MOUSE]		70.4	6.38	0.0958	5	5		5(5)	-	-	-		3870000	-	-	-		3870000	-	-	-		3870000	-	-	-		qual_up	-		Y N N N		Y	N	N	N		U! -		U!	-		5	-	-	-	5
																																	Y N N N		Y	N	N	N		U! -		U!	-
384	Q9WUA2	Phenylalanine--tRNA ligase beta subunit OS=Mus musculus GN=Farsb PE=2 SV=2 - [SYFB_MOUSE]		65.7	7.12	0.0289	2	2		2(2)	1(1)	-	-		3823000	1536000	-	-		3823000	1536000	-	-		3823000	1536000	-	-		2.48893	-		N N N N		N	N	N	N		N -		N	-		2	1	-	-	2
																																	N N N N		N	N	N	N		N -		N	-
385	P62862	40S ribosomal protein S30 OS=Mus musculus GN=Fau PE=1 SV=1 - [RS30_MOUSE]		6.6	12.15	0.1864	2	2		2(2)	1(1)	1(1)	-		3822000	2920000	857600	-		3822000	2920000	857600	-		3822000	2920000	857600	-		1.3089	qual_up		N N N N		N	N	N	N		N U!		N	U!		2	1	1	-	2
385	Q642K5	40S ribosomal protein S30 OS=Mus musculus GN=Fau PE=1 SV=1 - [Q642K5_MOUSE]		14.4	10.05	0.0827	2	2		2(2)	1(1)	1(1)	-		3822000	2920000	857600	-		3822000	2920000	857600	-
																																	N N N N		N	N	N	N		N U!		N	U!
386	Q6P5B5	Fragile X mental retardation syndrome-related protein 2 OS=Mus musculus GN=Fxr2 PE=1 SV=1 - [Q6P5B5_MOUSE]		74.2	6.23	0.0727	3	2		2(3)	-	-	1(5)		3821000	-	-	9164000		3821000	-	-	9164000		3821000	-	-	9164000		qual_up	qual_down		Y N N Y		Y	N	N	Y		U! D!		U!	D!		2	-	-	1	3
																																	Y N N Y		Y	N	N	Y		U! D!		U!	D!
387	Q99LF4	tRNA-splicing ligase RtcB homolog OS=Mus musculus GN=Rtcb PE=2 SV=1 - [RTCB_MOUSE]		55.2	7.23	0.2277	6	6		6(6)	-	3(3)	4(4)		3783000	-	6154000	4839000		3783000	-	6154000	4839000		3783000	-	6154000	4839000		qual_up	1.27175		Y N Y Y		Y	N	Y	Y		U! N		U!	N		6	-	3	4	6
																																	Y N Y Y		Y	N	Y	Y		U! N		U!	N
388	Q99KQ4	Nicotinamide phosphoribosyltransferase OS=Mus musculus GN=Nampt PE=1 SV=1 - [NAMPT_MOUSE]		55.4	7.15	0.0448	2	2		2(2)	-	-	-		3745000	-	-	-		3745000	-	-	-		3745000	-	-	-		qual_up	-		N N N N		N	N	N	N		U! -		U!	-		2	-	-	-	2
																																	N N N N		N	N	N	N		U! -		U!	-
389	J3QQ40	Torsin-1A-interacting protein 1 OS=Mus musculus GN=Tor1aip1 PE=1 SV=1 - [J3QQ40_MOUSE]		32.8	7.47	0.0584	1	1		1(1)	2(2)	-	-		3734000	1587000	-	-		3734000	1587000	-	-		3734000	1587000	-	-		2.35287	-		N N N N		N	N	N	N		N -		N	-		1	2	-	-	1
389	F6YC07	Torsin-1A-interacting protein 1 (Fragment) OS=Mus musculus GN=Tor1aip1 PE=1 SV=1 - [F6YC07_MOUSE]		52.8	6.62	0.0362	1	1		1(1)	2(2)	-	-		3734000	1587000	-	-		3734000	1587000	-	-
389	Q921T2-3	Isoform 3 of Torsin-1A-interacting protein 1 OS=Mus musculus GN=Tor1aip1 - [TOIP1_MOUSE]		58.4	6.93	0.0327	1	1		1(1)	2(2)	-	-		3734000	1587000	-	-		3734000	1587000	-	-
389	Q921T2-2	Isoform 2 of Torsin-1A-interacting protein 1 OS=Mus musculus GN=Tor1aip1 - [TOIP1_MOUSE]		64.8	7.14	0.0295	1	1		1(1)	2(2)	-	-		3734000	1587000	-	-		3734000	1587000	-	-
389	Q921T2	Torsin-1A-interacting protein 1 OS=Mus musculus GN=Tor1aip1 PE=1 SV=3 - [TOIP1_MOUSE]		66.7	7.05	0.0286	1	1		1(1)	2(2)	-	-		3734000	1587000	-	-		3734000	1587000	-	-
																																	N N N N		N	N	N	N		N -		N	-
390	P62334	26S protease regulatory subunit 10B OS=Mus musculus GN=Psmc6 PE=1 SV=1 - [PRS10_MOUSE]		44.1	7.49	0.0334	1	1		1(1)	1(1)	-	-		3719000	1922000	-	-		3719000	1922000	-	-		3719000	1922000	-	-		1.93496	-		N N N N		N	N	N	N		N -		N	-		1	1	-	-	1
																																	N N N N		N	N	N	N		N -		N	-
391	P32883-2	Isoform 2B of GTPase KRas OS=Mus musculus GN=Kras - [RASK_MOUSE]		21.5	8.12	0.1223	2	2		2(2)	3(3)	-	-		3696000	3013000	-	-		3696000	3013000	-	-		3696000	3013000	-	-		1.22668	-		N Y N N		N	Y	N	N		N -		N	-		2	3	-	-	2
391	P08556	GTPase NRas OS=Mus musculus GN=Nras PE=2 SV=1 - [RASN_MOUSE]		21.2	5.17	0.1217	2	2		2(2)	-	-	-		3696000	-	-	-		3696000	-	-	-
391	P32883	GTPase KRas OS=Mus musculus GN=Kras PE=1 SV=1 - [RASK_MOUSE]		21.6	6.77	0.1217	2	2		2(2)	-	-	-		3696000	-	-	-		3696000	-	-	-
391	Q9D091	GTPase NRas OS=Mus musculus GN=Nras PE=2 SV=1 - [Q9D091_MOUSE]		21.2	5.17	0.1217	2	2		2(2)	-	-	-		3696000	-	-	-		3696000	-	-	-
																																	N Y N N		N	Y	N	N		N -		N	-
392	Q6PDI5	Proteasome-associated protein ECM29 homolog OS=Mus musculus GN=Ecm29 PE=1 SV=3 - [ECM29_MOUSE]		203.6	7.06	0.0696	6	6		6(6)	-	-	-		3691000	-	-	-		3691000	-	-	-		3691000	-	-	-		qual_up	-		Y N N N		Y	N	N	N		U! -		U!	-		6	-	-	-	6
392	Q6PDI5-2	Isoform 2 of Proteasome-associated protein ECM29 homolog OS=Mus musculus GN=Ecm29 - [ECM29_MOUSE]		203.8	7.2	0.0696	6	6		6(6)	-	-	-		3691000	-	-	-		3691000	-	-	-
																																	Y N N N		Y	N	N	N		U! -		U!	-
393	D3YZT4	Sphingosine-1-phosphate lyase 1 (Fragment) OS=Mus musculus GN=Sgpl1 PE=4 SV=1 - [D3YZT4_MOUSE]		23	8.84	0.0754	1	1		1(1)	-	-	-		3684000	-	-	-		3684000	-	-	-		3684000	-	-	-		qual_up	-		N N N N		N	N	N	N		U! -		U!	-		1	-	-	-	1
393	D6REF7	Sphingosine-1-phosphate lyase 1 OS=Mus musculus GN=Sgpl1 PE=3 SV=1 - [D6REF7_MOUSE]		54.7	9.01	0.0308	1	1		1(1)	-	-	-		3684000	-	-	-		3684000	-	-	-
393	Q8R0X7	Sphingosine-1-phosphate lyase 1 OS=Mus musculus GN=Sgpl1 PE=1 SV=1 - [SGPL1_MOUSE]		63.6	9.1	0.0264	1	1		1(1)	-	-	-		3684000	-	-	-		3684000	-	-	-
																																	N N N N		N	N	N	N		U! -		U!	-
394	P10853	Histone H2B type 1-F/J/L OS=Mus musculus GN=Hist1h2bf PE=1 SV=2 - [H2B1F_MOUSE]		13.9	10.32	0.3968	4	4		4(4)	1(1)	-	-		3667000	1605000	-	-		3667000	1605000	-	-		3667000	1605000	52850000	78590000		2.28474	0.672477		Y N Y Y		Y	N	Y	Y		N N		N	N		4	1	-	-	4
394	P10854	Histone H2B type 1-M OS=Mus musculus GN=Hist1h2bm PE=1 SV=2 - [H2B1M_MOUSE]		13.9	10.32	0.3968	4	4		4(4)	1(1)	-	-		3667000	1605000	-	-		3667000	1605000	-	-
394	Q64475	Histone H2B type 1-B OS=Mus musculus GN=Hist1h2bb PE=1 SV=3 - [H2B1B_MOUSE]		13.9	10.32	0.3968	4	4		4(4)	1(1)	-	-		3667000	1605000	-	-		3667000	1605000	-	-
394	Q64478	Histone H2B type 1-H OS=Mus musculus GN=Hist1h2bh PE=1 SV=3 - [H2B1H_MOUSE]		13.9	10.32	0.3968	4	4		4(4)	1(1)	-	-		3667000	1605000	-	-		3667000	1605000	-	-
394	Q64525	Histone H2B type 2-B OS=Mus musculus GN=Hist2h2bb PE=1 SV=3 - [H2B2B_MOUSE]		13.9	10.32	0.3968	4	4		4(4)	1(1)	2(15)	3(18)		3667000	1605000	52850000	78590000		3667000	1605000	52850000	78590000
394	Q6ZWY9	Histone H2B type 1-C/E/G OS=Mus musculus GN=Hist1h2bc PE=1 SV=3 - [H2B1C_MOUSE]		13.9	10.32	0.3968	4	4		4(4)	1(1)	-	-		3667000	1605000	-	-		3667000	1605000	-	-
394	Q8CGP1	Histone H2B type 1-K OS=Mus musculus GN=Hist1h2bk PE=1 SV=3 - [H2B1K_MOUSE]		13.9	10.32	0.3968	4	4		4(4)	1(1)	1(13)	1(15)		3667000	1605000	52850000	78590000		3667000	1605000	52850000	78590000
394	Q8CGP2	Histone H2B type 1-P OS=Mus musculus GN=Hist1h2bp PE=1 SV=3 - [H2B1P_MOUSE]		14	10.32	0.3968	4	4		4(4)	1(1)	-	1(17)		3667000	1605000	-	78590000		3667000	1605000	-	78590000
394	Q8CBB6	Histone H2B OS=Mus musculus GN=Hist1h2br PE=2 SV=1 - [Q8CBB6_MOUSE]		14.9	10.37	0.3731	4	4		4(4)	1(1)	-	-		3667000	1605000	-	-		3667000	1605000	-	-
394	Q8CGP2-2	Isoform 2 of Histone H2B type 1-P OS=Mus musculus GN=Hist1h2bp - [H2B1P_MOUSE]		15.6	10.24	0.3623	4	4		4(4)	1(1)	-	1(17)		3667000	1605000	-	78590000		3667000	1605000	-	78590000
																																	Y N Y Y		Y	N	Y	Y		N N		N	N
395	F6RGK4	MMS19 nucleotide excision repair protein homolog (Fragment) OS=Mus musculus GN=Mms19 PE=4 SV=1 - [F6RGK4_MOUSE]		30.9	6.52	0.049	1	1		1(1)	-	-	-		3629000	-	-	-		3629000	-	-	-		3629000	-	-	-		qual_up	-		N N N N		N	N	N	N		U! -		U!	-		1	-	-	-	1
395	F7A0X7	MMS19 nucleotide excision repair protein homolog (Fragment) OS=Mus musculus GN=Mms19 PE=4 SV=1 - [F7A0X7_MOUSE]		54.8	6.2	0.0279	1	1		1(1)	-	-	-		3629000	-	-	-		3629000	-	-	-
395	F7C9N6	MMS19 nucleotide excision repair protein homolog (Fragment) OS=Mus musculus GN=Mms19 PE=4 SV=1 - [F7C9N6_MOUSE]		97.7	6.54	0.0158	1	1		1(1)	-	-	-		3629000	-	-	-		3629000	-	-	-
395	Q9D071-2	Isoform 2 of MMS19 nucleotide excision repair protein homolog OS=Mus musculus GN=Mms19 - [MMS19_MOUSE]		97.4	5.66	0.0157	1	1		1(1)	-	-	-		3629000	-	-	-		3629000	-	-	-
395	Q9D071-3	Isoform 3 of MMS19 nucleotide excision repair protein homolog OS=Mus musculus GN=Mms19 - [MMS19_MOUSE]		108.2	6.28	0.0142	1	1		1(1)	-	-	-		3629000	-	-	-		3629000	-	-	-
395	Q9D071	MMS19 nucleotide excision repair protein homolog OS=Mus musculus GN=Mms19 PE=2 SV=1 - [MMS19_MOUSE]		113	6.21	0.0136	1	1		1(1)	-	-	-		3629000	-	-	-		3629000	-	-	-
																																	N N N N		N	N	N	N		U! -		U!	-
396	P58871	182 kDa tankyrase-1-binding protein OS=Mus musculus GN=Tnks1bp1 PE=1 SV=2 - [TB182_MOUSE]		181.7	4.88	0.0942	9	9		9(9)	15(15)	1(1)	-		3617000	4465000	1303000	-		3617000	4465000	1303000	-		3617000	4465000	1303000	-		0.810078	qual_up		Y Y N N		Y	Y	N	N		N U!		N	U!		9	15	1	-	9
																																	Y Y N N		Y	Y	N	N		N U!		N	U!
397	Q9WTQ5	A-kinase anchor protein 12 OS=Mus musculus GN=Akap12 PE=1 SV=1 - [AKA12_MOUSE]		180.6	4.44	0.1449	10	10		10(10)	22(22)	-	-		3614000	9433000	-	-		3614000	9433000	-	-		3614000	9433000	-	-		0.383123	-		Y Y N N		Y	Y	N	N		N -		N	-		10	22	-	-	10
																																	Y Y N N		Y	Y	N	N		N -		N	-
398	Q9Z2B9	Ribosomal protein S6 kinase alpha-4 OS=Mus musculus GN=Rps6ka4 PE=1 SV=2 - [KS6A4_MOUSE]		85.6	8.27	0.0479	3	3		3(3)	-	1(1)	-		3612000	-	2287000	-		3612000	-	2287000	-		3612000	-	2287000	-		qual_up	qual_up		Y N N N		Y	N	N	N		U! U!		U!	U!		3	-	1	-	3
																																	Y N N N		Y	N	N	N		U! U!		U!	U!
399	Q9CQR2	40S ribosomal protein S21 OS=Mus musculus GN=Rps21 PE=2 SV=1 - [RS21_MOUSE]		9.1	8.51	0.1325	1	1		1(1)	1(1)	-	-		3607000	3279000	-	-		3607000	3279000	-	-		3607000	3279000	-	-		1.10003	-		N N N N		N	N	N	N		N -		N	-		1	1	-	-	1
																																	N N N N		N	N	N	N		N -		N	-
400	P58252	Elongation factor 2 OS=Mus musculus GN=Eef2 PE=1 SV=2 - [EF2_MOUSE]		95.3	6.83	0.0571	3	3		3(3)	11(11)	-	-		3587000	6310000	-	-		3587000	6310000	-	-		3587000	6310000	-	-		0.568463	-		Y Y N N		Y	Y	N	N		N -		N	-		3	11	-	-	3
																																	Y Y N N		Y	Y	N	N		N -		N	-
401	Q61655	ATP-dependent RNA helicase DDX19A OS=Mus musculus GN=Ddx19a PE=2 SV=2 - [DD19A_MOUSE]		53.9	6.67	0.0523	2	2		2(2)	2(2)	-	-		3582000	1915000	-	-		3582000	1915000	-	-		3582000	1915000	-	-		1.8705	-		N N N N		N	N	N	N		N -		N	-		2	2	-	-	2
401	Q8R3C7	DEAD (Asp-Glu-Ala-Asp) box polypeptide 19b OS=Mus musculus GN=Ddx19b PE=2 SV=1 - [Q8R3C7_MOUSE]		53.9	6.3	0.0522	2	2		2(2)	2(2)	-	-		3582000	1915000	-	-		3582000	1915000	-	-
401	Q8BZY3	Protein Ddx19b OS=Mus musculus GN=Ddx19b PE=2 SV=1 - [Q8BZY3_MOUSE]		55.6	8.54	0.0506	2	2		2(2)	2(2)	-	-		3582000	1915000	-	-		3582000	1915000	-	-
																																	N N N N		N	N	N	N		N -		N	-
402	Q8K2Z4	Condensin complex subunit 1 OS=Mus musculus GN=Ncapd2 PE=1 SV=2 - [CND1_MOUSE]		155.6	6.38	0.0208	2	2		2(2)	1(1)	-	-		3561000	2686000	-	-		3561000	2686000	-	-		3561000	2686000	-	-		1.32576	-		N N N N		N	N	N	N		N -		N	-		2	1	-	-	2
402	Q8K2Z4-2	Isoform 2 of Condensin complex subunit 1 OS=Mus musculus GN=Ncapd2 - [CND1_MOUSE]		156.8	6.1	0.0207	2	2		2(2)	1(1)	-	-		3561000	2686000	-	-		3561000	2686000	-	-
																																	N N N N		N	N	N	N		N -		N	-
403	F8VPU2	FERM. RhoGEF and pleckstrin domain-containing protein 1 OS=Mus musculus GN=Farp1 PE=1 SV=1 - [FARP1_MOUSE]		118.8	7.88	0.0372	3	3		3(3)	1(1)	-	1(1)		3542000	3332000	-	2543000		3542000	3332000	-	2543000		3542000	3332000	-	2543000		1.06303	qual_down		Y N N N		Y	N	N	N		N D!		N	D!		3	1	-	1	3
																																	Y N N N		Y	N	N	N		N D!		N	D!
404	Q9Z110-2	Isoform Short of Delta-1-pyrroline-5-carboxylate synthase OS=Mus musculus GN=Aldh18a1 - [P5CS_MOUSE]		87	7.55	0.0643	4	4		4(4)	2(2)	-	-		3509000	1748000	-	-		3509000	1748000	-	-		3509000	1748000	-	-		2.00744	-		Y N N N		Y	N	N	N		N -		N	-		4	2	-	-	4
404	Q9Z110	Delta-1-pyrroline-5-carboxylate synthase OS=Mus musculus GN=Aldh18a1 PE=1 SV=2 - [P5CS_MOUSE]		87.2	7.55	0.0642	4	4		4(4)	2(2)	-	-		3509000	1748000	-	-		3509000	1748000	-	-
																																	Y N N N		Y	N	N	N		N -		N	-
405	O88848	ADP-ribosylation factor-like protein 6 OS=Mus musculus GN=Arl6 PE=2 SV=1 - [ARL6_MOUSE]		20.9	8.25	0.1129	1	1		1(1)	-	-	-		3499000	-	-	-		3499000	-	-	-		3499000	-	-	-		qual_up	-		N N N N		N	N	N	N		U! -		U!	-		1	-	-	-	1
405	O88848-2	Isoform 2 of ADP-ribosylation factor-like protein 6 OS=Mus musculus GN=Arl6 - [ARL6_MOUSE]		21.8	7.83	0.1088	1	1		1(1)	-	-	-		3499000	-	-	-		3499000	-	-	-
405	D3Z067	ADP-ribosylation factor-like protein 6 (Fragment) OS=Mus musculus GN=Arl6 PE=4 SV=1 - [D3Z067_MOUSE]		22.2	9.31	0.1082	1	1		1(1)	-	-	-		3499000	-	-	-		3499000	-	-	-
																																	N N N N		N	N	N	N		U! -		U!	-
406	P54729	NEDD8 ultimate buster 1 OS=Mus musculus GN=Nub1 PE=1 SV=2 - [NUB1_MOUSE]		70.3	5.88	0.0684	3	3		3(3)	1(1)	-	-		3497000	2161000	-	-		3497000	2161000	-	-		3497000	2161000	-	-		1.61823	-		Y N N N		Y	N	N	N		N -		N	-		3	1	-	-	3
																																	Y N N N		Y	N	N	N		N -		N	-
407	P42125	Enoyl-CoA delta isomerase 1. mitochondrial OS=Mus musculus GN=Eci1 PE=1 SV=2 - [ECI1_MOUSE]		32.2	8.98	0.1522	3	3		3(3)	1(1)	-	-		3493000	835300	-	-		3493000	835300	-	-		3493000	835300	-	-		4.18173	-		Y N N N		Y	N	N	N		N -		N	-		3	1	-	-	3
																																	Y N N N		Y	N	N	N		N -		N	-
408	P35564	Calnexin OS=Mus musculus GN=Canx PE=1 SV=1 - [CALX_MOUSE]		67.2	4.64	0.1201	5	5		5(5)	2(2)	-	-		3484000	1673000	-	-		3484000	1673000	-	-		3484000	1673000	-	-		2.08249	-		Y N N N		Y	N	N	N		N -		N	-		5	2	-	-	5
																																	Y N N N		Y	N	N	N		N -		N	-
409	E9Q2X6	Structural maintenance of chromosomes protein OS=Mus musculus GN=Smc4 PE=1 SV=1 - [E9Q2X6_MOUSE]		144.1	7.58	0.0634	6	6		6(6)	6(6)	-	-		3480000	2773000	-	-		3480000	2773000	-	-		3480000	2773000	-	-		1.25496	-		Y Y N N		Y	Y	N	N		N -		N	-		6	6	-	-	6
409	Q8CG47	Structural maintenance of chromosomes protein 4 OS=Mus musculus GN=Smc4 PE=1 SV=1 - [SMC4_MOUSE]		146.8	7.3	0.0622	6	6		6(6)	6(6)	-	-		3480000	2773000	-	-		3480000	2773000	-	-
																																	Y Y N N		Y	Y	N	N		N -		N	-
410	Q8BW10	RNA-binding protein NOB1 OS=Mus musculus GN=Nob1 PE=1 SV=1 - [NOB1_MOUSE]		45.4	7.31	0.062	1	1		1(1)	-	-	-		3470000	-	-	-		3470000	-	-	-		3470000	-	-	-		qual_up	-		N N N N		N	N	N	N		U! -		U!	-		1	-	-	-	1
																																	N N N N		N	N	N	N		U! -		U!	-
411	Q91V37	V-type proton ATPase 21 kDa proteolipid subunit OS=Mus musculus GN=Atp6v0b PE=1 SV=1 - [VATO_MOUSE]		21.6	7.17	0.4	1	1		1(1)	-	-	-		3468000	-	-	-		3468000	-	-	-		3468000	-	-	-		qual_up	-		N N N N		N	N	N	N		U! -		U!	-		1	-	-	-	1
																																	N N N N		N	N	N	N		U! -		U!	-
412	Q3TWV4	AP-2 complex subunit mu OS=Mus musculus GN=Ap2m1 PE=2 SV=1 - [Q3TWV4_MOUSE]		49.4	9.54	0.0393	2	2		2(2)	1(1)	-	2(2)		3389000	1608000	-	6686000		3389000	1608000	-	6686000		3389000	1608000	-	6686000		2.10759	qual_down		N N N N		N	N	N	N		N D!		N	D!		2	1	-	2	2
412	P84091	AP-2 complex subunit mu OS=Mus musculus GN=Ap2m1 PE=1 SV=1 - [AP2M1_MOUSE]		49.6	9.54	0.0391	2	2		2(2)	1(1)	-	2(2)		3389000	1608000	-	6686000		3389000	1608000	-	6686000
																																	N N N N		N	N	N	N		N D!		N	D!
413	Q69ZN7-4	Isoform 4 of Myoferlin OS=Mus musculus GN=Myof - [MYOF_MOUSE]		207.5	6.48	0.0176	3	3		3(3)	4(4)	-	-		3381000	2454000	-	-		3381000	2454000	-	-		3381000	2454000	-	-		1.37775	-		Y Y N N		Y	Y	N	N		N -		N	-		3	4	-	-	3
413	E9Q390	Myoferlin OS=Mus musculus GN=Myof PE=1 SV=2 - [E9Q390_MOUSE]		233.2	6.23	0.0156	3	3		3(3)	4(4)	-	-		3381000	2454000	-	-		3381000	2454000	-	-
413	Q69ZN7	Myoferlin OS=Mus musculus GN=Myof PE=1 SV=2 - [MYOF_MOUSE]		233.2	6.16	0.0156	3	3		3(3)	4(4)	-	-		3381000	2454000	-	-		3381000	2454000	-	-
																																	Y Y N N		Y	Y	N	N		N -		N	-
414	Q4VA53-2	Isoform 2 of Sister chromatid cohesion protein PDS5 homolog B OS=Mus musculus GN=Pds5b - [PDS5B_MOUSE]		78.7	8.5	0.0243	1	1		1(1)	-	-	-		3355000	-	-	-		3355000	-	-	-		3355000	-	-	-		qual_up	-		N N N N		N	N	N	N		U! -		U!	-		1	-	-	-	1
414	Q4VA53	Sister chromatid cohesion protein PDS5 homolog B OS=Mus musculus GN=Pds5b PE=1 SV=1 - [PDS5B_MOUSE]		164.3	8.5	0.0118	1	1		1(1)	-	-	-		3355000	-	-	-		3355000	-	-	-
414	F8WHU5	Sister chromatid cohesion protein PDS5 homolog B OS=Mus musculus GN=Pds5b PE=1 SV=1 - [F8WHU5_MOUSE]		164.7	8.54	0.0117	1	1		1(1)	-	-	-		3355000	-	-	-		3355000	-	-	-
414	Q4VA53-3	Isoform 3 of Sister chromatid cohesion protein PDS5 homolog B OS=Mus musculus GN=Pds5b - [PDS5B_MOUSE]		164.6	8.54	0.0117	1	1		1(1)	-	-	-		3355000	-	-	-		3355000	-	-	-
																																	N N N N		N	N	N	N		U! -		U!	-
415	Q8C8U0-2	Isoform 2 of Liprin-beta-1 OS=Mus musculus GN=Ppfibp1 - [LIPB1_MOUSE]		76.9	6.81	0.0823	3	3		3(3)	1(2)	-	-		3354000	4112000	-	-		3354000	4112000	-	-		3354000	4112000	-	-		0.815661	-		Y N N N		Y	N	N	N		N -		N	-		3	1	-	-	3
415	Q8C8U0	Liprin-beta-1 OS=Mus musculus GN=Ppfibp1 PE=1 SV=3 - [LIPB1_MOUSE]		108.5	5.49	0.0588	3	3		3(3)	1(2)	-	-		3354000	4112000	-	-		3354000	4112000	-	-
415	Q8C8U0-3	Isoform 3 of Liprin-beta-1 OS=Mus musculus GN=Ppfibp1 - [LIPB1_MOUSE]		109.8	5.6	0.0582	3	3		3(3)	1(2)	-	-		3354000	4112000	-	-		3354000	4112000	-	-
																																	Y N N N		Y	N	N	N		N -		N	-
416	P53994	Ras-related protein Rab-2A OS=Mus musculus GN=Rab2a PE=1 SV=1 - [RAB2A_MOUSE]		23.5	6.54	0.3443	6	6		6(6)	4(4)	-	-		3326000	1890000	-	-		3326000	1890000	-	-		3326000	1890000	-	-		1.75979	-		Y Y N N		Y	Y	N	N		N -		N	-		6	4	-	-	6
																																	Y Y N N		Y	Y	N	N		N -		N	-
417	P23242	Gap junction alpha-1 protein OS=Mus musculus GN=Gja1 PE=1 SV=2 - [CXA1_MOUSE]		43	8.76	0.123	2	2		2(2)	-	-	-		3310000	-	-	-		3310000	-	-	-		3310000	-	-	-		qual_up	-		N N N N		N	N	N	N		U! -		U!	-		2	-	-	-	2
																																	N N N N		N	N	N	N		U! -		U!	-
418	Q8C863-2	Isoform 2 of E3 ubiquitin-protein ligase Itchy OS=Mus musculus GN=Itch - [ITCH_MOUSE]		86.6	6.34	0.0422	2	2		2(2)	-	-	-		3304000	-	-	-		3304000	-	-	-		3304000	-	-	-		qual_up	-		N N N N		N	N	N	N		U! -		U!	-		2	-	-	-	2
418	Q8C863	E3 ubiquitin-protein ligase Itchy OS=Mus musculus GN=Itch PE=1 SV=2 - [ITCH_MOUSE]		98.9	6.28	0.037	2	2		2(2)	-	-	-		3304000	-	-	-		3304000	-	-	-
																																	N N N N		N	N	N	N		U! -		U!	-
419	O54724	Polymerase I and transcript release factor OS=Mus musculus GN=Ptrf PE=1 SV=1 - [PTRF_MOUSE]		43.9	5.52	0.0281	1	1		1(1)	3(3)	-	-		3292000	3965000	-	-		3292000	3965000	-	-		3292000	3965000	-	-		0.830265	-		N Y N N		N	Y	N	N		N -		N	-		1	3	-	-	1
																																	N Y N N		N	Y	N	N		N -		N	-
420	D3YX79	Proteasome subunit alpha type OS=Mus musculus GN=Gm8394 PE=3 SV=1 - [D3YX79_MOUSE]		26.4	4.89	0.0788	1	1		1(1)	-	-	-		3290000	-	-	-		3290000	-	-	-		3290000	-	-	-		qual_up	-		N N N N		N	N	N	N		U! -		U!	-		1	-	-	-	1
420	Q9Z2U1	Proteasome subunit alpha type-5 OS=Mus musculus GN=Psma5 PE=1 SV=1 - [PSA5_MOUSE]		26.4	4.79	0.0788	1	1		1(1)	-	-	-		3290000	-	-	-		3290000	-	-	-
																																	N N N N		N	N	N	N		U! -		U!	-
421	Q9JJE7	Fatty acid desaturase 3 OS=Mus musculus GN=Fads3 PE=2 SV=2 - [FADS3_MOUSE]		51.4	7.49	0.029	1	1		1(1)	-	-	-		3288000	-	-	-		3288000	-	-	-		3288000	-	-	-		qual_up	-		N N N N		N	N	N	N		U! -		U!	-		1	-	-	-	1
																																	N N N N		N	N	N	N		U! -		U!	-
422	Q8K1M6-3	Isoform 3 of Dynamin-1-like protein OS=Mus musculus GN=Dnm1l - [DNM1L_MOUSE]		78	6.81	0.0744	3	3		3(3)	1(1)	-	-		3258000	3535000	-	-		3258000	3535000	-	-		3258000	3535000	-	-		0.921641	-		Y N N N		Y	N	N	N		N -		N	-		3	1	-	-	3
422	E9PUD2	Dynamin-1-like protein OS=Mus musculus GN=Dnm1l PE=1 SV=1 - [E9PUD2_MOUSE]		79.5	7.08	0.073	3	3		3(3)	1(1)	-	-		3258000	3535000	-	-		3258000	3535000	-	-
																																	Y N N N		Y	N	N	N		N -		N	-
423	Q8R4R6	Nucleoporin NUP53 OS=Mus musculus GN=Nup35 PE=1 SV=2 - [NUP53_MOUSE]		34.8	9.25	0.04	1	1		1(1)	1(1)	-	-		3238000	4414000	-	-		3238000	4414000	-	-		3238000	4414000	-	-		0.733575	-		N N N N		N	N	N	N		N -		N	-		1	1	-	-	1
																																	N N N N		N	N	N	N		N -		N	-
424	P47857	ATP-dependent 6-phosphofructokinase. muscle type OS=Mus musculus GN=Pfkm PE=1 SV=3 - [PFKAM_MOUSE]		85.2	8	0.1115	7	5		5(7)	2(2)	-	-		3231000	1493000	-	-		3231000	1493000	-	-		3231000	1493000	-	-		2.1641	-		Y N N N		Y	N	N	N		N -		N	-		5	2	-	-	7
																																	Y N N N		Y	N	N	N		N -		N	-
425	Q922Q8	Leucine-rich repeat-containing protein 59 OS=Mus musculus GN=Lrrc59 PE=1 SV=1 - [LRC59_MOUSE]		34.9	9.52	0.0782	2	2		2(2)	1(1)	-	-		3219000	1117000	-	-		3219000	1117000	-	-		3219000	1117000	-	-		2.88183	-		N N N N		N	N	N	N		N -		N	-		2	1	-	-	2
																																	N N N N		N	N	N	N		N -		N	-
426	H3BKN0	tRNA (cytosine(34)-C(5))-methyltransferase OS=Mus musculus GN=Nsun2 PE=1 SV=1 - [H3BKN0_MOUSE]		81.3	6.77	0.1634	9	9		9(9)	4(4)	-	-		3209000	1904000	-	-		3209000	1904000	-	-		3209000	1904000	-	-		1.6854	-		Y Y N N		Y	Y	N	N		N -		N	-		9	4	-	-	9
426	Q1HFZ0	tRNA (cytosine(34)-C(5))-methyltransferase OS=Mus musculus GN=Nsun2 PE=1 SV=2 - [NSUN2_MOUSE]		85.4	6.58	0.1559	9	9		9(9)	4(4)	-	-		3209000	1904000	-	-		3209000	1904000	-	-
																																	Y Y N N		Y	Y	N	N		N -		N	-
427	Q9JHJ0	Tropomodulin-3 OS=Mus musculus GN=Tmod3 PE=2 SV=1 - [TMOD3_MOUSE]		39.5	5.14	0.0227	1	1		1(1)	2(2)	9(9)	13(13)		3191000	1895000	7562000	45280000		3191000	1895000	7562000	45280000		3191000	1895000	7562000	45280000		1.68391	0.167005		N N Y Y		N	N	Y	Y		N N		N	N		1	2	9	13	1
																																	N N Y Y		N	N	Y	Y		N N		N	N
428	P25206	DNA replication licensing factor MCM3 OS=Mus musculus GN=Mcm3 PE=1 SV=2 - [MCM3_MOUSE]		91.5	5.55	0.0542	3	3		3(3)	1(1)	-	-		3185000	280300	-	-		3185000	280300	-	-		3185000	280300	-	-		11.3628	-		Y N N N		Y	N	N	N		U -		U	-		3	1	-	-	3
																																	Y N N N		Y	N	N	N		U -		U	-
429	O08547	Vesicle-trafficking protein SEC22b OS=Mus musculus GN=Sec22b PE=1 SV=3 - [SC22B_MOUSE]		24.7	8.51	0.1116	2	2		2(2)	1(1)	-	-		3184000	1885000	-	-		3184000	1885000	-	-		3184000	1885000	-	-		1.68912	-		N N N N		N	N	N	N		N -		N	-		2	1	-	-	2
																																	N N N N		N	N	N	N		N -		N	-
430	Q8R1X6-2	Isoform 2 of Spartin OS=Mus musculus GN=Spg20 - [SPG20_MOUSE]		66.4	5.52	0.0261	1	1		1(1)	-	-	-		3181000	-	-	-		3181000	-	-	-		3181000	2993000	-	-		1.06281	-		N Y N N		N	Y	N	N		N -		N	-		1	-	-	-	1
430	Q8R1X6	Spartin OS=Mus musculus GN=Spg20 PE=1 SV=1 - [SPG20_MOUSE]		72.6	5.86	0.0238	1	1		1(1)	4(4)	-	-		3181000	2993000	-	-		3181000	2993000	-	-
																																	N Y N N		N	Y	N	N		N -		N	-
431	P97820	Mitogen-activated protein kinase kinase kinase kinase 4 OS=Mus musculus GN=Map4k4 PE=1 SV=1 - [M4K4_MOUSE]		140.5	7.47	0.0268	1	1		1(1)	1(1)	-	-		3169000	789400	-	-		3169000	789400	-	-		3169000	789400	-	-		4.01444	-		N N N N		N	N	N	N		N -		N	-		1	1	-	-	1
431	F8VPL5	Mitogen-activated protein kinase kinase kinase kinase 4 OS=Mus musculus GN=Map4k4 PE=1 SV=1 - [F8VPL5_MOUSE]		140.7	7.47	0.0267	1	1		1(1)	1(1)	-	-		3169000	789400	-	-		3169000	789400	-	-
431	E9PVG7	Mitogen-activated protein kinase kinase kinase kinase 4 OS=Mus musculus GN=Map4k4 PE=1 SV=2 - [E9PVG7_MOUSE]		146.6	7.58	0.0256	1	1		1(1)	1(1)	-	-		3169000	789400	-	-		3169000	789400	-	-
																																	N N N N		N	N	N	N		N -		N	-
432	P17427	AP-2 complex subunit alpha-2 OS=Mus musculus GN=Ap2a2 PE=1 SV=2 - [AP2A2_MOUSE]		104	6.93	0.0245	2	2		2(2)	-	-	-		3168000	-	-	-		3168000	-	-	-		3168000	-	-	-		qual_up	-		N N N N		N	N	N	N		U! -		U!	-		2	-	-	-	2
																																	N N N N		N	N	N	N		U! -		U!	-
433	B0V2N8	Annexin (Fragment) OS=Mus musculus GN=Anxa2 PE=1 SV=1 - [B0V2N8_MOUSE]		19.6	5.96	0.0568	1	1		1(1)	-	-	-		3158000	-	-	-		3158000	-	-	-		3158000	7449000	-	-		0.42395	-		N Y N N		N	Y	N	N		N -		N	-		1	-	-	-	1
433	B0V2N7	Annexin (Fragment) OS=Mus musculus GN=Anxa2 PE=1 SV=1 - [B0V2N7_MOUSE]		21.8	5.35	0.051	1	1		1(1)	-	-	-		3158000	-	-	-		3158000	-	-	-
433	B0V2N5	Annexin (Fragment) OS=Mus musculus GN=Anxa2 PE=1 SV=1 - [B0V2N5_MOUSE]		31.2	8.29	0.0368	1	1		1(1)	-	-	-		3158000	-	-	-		3158000	-	-	-
433	P07356	Annexin A2 OS=Mus musculus GN=Anxa2 PE=1 SV=2 - [ANXA2_MOUSE]		38.7	7.69	0.0295	1	1		1(1)	8(8)	-	-		3158000	7449000	-	-		3158000	7449000	-	-
																																	N Y N N		N	Y	N	N		N -		N	-
434	Q9QXD8	LIM domain-containing protein 1 OS=Mus musculus GN=Limd1 PE=1 SV=2 - [LIMD1_MOUSE]		71.4	6.32	0.0778	3	3		3(3)	-	-	-		3156000	-	-	-		3156000	-	-	-		3156000	-	-	-		qual_up	-		Y N N N		Y	N	N	N		U! -		U!	-		3	-	-	-	3
																																	Y N N N		Y	N	N	N		U! -		U!	-
435	Q91W92	Cdc42 effector protein 1 OS=Mus musculus GN=Cdc42ep1 PE=1 SV=1 - [BORG5_MOUSE]		43.1	7.21	0.0391	1	1		1(1)	-	-	-		3118000	-	-	-		3118000	-	-	-		3118000	-	-	-		qual_up	-		N N N N		N	N	N	N		U! -		U!	-		1	-	-	-	1
																																	N N N N		N	N	N	N		U! -		U!	-
436	Q9CYI4	Putative RNA-binding protein Luc7-like 1 OS=Mus musculus GN=Luc7l PE=2 SV=2 - [LUC7L_MOUSE]		43.9	9.88	0.0889	3	1		1(3)	-	-	-		3117000	-	-	-		3117000	-	-	-		3117000	-	-	-		qual_up	-		Y N N N		Y	N	N	N		U! -		U!	-		1	-	-	-	3
																																	Y N N N		Y	N	N	N		U! -		U!	-
437	Q9Z0U1	Tight junction protein ZO-2 OS=Mus musculus GN=Tjp2 PE=1 SV=2 - [ZO2_MOUSE]		131.2	6.79	0.024	2	2		2(2)	-	2(2)	-		3089000	-	3012000	-		3089000	-	3012000	-		3089000	-	3012000	-		qual_up	qual_up		N N N N		N	N	N	N		U! U!		U!	U!		2	-	2	-	2
																																	N N N N		N	N	N	N		U! U!		U!	U!
438	P99027	60S acidic ribosomal protein P2 OS=Mus musculus GN=Rplp2 PE=1 SV=3 - [RLA2_MOUSE]		11.6	4.54	0.4	3	3		3(3)	2(2)	-	-		3060000	3266000	-	-		3060000	3266000	-	-		3060000	3266000	-	-		0.936926	-		Y N N N		Y	N	N	N		N -		N	-		3	2	-	-	3
																																	Y N N N		Y	N	N	N		N -		N	-
439	F6YRQ2	DnaJ homolog subfamily B member 6 (Fragment) OS=Mus musculus GN=Dnajb6 PE=4 SV=1 - [F6YRQ2_MOUSE]		23.9	7.21	0.0433	1	1		1(1)	-	-	-		3027000	-	-	-		3027000	-	-	-		3027000	-	-	-		qual_up	-		N N N N		N	N	N	N		U! -		U!	-		1	-	-	-	1
439	O54946-2	Isoform B of DnaJ homolog subfamily B member 6 OS=Mus musculus GN=Dnajb6 - [DNJB6_MOUSE]		27	7.61	0.0413	1	1		1(1)	-	-	-		3027000	-	-	-		3027000	-	-	-
439	Q9QYI5-2	Isoform 2 of DnaJ homolog subfamily B member 2 OS=Mus musculus GN=Dnajb2 - [DNJB2_MOUSE]		28.6	4.83	0.0386	1	1		1(1)	-	-	-		3027000	-	-	-		3027000	-	-	-
439	Q9QYI5	DnaJ homolog subfamily B member 2 OS=Mus musculus GN=Dnajb2 PE=1 SV=2 - [DNJB2_MOUSE]		30.6	4.98	0.0361	1	1		1(1)	-	-	-		3027000	-	-	-		3027000	-	-	-
439	O54946	DnaJ homolog subfamily B member 6 OS=Mus musculus GN=Dnajb6 PE=1 SV=4 - [DNJB6_MOUSE]		39.8	9.36	0.0274	1	1		1(1)	-	-	-		3027000	-	-	-		3027000	-	-	-
																																	N N N N		N	N	N	N		U! -		U!	-
440	Q922Q4	Pyrroline-5-carboxylate reductase 2 OS=Mus musculus GN=Pycr2 PE=2 SV=1 - [P5CR2_MOUSE]		33.6	7.77	0.1219	3	3		3(3)	1(1)	-	-		3022000	0	-	-		3022000	51330	-	-		3022000	51330	-	-		58.874	-		Y N N N		Y	N	N	N		U -		U	-		3	1	-	-	3
																																	Y N N N		Y	N	N	N		U -		U	-
441	D3Z0J2	Caveolin (Fragment) OS=Mus musculus GN=Cav1 PE=3 SV=1 - [D3Z0J2_MOUSE]		5.4	4.41	0.2128	1	1		1(1)	-	-	-		3021000	-	-	-		3021000	-	-	-		3021000	2666000	-	-		1.13316	-		N N N N		N	N	N	N		N -		N	-		1	-	-	-	1
441	H3BKG0	Caveolin-1 OS=Mus musculus GN=Cav1 PE=1 SV=1 - [H3BKG0_MOUSE]		10.4	6.05	0.1075	1	1		1(1)	2(2)	-	-		3021000	2666000	-	-		3021000	2666000	-	-
441	D3Z148	Caveolin (Fragment) OS=Mus musculus GN=Cav1 PE=3 SV=2 - [D3Z148_MOUSE]		13.2	5.24	0.087	1	1		1(1)	2(2)	-	-		3021000	2666000	-	-		3021000	2666000	-	-
441	H3BLK5	Caveolin. caveolae protein 1. isoform CRA_c OS=Mus musculus GN=Cav1 PE=1 SV=1 - [H3BLK5_MOUSE]		15.6	8.63	0.0719	1	1		1(1)	2(2)	-	-		3021000	2666000	-	-		3021000	2666000	-	-
441	P49817-2	Isoform 2 of Caveolin-1 OS=Mus musculus GN=Cav1 - [CAV1_MOUSE]		17.2	5.49	0.0676	1	1		1(1)	-	-	-		3021000	-	-	-		3021000	-	-	-
441	P51637	Caveolin-3 OS=Mus musculus GN=Cav3 PE=1 SV=1 - [CAV3_MOUSE]		17.3	5.81	0.0662	1	1		1(1)	-	-	-		3021000	-	-	-		3021000	-	-	-
441	P49817	Caveolin-1 OS=Mus musculus GN=Cav1 PE=1 SV=1 - [CAV1_MOUSE]		20.5	6.02	0.0562	1	1		1(1)	2(2)	-	-		3021000	2666000	-	-		3021000	2666000	-	-
																																	N N N N		N	N	N	N		N -		N	-
442	B1AWL4	Protein Zfp462 OS=Mus musculus GN=Zfp462 PE=4 SV=1 - [B1AWL4_MOUSE]		160.6	7.69	0.0071	1	1		1(1)	-	-	-		3015000	-	-	-		3015000	-	-	-		3015000	-	-	-		qual_up	-		N N N N		N	N	N	N		U! -		U!	-		1	-	-	-	1
442	B1AWL5	Protein Zfp462 OS=Mus musculus GN=Zfp462 PE=4 SV=1 - [B1AWL5_MOUSE]		160.7	7.69	0.0071	1	1		1(1)	-	-	-		3015000	-	-	-		3015000	-	-	-
442	B1AWL2	Protein Zfp462 OS=Mus musculus GN=Zfp462 PE=4 SV=1 - [B1AWL2_MOUSE]		282.5	7.33	0.004	1	1		1(1)	-	-	-		3015000	-	-	-		3015000	-	-	-
																																	N N N N		N	N	N	N		U! -		U!	-
443	Q7TT50	Serine/threonine-protein kinase MRCK beta OS=Mus musculus GN=Cdc42bpb PE=1 SV=2 - [MRCKB_MOUSE]		194.6	6.46	0.0128	1	1		1(1)	13(13)	-	-		3012000	7357000	-	-		3012000	7357000	-	-		3012000	7357000	-	-		0.409406	-		N Y N N		N	Y	N	N		N -		N	-		1	13	-	-	1
																																	N Y N N		N	Y	N	N		N -		N	-
444	P62331	ADP-ribosylation factor 6 OS=Mus musculus GN=Arf6 PE=1 SV=2 - [ARF6_MOUSE]		20.1	8.95	0.1771	2	1		1(2)	-	-	-		2985000	-	-	-		2985000	-	-	-		2985000	-	-	-		qual_up	-		N N N N		N	N	N	N		U! -		U!	-		1	-	-	-	2
																																	N N N N		N	N	N	N		U! -		U!	-
445	Q8R1Q8	Cytoplasmic dynein 1 light intermediate chain 1 OS=Mus musculus GN=Dync1li1 PE=1 SV=1 - [DC1L1_MOUSE]		56.6	6.42	0.0497	2	2		2(2)	2(2)	-	-		2976000	1473000	-	-		2976000	1473000	-	-		2976000	1473000	-	-		2.02037	-		N N N N		N	N	N	N		N -		N	-		2	2	-	-	2
																																	N N N N		N	N	N	N		N -		N	-
446	Q8R574	Phosphoribosyl pyrophosphate synthase-associated protein 2 OS=Mus musculus GN=Prpsap2 PE=1 SV=1 - [KPRB_MOUSE]		40.9	7.17	0.1057	2	1		1(2)	-	-	-		2972000	-	-	-		2972000	-	-	-		2972000	-	-	-		qual_up	-		N N N N		N	N	N	N		U! -		U!	-		1	-	-	-	2
																																	N N N N		N	N	N	N		U! -		U!	-
447	Q61398	Procollagen C-endopeptidase enhancer 1 OS=Mus musculus GN=Pcolce PE=1 SV=2 - [PCOC1_MOUSE]		50.1	8.41	0.0256	1	1		1(1)	-	1(1)	-		2961000	-	1114000	-		2961000	-	1114000	-		2961000	-	1114000	-		qual_up	qual_up		N N N N		N	N	N	N		U! U!		U!	U!		1	-	1	-	1
447	D3YUE2	Procollagen C-endopeptidase enhancer 1 OS=Mus musculus GN=Pcolce PE=4 SV=1 - [D3YUE2_MOUSE]		53.1	8.51	0.0243	1	1		1(1)	-	-	-		2961000	-	-	-		2961000	-	-	-
																																	N N N N		N	N	N	N		U! U!		U!	U!
448	P84104-2	Isoform Short of Serine/arginine-rich splicing factor 3 OS=Mus musculus GN=Srsf3 - [SRSF3_MOUSE]		14.2	10.08	0.379	3	3		3(3)	-	2(2)	2(2)		2959000	-	1360000	1185000		2959000	-	1360000	1185000		2959000	-	1360000	1185000		qual_up	1.14768		Y N N N		Y	N	N	N		U! N		U!	N		3	-	2	2	3
448	P84104	Serine/arginine-rich splicing factor 3 OS=Mus musculus GN=Srsf3 PE=1 SV=1 - [SRSF3_MOUSE]		19.3	11.65	0.2866	3	3		3(3)	-	2(2)	2(2)		2959000	-	1360000	1185000		2959000	-	1360000	1185000
																																	Y N N N		Y	N	N	N		U! N		U!	N
449	Q9DC23	DnaJ homolog subfamily C member 10 OS=Mus musculus GN=Dnajc10 PE=1 SV=2 - [DJC10_MOUSE]		90.5	6.96	0.0126	1	1		1(1)	-	-	-		2898000	-	-	-		2898000	-	-	-		2898000	-	-	-		qual_up	-		N N N N		N	N	N	N		U! -		U!	-		1	-	-	-	1
																																	N N N N		N	N	N	N		U! -		U!	-
450	Q99LR1	Monoacylglycerol lipase ABHD12 OS=Mus musculus GN=Abhd12 PE=1 SV=2 - [ABD12_MOUSE]		45.2	8.72	0.0251	1	1		1(1)	-	-	-		2894000	-	-	-		2894000	-	-	-		2894000	-	-	-		qual_up	-		N N N N		N	N	N	N		U! -		U!	-		1	-	-	-	1
																																	N N N N		N	N	N	N		U! -		U!	-
451	E9Q5Q0	Ataxin-2-like protein (Fragment) OS=Mus musculus GN=Atxn2l PE=1 SV=2 - [E9Q5Q0_MOUSE]		92	8.28	0.0336	2	2		2(2)	1(1)	-	-		2885000	226900	-	-		2885000	226900	-	-		2885000	226900	13050000	14720000		12.7149	0.886549		N N Y Y		N	N	Y	Y		U N		U	N		2	1	-	-	2
451	Q3TGG2	Ataxin-2-like protein OS=Mus musculus GN=Atxn2l PE=1 SV=1 - [Q3TGG2_MOUSE]		105.4	7.97	0.0292	2	2		2(2)	1(1)	-	-		2885000	226900	-	-		2885000	226900	-	-
451	Q7TQH0-3	Isoform 3 of Ataxin-2-like protein OS=Mus musculus GN=Atxn2l - [ATX2L_MOUSE]		109.9	8.85	0.0278	2	2		2(2)	1(1)	13(14)	16(16)		2885000	226900	13050000	14720000		2885000	226900	13050000	14720000
451	Q7TQH0	Ataxin-2-like protein OS=Mus musculus GN=Atxn2l PE=1 SV=1 - [ATX2L_MOUSE]		110.6	8.85	0.0276	2	2		2(2)	1(1)	-	-		2885000	226900	-	-		2885000	226900	-	-
451	Q7TQH0-2	Isoform 2 of Ataxin-2-like protein OS=Mus musculus GN=Atxn2l - [ATX2L_MOUSE]		113	8.59	0.027	2	2		2(2)	1(1)	13(14)	16(16)		2885000	226900	13050000	14720000		2885000	226900	13050000	14720000
																																	N N Y Y		N	N	Y	Y		U N		U	N
452	O55029	Coatomer subunit beta' OS=Mus musculus GN=Copb2 PE=2 SV=2 - [COPB2_MOUSE]		102.4	5.3	0.0099	1	1		1(1)	-	-	-		2873000	-	-	-		2873000	-	-	-		2873000	-	-	-		qual_up	-		N N N N		N	N	N	N		U! -		U!	-		1	-	-	-	1
																																	N N N N		N	N	N	N		U! -		U!	-
453	Q99K01-3	Isoform 3 of Pyridoxal-dependent decarboxylase domain-containing protein 1 OS=Mus musculus GN=Pdxdc1 - [PDXD1_MOUSE]		78.5	5.54	0.0113	1	1		1(1)	1(1)	-	-		2872000	1949000	-	-		2872000	1949000	-	-		2872000	1949000	-	-		1.47358	-		N N N N		N	N	N	N		N -		N	-		1	1	-	-	1
453	Q99K01	Pyridoxal-dependent decarboxylase domain-containing protein 1 OS=Mus musculus GN=Pdxdc1 PE=1 SV=2 - [PDXD1_MOUSE]		87.3	5.48	0.0102	1	1		1(1)	1(1)	-	-		2872000	1949000	-	-		2872000	1949000	-	-
453	Q99K01-2	Isoform 2 of Pyridoxal-dependent decarboxylase domain-containing protein 1 OS=Mus musculus GN=Pdxdc1 - [PDXD1_MOUSE]		87.3	5.67	0.0102	1	1		1(1)	1(1)	-	-		2872000	1949000	-	-		2872000	1949000	-	-
453	Q99K01-4	Isoform 4 of Pyridoxal-dependent decarboxylase domain-containing protein 1 OS=Mus musculus GN=Pdxdc1 - [PDXD1_MOUSE]		88	5.52	0.0101	1	1		1(1)	1(1)	-	-		2872000	1949000	-	-		2872000	1949000	-	-
																																	N N N N		N	N	N	N		N -		N	-
454	Q8VDJ3	Vigilin OS=Mus musculus GN=Hdlbp PE=1 SV=1 - [VIGLN_MOUSE]		141.7	6.87	0.0568	5	5		5(5)	4(4)	-	-		2864000	2007000	-	-		2864000	2007000	-	-		2864000	2007000	-	-		1.42701	-		Y Y N N		Y	Y	N	N		N -		N	-		5	4	-	-	5
																																	Y Y N N		Y	Y	N	N		N -		N	-
455	Q9R0N0	Galactokinase OS=Mus musculus GN=Galk1 PE=2 SV=2 - [GALK1_MOUSE]		42.3	5.26	0.051	2	2		2(2)	-	-	-		2854000	-	-	-		2854000	-	-	-		2854000	-	-	-		qual_up	-		N N N N		N	N	N	N		U! -		U!	-		2	-	-	-	2
																																	N N N N		N	N	N	N		U! -		U!	-
456	F8WII3	Dolichol-phosphate mannosyltransferase subunit 1 (Fragment) OS=Mus musculus GN=Dpm1 PE=4 SV=1 - [F8WII3_MOUSE]		13.5	6.54	0.0992	1	1		1(1)	-	-	-		2850000	-	-	-		2850000	-	-	-		2850000	-	-	-		qual_up	-		N N N N		N	N	N	N		U! -		U!	-		1	-	-	-	1
456	O70152	Dolichol-phosphate mannosyltransferase subunit 1 OS=Mus musculus GN=Dpm1 PE=2 SV=1 - [DPM1_MOUSE]		29.2	9.51	0.0462	1	1		1(1)	-	-	-		2850000	-	-	-		2850000	-	-	-
																																	N N N N		N	N	N	N		U! -		U!	-
457	Q99L04	Dehydrogenase/reductase SDR family member 1 OS=Mus musculus GN=Dhrs1 PE=2 SV=1 - [DHRS1_MOUSE]		34	8.35	0.0319	1	1		1(1)	1(1)	-	-		2843000	8462000	-	-		2843000	8462000	-	-		2843000	8462000	-	-		0.335973	-		N N N N		N	N	N	N		N -		N	-		1	1	-	-	1
																																	N N N N		N	N	N	N		N -		N	-
458	Q3UU96-2	Isoform 2 of Serine/threonine-protein kinase MRCK alpha OS=Mus musculus GN=Cdc42bpa - [MRCKA_MOUSE]		173.7	6.35	0.0456	5	5		5(5)	-	-	-		2820000	-	-	-		2820000	-	-	-		2820000	3088000	-	-		0.913212	-		Y Y N N		Y	Y	N	N		N -		N	-		5	-	-	-	5
458	H7BX44	Serine/threonine-protein kinase MRCK alpha OS=Mus musculus GN=Cdc42bpa PE=4 SV=1 - [H7BX44_MOUSE]		185.7	6.38	0.0427	5	5		5(5)	-	-	-		2820000	-	-	-		2820000	-	-	-
458	D3YYN8	Serine/threonine-protein kinase MRCK alpha OS=Mus musculus GN=Cdc42bpa PE=4 SV=1 - [D3YYN8_MOUSE]		192.6	6.39	0.0414	5	5		5(5)	12(12)	-	-		2820000	3088000	-	-		2820000	3088000	-	-
458	Q3UU96	Serine/threonine-protein kinase MRCK alpha OS=Mus musculus GN=Cdc42bpa PE=2 SV=2 - [MRCKA_MOUSE]		195.4	6.51	0.0407	5	5		5(5)	12(12)	-	-		2820000	3088000	-	-		2820000	3088000	-	-
458	E9PVY0	Serine/threonine-protein kinase MRCK alpha OS=Mus musculus GN=Cdc42bpa PE=4 SV=1 - [E9PVY0_MOUSE]		196.8	6.62	0.0404	5	5		5(5)	12(12)	-	-		2820000	3088000	-	-		2820000	3088000	-	-
																																	Y Y N N		Y	Y	N	N		N -		N	-
459	D3Z6F5	ATP synthase subunit alpha OS=Mus musculus GN=Atp5a1 PE=1 SV=1 - [D3Z6F5_MOUSE]		54.6	8.24	0.1312	5	5		5(5)	2(2)	3(3)	2(2)		2815000	1340000	22940000	38150000		2815000	1340000	22940000	38150000		2815000	1340000	22940000	38150000		2.10075	0.601311		Y N Y N		Y	N	Y	N		N N		N	N		5	2	3	2	5
459	Q03265	ATP synthase subunit alpha. mitochondrial OS=Mus musculus GN=Atp5a1 PE=1 SV=1 - [ATPA_MOUSE]		59.7	9.19	0.1193	5	5		5(5)	2(2)	3(3)	2(2)		2815000	1340000	22940000	38150000		2815000	1340000	22940000	38150000
																																	Y N Y N		Y	N	Y	N		N N		N	N
460	P97315	Cysteine and glycine-rich protein 1 OS=Mus musculus GN=Csrp1 PE=1 SV=3 - [CSRP1_MOUSE]		20.6	8.57	0.0777	1	1		1(1)	1(1)	-	-		2806000	2901000	-	-		2806000	2901000	-	-		2806000	2901000	-	-		0.967253	-		N N N N		N	N	N	N		N -		N	-		1	1	-	-	1
																																	N N N N		N	N	N	N		N -		N	-
461	P70122	Ribosome maturation protein SBDS OS=Mus musculus GN=Sbds PE=1 SV=4 - [SBDS_MOUSE]		28.8	8.76	0.12	2	2		2(2)	1(1)	-	-		2798000	1599000	-	-		2798000	1599000	-	-		2798000	1599000	-	-		1.74984	-		N N N N		N	N	N	N		N -		N	-		2	1	-	-	2
																																	N N N N		N	N	N	N		N -		N	-
462	J3QQ00	Homer protein homolog 3 (Fragment) OS=Mus musculus GN=Homer3 PE=4 SV=1 - [J3QQ00_MOUSE]		10.7	4.98	0.2043	2	2		2(2)	-	-	-		2791000	-	-	-		2791000	-	-	-		2791000	-	5224000	-		qual_up	qual_up		N N Y N		N	N	Y	N		U! U!		U!	U!		2	-	-	-	2
462	Q99JP6	Homer protein homolog 3 OS=Mus musculus GN=Homer3 PE=1 SV=2 - [HOME3_MOUSE]		39.7	5.36	0.0534	2	2		2(2)	-	6(6)	-		2791000	-	5224000	-		2791000	-	5224000	-
462	Q99JP6-2	Isoform 2 of Homer protein homolog 3 OS=Mus musculus GN=Homer3 - [HOME3_MOUSE]		40	5.29	0.0529	2	2		2(2)	-	6(6)	-		2791000	-	5224000	-		2791000	-	5224000	-
																																	N N Y N		N	N	Y	N		U! U!		U!	U!
463	Q9DCF9-2	Isoform 2 of Translocon-associated protein subunit gamma OS=Mus musculus GN=Ssr3 - [SSRG_MOUSE]		20.7	9.35	0.1006	2	2		2(2)	1(1)	-	-		2754000	952400	-	-		2754000	952400	-	-		2754000	952400	-	-		2.89164	-		N N N N		N	N	N	N		N -		N	-		2	1	-	-	2
463	Q9DCF9	Translocon-associated protein subunit gamma OS=Mus musculus GN=Ssr3 PE=1 SV=1 - [SSRG_MOUSE]		21.1	9.61	0.0973	2	2		2(2)	1(1)	-	-		2754000	952400	-	-		2754000	952400	-	-
																																	N N N N		N	N	N	N		N -		N	-
464	Q31125	Zinc transporter SLC39A7 OS=Mus musculus GN=Slc39a7 PE=1 SV=2 - [S39A7_MOUSE]		50.6	6.87	0.0273	1	1		1(1)	1(1)	-	-		2751000	0	-	-		2751000	51330	-	-		2751000	51330	-	-		53.5944	-		N N N N		N	N	N	N		U -		U	-		1	1	-	-	1
																																	N N N N		N	N	N	N		U -		U	-
465	Q3TXY2	Protein Tex264 OS=Mus musculus GN=Tex264 PE=1 SV=1 - [Q3TXY2_MOUSE]		29	5.07	0.0517	1	1		1(1)	-	-	-		2745000	-	-	-		2745000	-	-	-		2745000	-	-	-		qual_up	-		N N N N		N	N	N	N		U! -		U!	-		1	-	-	-	1
465	E9Q137	Protein Tex264 OS=Mus musculus GN=Tex264 PE=1 SV=1 - [E9Q137_MOUSE]		33.6	5.4	0.0453	1	1		1(1)	-	-	-		2745000	-	-	-		2745000	-	-	-
																																	N N N N		N	N	N	N		U! -		U!	-
466	Q8BH80	Vesicle-associated membrane protein. associated protein B and C OS=Mus musculus GN=Vapb PE=2 SV=1 - [Q8BH80_MOUSE]		26.9	7.78	0.1193	2	2		2(2)	2(2)	1(1)	-		2741000	1570000	1191000	-		2741000	1570000	1191000	-		2741000	1570000	1191000	-		1.74586	qual_up		N N N N		N	N	N	N		N U!		N	U!		2	2	1	-	2
466	Q9QY76	Vesicle-associated membrane protein-associated protein B OS=Mus musculus GN=Vapb PE=2 SV=3 - [VAPB_MOUSE]		26.9	7.78	0.1193	2	2		2(2)	2(2)	1(1)	-		2741000	1570000	1191000	-		2741000	1570000	1191000	-
																																	N N N N		N	N	N	N		N U!		N	U!
467	Q80U58-3	Isoform 3 of Pumilio homolog 2 OS=Mus musculus GN=Pum2 - [PUM2_MOUSE]		99.7	7.3	0.0205	2	2		2(2)	-	-	-		2737000	-	-	-		2737000	-	-	-		2737000	-	-	-		qual_up	-		N N N N		N	N	N	N		U! -		U!	-		2	-	-	-	2
467	E9Q6M7	Pumilio homolog 1 OS=Mus musculus GN=Pum1 PE=1 SV=1 - [E9Q6M7_MOUSE]		100.3	8.47	0.0201	2	2		2(2)	-	-	-		2737000	-	-	-		2737000	-	-	-
467	Q3TQ29	Pumilio homolog 2 OS=Mus musculus GN=Pum2 PE=1 SV=1 - [Q3TQ29_MOUSE]		105.6	6.86	0.0194	2	2		2(2)	-	-	-		2737000	-	-	-		2737000	-	-	-
467	Q80U58-2	Isoform 2 of Pumilio homolog 2 OS=Mus musculus GN=Pum2 - [PUM2_MOUSE]		106	6.86	0.0193	2	2		2(2)	-	-	-		2737000	-	-	-		2737000	-	-	-
467	Q3UR91	Pumilio homolog 2 OS=Mus musculus GN=Pum2 PE=1 SV=1 - [Q3UR91_MOUSE]		114	7.08	0.0179	2	2		2(2)	-	-	-		2737000	-	-	-		2737000	-	-	-
467	Q80U58	Pumilio homolog 2 OS=Mus musculus GN=Pum2 PE=1 SV=2 - [PUM2_MOUSE]		114.2	7.08	0.0178	2	2		2(2)	-	-	-		2737000	-	-	-		2737000	-	-	-
467	Q3TTW5	Pumilio homolog 1 OS=Mus musculus GN=Pum1 PE=1 SV=1 - [Q3TTW5_MOUSE]		116.1	6.87	0.0174	2	2		2(2)	-	-	-		2737000	-	-	-		2737000	-	-	-
467	Q80U78	Pumilio homolog 1 OS=Mus musculus GN=Pum1 PE=1 SV=2 - [PUM1_MOUSE]		126.5	6.86	0.016	2	2		2(2)	-	-	-		2737000	-	-	-		2737000	-	-	-
467	Q80U78-2	Isoform 2 of Pumilio homolog 1 OS=Mus musculus GN=Pum1 - [PUM1_MOUSE]		126.3	6.86	0.016	2	2		2(2)	-	-	-		2737000	-	-	-		2737000	-	-	-
467	Q80U78-3	Isoform 3 of Pumilio homolog 1 OS=Mus musculus GN=Pum1 - [PUM1_MOUSE]		126.5	6.86	0.016	2	2		2(2)	-	-	-		2737000	-	-	-		2737000	-	-	-
																																	N N N N		N	N	N	N		U! -		U!	-
468	P61089	Ubiquitin-conjugating enzyme E2 N OS=Mus musculus GN=Ube2n PE=1 SV=1 - [UBE2N_MOUSE]		17.1	6.57	0.0724	1	1		1(1)	1(1)	-	-		2701000	2902000	-	-		2701000	2902000	-	-		2701000	2902000	-	-		0.930737	-		N N N N		N	N	N	N		N -		N	-		1	1	-	-	1
																																	N N N N		N	N	N	N		N -		N	-
469	D3Z6P1	Multifunctional protein ADE2 (Fragment) OS=Mus musculus GN=Paics PE=1 SV=1 - [D3Z6P1_MOUSE]		9	9.33	0.1566	1	1		1(1)	-	-	-		2673000	-	-	-		2673000	-	-	-		2673000	4844000	-	-		0.551817	-		N N N N		N	N	N	N		N -		N	-		1	-	-	-	1
469	D6RCU8	Multifunctional protein ADE2 OS=Mus musculus GN=Paics PE=1 SV=1 - [D6RCU8_MOUSE]		11.4	7.72	0.1262	1	1		1(1)	-	-	-		2673000	-	-	-		2673000	-	-	-
469	Q9DCL9	Multifunctional protein ADE2 OS=Mus musculus GN=Paics PE=1 SV=4 - [PUR6_MOUSE]		47	7.23	0.0306	1	1		1(1)	2(2)	-	-		2673000	4844000	-	-		2673000	4844000	-	-
																																	N N N N		N	N	N	N		N -		N	-
470	D3Z5X4	Uncharacterized protein OS=Mus musculus GN=Gm7964 PE=4 SV=1 - [D3Z5X4_MOUSE]		48.4	6.34	0.0638	2	2		2(2)	2(2)	1(1)	4(4)		2669000	1532000	7888000	3295000		2669000	1532000	7888000	3295000		2669000	1532000	7888000	3295000		1.74217	2.39393		N N N Y		N	N	N	Y		N N		N	N		2	2	1	4	2
470	P61979-3	Isoform 3 of Heterogeneous nuclear ribonucleoprotein K OS=Mus musculus GN=Hnrnpk - [HNRPK_MOUSE]		48.5	5.92	0.0638	2	2		2(2)	2(2)	1(1)	-		2669000	1532000	7888000	-		2669000	1532000	7888000	-
470	B2M1R6	Heterogeneous nuclear ribonucleoprotein K OS=Mus musculus GN=Hnrnpk PE=1 SV=1 - [B2M1R6_MOUSE]		48.5	5.54	0.0636	2	2		2(2)	2(2)	1(1)	-		2669000	1532000	7888000	-		2669000	1532000	7888000	-
470	D3YWG1	Uncharacterized protein OS=Mus musculus GN=Gm7964 PE=4 SV=1 - [D3YWG1_MOUSE]		50.9	5.76	0.0605	2	2		2(2)	2(2)	1(1)	4(4)		2669000	1532000	7888000	3295000		2669000	1532000	7888000	3295000
470	P61979	Heterogeneous nuclear ribonucleoprotein K OS=Mus musculus GN=Hnrnpk PE=1 SV=1 - [HNRPK_MOUSE]		50.9	5.54	0.0605	2	2		2(2)	2(2)	1(1)	-		2669000	1532000	7888000	-		2669000	1532000	7888000	-
470	P61979-2	Isoform 2 of Heterogeneous nuclear ribonucleoprotein K OS=Mus musculus GN=Hnrnpk - [HNRPK_MOUSE]		51	5.33	0.0603	2	2		2(2)	2(2)	1(1)	-		2669000	1532000	7888000	-		2669000	1532000	7888000	-
																																	N N N Y		N	N	N	Y		N N		N	N
471	Q4VAA7	Sorting nexin-33 OS=Mus musculus GN=Snx33 PE=1 SV=1 - [SNX33_MOUSE]		65.3	6.79	0.0174	1	1		1(1)	-	1(1)	4(4)		2659000	-	8933000	6143000		2659000	-	8933000	6143000		2659000	-	8933000	6143000		qual_up	1.45418		N N N Y		N	N	N	Y		U! N		U!	N		1	-	1	4	1
																																	N N N Y		N	N	N	Y		U! N		U!	N
472	Q9DBR1-2	Isoform 2 of 5'-3' exoribonuclease 2 OS=Mus musculus GN=Xrn2 - [XRN2_MOUSE]		108	7.25	0.0401	2	2		2(2)	3(3)	-	1(1)		2646000	2914000	-	595200		2646000	2914000	-	595200		2646000	2914000	-	595200		0.90803	qual_down		N Y N N		N	Y	N	N		N D!		N	D!		2	3	-	1	2
472	Q9DBR1	5'-3' exoribonuclease 2 OS=Mus musculus GN=Xrn2 PE=1 SV=1 - [XRN2_MOUSE]		108.6	7.59	0.04	2	2		2(2)	3(3)	-	1(1)		2646000	2914000	-	595200		2646000	2914000	-	595200
																																	N Y N N		N	Y	N	N		N D!		N	D!
473	Q6ZPF4-2	Isoform 2 of Formin-like protein 3 OS=Mus musculus GN=Fmnl3 - [FMNL3_MOUSE]		111.2	6.92	0.0594	5	4		4(5)	-	-	-		2634000	-	-	-		2634000	-	-	-		2634000	3864000	-	-		0.681677	-		Y Y N N		Y	Y	N	N		N -		N	-		4	-	-	-	5
473	D3Z7A7	Formin-like protein 3 OS=Mus musculus GN=Fmnl3 PE=4 SV=1 - [D3Z7A7_MOUSE]		116.8	6.77	0.0565	5	4		4(5)	-	-	-		2634000	-	-	-		2634000	-	-	-
473	Q6ZPF4	Formin-like protein 3 OS=Mus musculus GN=Fmnl3 PE=1 SV=2 - [FMNL3_MOUSE]		117.1	6.67	0.0564	5	4		4(5)	10(11)	-	-		2634000	3864000	-	-		2634000	3864000	-	-
																																	Y Y N N		Y	Y	N	N		N -		N	-
474	Q9R002	Interferon-activable protein 202 OS=Mus musculus GN=Ifi202 PE=1 SV=3 - [IFI2_MOUSE]		50.4	8.48	0.0809	1	1		1(1)	1(1)	1(1)	3(3)		2619000	6060000	2435000	4168000		2619000	6060000	2435000	4168000		2619000	6060000	2435000	4168000		0.432178	0.584213		N N N Y		N	N	N	Y		N N		N	N		1	1	1	3	1
																																	N N N Y		N	N	N	Y		N N		N	N
475	Q9D819	Inorganic pyrophosphatase OS=Mus musculus GN=Ppa1 PE=1 SV=1 - [IPYR_MOUSE]		32.6	5.6	0.1419	2	2		2(2)	1(1)	-	-		2616000	1786000	-	-		2616000	1786000	-	-		2616000	1786000	-	-		1.46473	-		N N N N		N	N	N	N		N -		N	-		2	1	-	-	2
																																	N N N N		N	N	N	N		N -		N	-
476	D3YXN6	14-3-3 protein zeta/delta (Fragment) OS=Mus musculus GN=Ywhaz PE=4 SV=1 - [D3YXN6_MOUSE]		10.1	6.73	0.0909	1	1		1(1)	-	-	-		2613000	-	-	-		2613000	-	-	-		2613000	2726500	-	-		0.958372	-		N Y N N		N	Y	N	N		N -		N	-		1	-	-	-	1
476	D6REF3	14-3-3 protein epsilon OS=Mus musculus GN=Ywhae PE=4 SV=1 - [D6REF3_MOUSE]		15.2	5.24	0.0615	1	1		1(1)	-	-	-		2613000	-	-	-		2613000	-	-	-
476	F6WA09	14-3-3 protein epsilon (Fragment) OS=Mus musculus GN=Ywhae PE=4 SV=1 - [F6WA09_MOUSE]		17.4	9.16	0.0519	1	1		1(1)	-	-	-		2613000	-	-	-		2613000	-	-	-
476	A2A5N1	14-3-3 protein beta/alpha (Fragment) OS=Mus musculus GN=Ywhab PE=1 SV=1 - [A2A5N1_MOUSE]		18.3	5.48	0.0503	1	1		1(1)	-	-	-		2613000	-	-	-		2613000	-	-	-
476	P68254-2	Isoform 2 of 14-3-3 protein theta OS=Mus musculus GN=Ywhaq - [1433T_MOUSE]		27.7	4.93	0.0329	1	1		1(1)	1(3)	-	-		2613000	2997000	-	-		2613000	2997000	-	-
476	Q9CQV8-2	Isoform Short of 14-3-3 protein beta/alpha OS=Mus musculus GN=Ywhab - [1433B_MOUSE]		27.8	4.83	0.0328	1	1		1(1)	-	-	-		2613000	-	-	-		2613000	-	-	-
476	P63101	14-3-3 protein zeta/delta OS=Mus musculus GN=Ywhaz PE=1 SV=1 - [1433Z_MOUSE]		27.8	4.79	0.0327	1	1		1(1)	-	-	-		2613000	-	-	-		2613000	-	-	-
476	P68254	14-3-3 protein theta OS=Mus musculus GN=Ywhaq PE=1 SV=1 - [1433T_MOUSE]		27.8	4.78	0.0327	1	1		1(1)	1(3)	-	-		2613000	2997000	-	-		2613000	2997000	-	-
476	P68510	14-3-3 protein eta OS=Mus musculus GN=Ywhah PE=1 SV=2 - [1433F_MOUSE]		28.2	4.89	0.0325	1	1		1(1)	-	-	-		2613000	-	-	-		2613000	-	-	-
476	Q9CQV8	14-3-3 protein beta/alpha OS=Mus musculus GN=Ywhab PE=1 SV=3 - [1433B_MOUSE]		28.1	4.83	0.0325	1	1		1(1)	-	-	-		2613000	-	-	-		2613000	-	-	-
476	P61982	14-3-3 protein gamma OS=Mus musculus GN=Ywhag PE=1 SV=2 - [1433G_MOUSE]		28.3	4.89	0.0324	1	1		1(1)	1(3)	-	-		2613000	2456000	-	-		2613000	2456000	-	-
476	O70456	14-3-3 protein sigma OS=Mus musculus GN=Sfn PE=1 SV=2 - [1433S_MOUSE]		27.7	4.78	0.0323	1	1		1(1)	-	-	-		2613000	-	-	-		2613000	-	-	-
476	P62259	14-3-3 protein epsilon OS=Mus musculus GN=Ywhae PE=1 SV=1 - [1433E_MOUSE]		29.2	4.74	0.0314	1	1		1(1)	-	-	-		2613000	-	-	-		2613000	-	-	-
476	F6YY69	14-3-3 protein theta (Fragment) OS=Mus musculus GN=Ywhaq PE=4 SV=1 - [F6YY69_MOUSE]		32.3	5.94	0.0281	1	1		1(1)	1(3)	-	-		2613000	2997000	-	-		2613000	2997000	-	-
476	F6VW30	14-3-3 protein theta (Fragment) OS=Mus musculus GN=Ywhaq PE=3 SV=1 - [F6VW30_MOUSE]		34.3	6.38	0.0264	1	1		1(1)	1(3)	-	-		2613000	2997000	-	-		2613000	2997000	-	-
																																	N Y N N		N	Y	N	N		N -		N	-
477	P70372	ELAV-like protein 1 OS=Mus musculus GN=Elavl1 PE=1 SV=2 - [ELAV1_MOUSE]		36.1	9.04	0.0337	1	1		1(1)	-	3(3)	3(3)		2604000	-	2998000	4909000		2604000	-	2998000	4909000		2604000	-	2998000	4909000		qual_up	0.610715		N N Y Y		N	N	Y	Y		U! N		U!	N		1	-	3	3	1
																																	N N Y Y		N	N	Y	Y		U! N		U!	N
478	Q6A0A9	Constitutive coactivator of PPAR-gamma-like protein 1 OS=Mus musculus GN=FAM120A PE=1 SV=2 - [F120A_MOUSE]		121.6	8.92	0.0333	2	2		2(2)	-	-	-		2602000	-	-	-		2602000	-	-	-		2602000	-	-	-		qual_up	-		N N N N		N	N	N	N		U! -		U!	-		2	-	-	-	2
																																	N N N N		N	N	N	N		U! -		U!	-
479	Q8K124	Pleckstrin homology domain-containing family O member 2 OS=Mus musculus GN=Plekho2 PE=1 SV=1 - [PKHO2_MOUSE]		53.8	5.5	0.1111	3	3		3(3)	4(4)	-	-		2593000	5221000	-	-		2593000	5221000	-	-		2593000	5221000	-	-		0.496648	-		Y Y N N		Y	Y	N	N		N -		N	-		3	4	-	-	3
																																	Y Y N N		Y	Y	N	N		N -		N	-
480	F8WH20	Oxysterol-binding protein OS=Mus musculus GN=Osbpl3 PE=1 SV=1 - [F8WH20_MOUSE]		93	6.54	0.0305	1	1		1(1)	-	-	-		2578000	-	-	-		2578000	-	-	-		2578000	-	-	-		qual_up	-		N N N N		N	N	N	N		U! -		U!	-		1	-	-	-	1
480	D3Z194	Oxysterol-binding protein OS=Mus musculus GN=Osbpl3 PE=1 SV=1 - [D3Z194_MOUSE]		96.5	6.98	0.0294	1	1		1(1)	-	-	-		2578000	-	-	-		2578000	-	-	-
480	Q9DBS9	Oxysterol-binding protein-related protein 3 OS=Mus musculus GN=Osbpl3 PE=1 SV=2 - [OSBL3_MOUSE]		96.9	6.51	0.0292	1	1		1(1)	-	-	-		2578000	-	-	-		2578000	-	-	-
480	D3YTT6	Oxysterol-binding protein OS=Mus musculus GN=Osbpl3 PE=1 SV=1 - [D3YTT6_MOUSE]		100.4	6.93	0.0282	1	1		1(1)	-	-	-		2578000	-	-	-		2578000	-	-	-
																																	N N N N		N	N	N	N		U! -		U!	-
481	Q3UIA2-4	Isoform 4 of Rho GTPase-activating protein 17 OS=Mus musculus GN=Arhgap17 - [RHG17_MOUSE]		79.8	8.24	0.0399	3	3		3(3)	-	-	-		2574000	-	-	-		2574000	-	-	-		2574000	-	-	-		qual_up	-		Y N N N		Y	N	N	N		U! -		U!	-		3	-	-	-	3
481	Q3UIA2-3	Isoform 3 of Rho GTPase-activating protein 17 OS=Mus musculus GN=Arhgap17 - [RHG17_MOUSE]		81	8.1	0.0392	3	3		3(3)	-	-	-		2574000	-	-	-		2574000	-	-	-
481	Q3UIA2-2	Isoform 2 of Rho GTPase-activating protein 17 OS=Mus musculus GN=Arhgap17 - [RHG17_MOUSE]		84.3	7.53	0.0378	3	3		3(3)	-	-	-		2574000	-	-	-		2574000	-	-	-
481	E9QAJ9	Rho GTPase-activating protein 17 OS=Mus musculus GN=Arhgap17 PE=4 SV=1 - [E9QAJ9_MOUSE]		88.9	8.12	0.0355	3	3		3(3)	-	-	-		2574000	-	-	-		2574000	-	-	-
481	Q3UIA2	Rho GTPase-activating protein 17 OS=Mus musculus GN=Arhgap17 PE=2 SV=1 - [RHG17_MOUSE]		92.1	7.56	0.0343	3	3		3(3)	-	-	-		2574000	-	-	-		2574000	-	-	-
																																	Y N N N		Y	N	N	N		U! -		U!	-
482	Q8CI11	Guanine nucleotide-binding protein-like 3 OS=Mus musculus GN=Gnl3 PE=1 SV=2 - [GNL3_MOUSE]		60.7	9.11	0.0558	2	2		2(2)	1(1)	-	-		2573000	684100	-	-		2573000	684100	-	-		2573000	684100	-	-		3.76115	-		N N N N		N	N	N	N		N -		N	-		2	1	-	-	2
																																	N N N N		N	N	N	N		N -		N	-
483	Q9CU62	Structural maintenance of chromosomes protein 1A OS=Mus musculus GN=Smc1a PE=1 SV=4 - [SMC1A_MOUSE]		143.1	7.64	0.0357	4	4		4(4)	1(1)	-	-		2566000	1537000	-	-		2566000	1537000	-	-		2566000	1537000	-	-		1.66949	-		Y N N N		Y	N	N	N		N -		N	-		4	1	-	-	4
																																	Y N N N		Y	N	N	N		N -		N	-
484	Q9D1Q4	Dolichol-phosphate mannosyltransferase subunit 3 OS=Mus musculus GN=Dpm3 PE=3 SV=1 - [DPM3_MOUSE]		10.1	7.08	0.1087	1	1		1(1)	-	-	-		2561000	-	-	-		2561000	-	-	-		2561000	-	-	-		qual_up	-		N N N N		N	N	N	N		U! -		U!	-		1	-	-	-	1
																																	N N N N		N	N	N	N		U! -		U!	-
485	A2AVJ7	Ribosome-binding protein 1 OS=Mus musculus GN=Rrbp1 PE=1 SV=1 - [A2AVJ7_MOUSE]		158.3	9.19	0.0751	6	6		6(6)	3(3)	-	-		2559000	1558000	-	-		2559000	1558000	-	-		2559000	1558000	-	-		1.64249	-		Y Y N N		Y	Y	N	N		N -		N	-		6	3	-	-	6
485	Q99PL5	Ribosome-binding protein 1 OS=Mus musculus GN=Rrbp1 PE=1 SV=2 - [RRBP1_MOUSE]		172.8	9.33	0.0685	6	6		6(6)	3(3)	-	-		2559000	1558000	-	-		2559000	1558000	-	-
																																	Y Y N N		Y	Y	N	N		N -		N	-
486	Q8R4U7	Leucine zipper protein 1 OS=Mus musculus GN=Luzp1 PE=1 SV=2 - [LUZP1_MOUSE]		119.2	7.99	0.0281	2	2		2(2)	1(1)	-	-		2555000	2246000	-	-		2555000	2246000	-	-		2555000	2246000	-	-		1.13758	-		N N N N		N	N	N	N		N -		N	-		2	1	-	-	2
																																	N N N N		N	N	N	N		N -		N	-
487	Q9D0F4	NF-kappa-B-activating protein OS=Mus musculus GN=Nkap PE=2 SV=1 - [NKAP_MOUSE]		47.2	10.13	0.0386	1	1		1(1)	1(1)	-	-		2549000	3159000	-	-		2549000	3159000	-	-		2549000	3159000	-	-		0.806901	-		N N N N		N	N	N	N		N -		N	-		1	1	-	-	1
																																	N N N N		N	N	N	N		N -		N	-
488	A2AF47	Dedicator of cytokinesis protein 11 OS=Mus musculus GN=Dock11 PE=1 SV=1 - [DOC11_MOUSE]		237.6	7.78	0.0333	6	6		6(6)	11(11)	-	-		2541000	144100000	-	-		2541000	144100000	-	-		2541000	144100000	-	-		0.0176336	-		Y Y N N		Y	Y	N	N		D -		D	-		6	11	-	-	6
																																	Y Y N N		Y	Y	N	N		D -		D	-
489	P97807-2	Isoform Cytoplasmic of Fumarate hydratase. mitochondrial OS=Mus musculus GN=Fh - [FUMH_MOUSE]		50	7.94	0.1306	3	3		3(3)	-	-	-		2541000	-	-	-		2541000	-	-	-		2541000	-	-	-		qual_up	-		Y N N N		Y	N	N	N		U! -		U!	-		3	-	-	-	3
489	P97807	Fumarate hydratase. mitochondrial OS=Mus musculus GN=Fh PE=1 SV=3 - [FUMH_MOUSE]		54.3	9.04	0.1203	3	3		3(3)	-	-	-		2541000	-	-	-		2541000	-	-	-
																																	Y N N N		Y	N	N	N		U! -		U!	-
490	Q9CZW4	Long-chain-fatty-acid--CoA ligase 3 OS=Mus musculus GN=Acsl3 PE=1 SV=2 - [ACSL3_MOUSE]		80.4	8.54	0.0583	3	3		3(3)	-	-	-		2537000	-	-	-		2537000	-	-	-		2537000	-	-	-		qual_up	-		Y N N N		Y	N	N	N		U! -		U!	-		3	-	-	-	3
																																	Y N N N		Y	N	N	N		U! -		U!	-
491	Q5NCB5	Immunity-related GTPase family M protein 1 (Fragment) OS=Mus musculus GN=Irgm1 PE=1 SV=1 - [Q5NCB5_MOUSE]		32.3	6.42	0.0556	1	1		1(1)	-	-	-		2526000	-	-	-		2526000	-	-	-		2526000	-	-	-		qual_up	-		N N N N		N	N	N	N		U! -		U!	-		1	-	-	-	1
491	Q60766-2	Isoform 2 of Immunity-related GTPase family M protein 1 OS=Mus musculus GN=Irgm1 - [IRGM1_MOUSE]		44.9	8.32	0.0407	1	1		1(1)	-	-	-		2526000	-	-	-		2526000	-	-	-
491	Q60766	Immunity-related GTPase family M protein 1 OS=Mus musculus GN=Irgm1 PE=1 SV=1 - [IRGM1_MOUSE]		46.5	8.28	0.0391	1	1		1(1)	-	-	-		2526000	-	-	-		2526000	-	-	-
																																	N N N N		N	N	N	N		U! -		U!	-
492	D3Z2M0	Cytoplasmic tRNA 2-thiolation protein 2 (Fragment) OS=Mus musculus GN=Ctu2 PE=4 SV=1 - [D3Z2M0_MOUSE]		27.3	8.19	0.0643	1	1		1(1)	1(1)	-	-		2500000	0	-	-		2500000	51330	-	-		2500000	51330	-	-		48.7045	-		N N N N		N	N	N	N		U -		U	-		1	1	-	-	1
492	G3UXB4	Cytoplasmic tRNA 2-thiolation protein 2 OS=Mus musculus GN=Ctu2 PE=3 SV=1 - [G3UXB4_MOUSE]		44.9	8.12	0.039	1	1		1(1)	1(1)	-	-		2500000	0	-	-		2500000	51330	-	-
492	Q3U308	Cytoplasmic tRNA 2-thiolation protein 2 OS=Mus musculus GN=Ctu2 PE=2 SV=1 - [CTU2_MOUSE]		56.1	7.08	0.0311	1	1		1(1)	1(1)	-	-		2500000	0	-	-		2500000	51330	-	-
																																	N N N N		N	N	N	N		U -		U	-
493	Q9CW03	Structural maintenance of chromosomes protein 3 OS=Mus musculus GN=Smc3 PE=1 SV=2 - [SMC3_MOUSE]		141.5	7.18	0.0197	2	2		2(2)	-	-	-		2493000	-	-	-		2493000	-	-	-		2493000	-	-	-		qual_up	-		N N N N		N	N	N	N		U! -		U!	-		2	-	-	-	2
																																	N N N N		N	N	N	N		U! -		U!	-
494	Q69ZL1	FYVE. RhoGEF and PH domain-containing protein 6 OS=Mus musculus GN=Fgd6 PE=1 SV=2 - [FGD6_MOUSE]		155.1	7.87	0.0193	2	2		2(2)	-	-	-		2488000	-	-	-		2488000	-	-	-		2488000	-	-	-		qual_up	-		N N N N		N	N	N	N		U! -		U!	-		2	-	-	-	2
																																	N N N N		N	N	N	N		U! -		U!	-
495	E9PYX7	Afadin OS=Mus musculus GN=Mllt4 PE=1 SV=1 - [E9PYX7_MOUSE]		188.8	6.42	0.0114	2	2		2(2)	-	-	-		2484000	-	-	-		2484000	-	-	-		2484000	-	-	-		qual_up	-		N N N N		N	N	N	N		U! -		U!	-		2	-	-	-	2
495	E9Q852	Afadin OS=Mus musculus GN=Mllt4 PE=1 SV=2 - [E9Q852_MOUSE]		204.4	6.24	0.0105	2	2		2(2)	-	-	-		2484000	-	-	-		2484000	-	-	-
495	Q9QZQ1-2	Isoform 1 of Afadin OS=Mus musculus GN=Mllt4 - [AFAD_MOUSE]		204.4	6.24	0.0105	2	2		2(2)	-	-	-		2484000	-	-	-		2484000	-	-	-
495	E9Q9C3	Afadin OS=Mus musculus GN=Mllt4 PE=1 SV=1 - [E9Q9C3_MOUSE]		207.2	6.23	0.0104	2	2		2(2)	-	-	-		2484000	-	-	-		2484000	-	-	-
495	Q9QZQ1	Afadin OS=Mus musculus GN=Mllt4 PE=1 SV=3 - [AFAD_MOUSE]		206.4	6.32	0.0104	2	2		2(2)	-	-	-		2484000	-	-	-		2484000	-	-	-
																																	N N N N		N	N	N	N		U! -		U!	-
496	Q8VDN2	Sodium/potassium-transporting ATPase subunit alpha-1 OS=Mus musculus GN=Atp1a1 PE=1 SV=1 - [AT1A1_MOUSE]		112.9	5.45	0.0254	2	2		2(2)	1(1)	-	-		2476000	3371000	-	-		2476000	3371000	-	-		2476000	3371000	-	-		0.7345	-		N N N N		N	N	N	N		N -		N	-		2	1	-	-	2
																																	N N N N		N	N	N	N		N -		N	-
497	P42932	T-complex protein 1 subunit theta OS=Mus musculus GN=Cct8 PE=1 SV=3 - [TCPQ_MOUSE]		59.5	5.62	0.0931	5	5		5(5)	8(8)	-	-		2456000	4252000	-	-		2456000	4252000	-	-		2456000	4252000	-	-		0.577611	-		Y Y N N		Y	Y	N	N		N -		N	-		5	8	-	-	5
																																	Y Y N N		Y	Y	N	N		N -		N	-
498	Q9D0M1	Phosphoribosyl pyrophosphate synthase-associated protein 1 OS=Mus musculus GN=Prpsap1 PE=1 SV=1 - [KPRA_MOUSE]		39.4	7.2	0.1348	3	2		2(3)	-	-	-		2455000	-	-	-		2455000	-	-	-		2455000	-	-	-		qual_up	-		Y N N N		Y	N	N	N		U! -		U!	-		2	-	-	-	3
498	B1AT82	MCG6846. isoform CRA_c OS=Mus musculus GN=Prpsap1 PE=1 SV=1 - [B1AT82_MOUSE]		42.4	8.4	0.1247	3	2		2(3)	-	-	-		2455000	-	-	-		2455000	-	-	-
																																	Y N N N		Y	N	N	N		U! -		U!	-
499	P50544	Very long-chain specific acyl-CoA dehydrogenase. mitochondrial OS=Mus musculus GN=Acadvl PE=1 SV=3 - [ACADV_MOUSE]		70.8	8.75	0.0305	1	1		1(1)	2(2)	-	-		2448000	2985000	-	-		2448000	2985000	-	-		2448000	2985000	-	-		0.820101	-		N N N N		N	N	N	N		N -		N	-		1	2	-	-	1
																																	N N N N		N	N	N	N		N -		N	-
500	P08207	Protein S100-A10 OS=Mus musculus GN=S100a10 PE=1 SV=2 - [S10AA_MOUSE]		11.2	6.77	0.1443	1	1		1(1)	1(1)	-	-		2445000	2672000	-	-		2445000	2672000	-	-		2445000	2672000	-	-		0.915045	-		N N N N		N	N	N	N		N -		N	-		1	1	-	-	1
																																	N N N N		N	N	N	N		N -		N	-
501	P43275	Histone H1.1 OS=Mus musculus GN=Hist1h1a PE=1 SV=2 - [H11_MOUSE]		21.8	10.93	0.1127	2	1		1(2)	-	-	-		2443000	-	-	-		2443000	-	-	-		2443000	-	-	-		qual_up	-		N N N N		N	N	N	N		U! -		U!	-		1	-	-	-	2
																																	N N N N		N	N	N	N		U! -		U!	-
502	O55022	Membrane-associated progesterone receptor component 1 OS=Mus musculus GN=Pgrmc1 PE=1 SV=4 - [PGRC1_MOUSE]		21.7	4.7	0.0308	1	1		1(1)	-	-	-		2439000	-	-	-		2439000	-	-	-		2439000	-	-	-		qual_up	-		N N N N		N	N	N	N		U! -		U!	-		1	-	-	-	1
502	Q80UU9	Membrane-associated progesterone receptor component 2 OS=Mus musculus GN=Pgrmc2 PE=1 SV=2 - [PGRC2_MOUSE]		23.3	5.15	0.0276	1	1		1(1)	-	-	-		2439000	-	-	-		2439000	-	-	-
																																	N N N N		N	N	N	N		U! -		U!	-
503	D3YWC5	Cullin-associated NEDD8-dissociated protein 1 (Fragment) OS=Mus musculus GN=Cand1 PE=4 SV=1 - [D3YWC5_MOUSE]		27.1	6.89	0.2672	4	4		4(4)	-	-	-		2431000	-	-	-		2431000	-	-	-		2431000	2933000	-	-		0.828844	-		Y N N N		Y	N	N	N		N -		N	-		4	-	-	-	4
503	Q6ZQ38	Cullin-associated NEDD8-dissociated protein 1 OS=Mus musculus GN=Cand1 PE=2 SV=2 - [CAND1_MOUSE]		136.2	5.78	0.0537	4	4		4(4)	1(1)	-	-		2431000	2933000	-	-		2431000	2933000	-	-
																																	Y N N N		Y	N	N	N		N -		N	-
504	A2ASM0	Protein lunapark (Fragment) OS=Mus musculus GN=Lnp PE=4 SV=2 - [A2ASM0_MOUSE]		28.4	9.76	0.1732	2	2		2(2)	2(2)	-	-		2428000	2916000	-	-		2428000	2916000	-	-		2428000	2916000	-	-		0.832647	-		N N N N		N	N	N	N		N -		N	-		2	2	-	-	2
504	A2ASL8	Limb and neural patterns. isoform CRA_c OS=Mus musculus GN=Lnp PE=4 SV=1 - [A2ASL8_MOUSE]		42	9.25	0.117	2	2		2(2)	2(2)	-	-		2428000	2916000	-	-		2428000	2916000	-	-
504	Q7TQ95	Protein lunapark OS=Mus musculus GN=Lnp PE=1 SV=1 - [LNP_MOUSE]		47.5	5.27	0.1035	2	2		2(2)	2(2)	-	-		2428000	2916000	-	-		2428000	2916000	-	-
																																	N N N N		N	N	N	N		N -		N	-
505	Q501J7-2	Isoform 2 of Phosphatase and actin regulator 4 OS=Mus musculus GN=Phactr4 - [PHAR4_MOUSE]		73.4	6.38	0.021	1	1		1(1)	2(2)	-	-		2421000	1764000	-	-		2421000	1764000	-	-		2421000	1764000	-	-		1.37245	-		N N N N		N	N	N	N		N -		N	-		1	2	-	-	1
505	Q501J7	Phosphatase and actin regulator 4 OS=Mus musculus GN=Phactr4 PE=1 SV=2 - [PHAR4_MOUSE]		76.6	6.48	0.0202	1	1		1(1)	2(2)	-	-		2421000	1764000	-	-		2421000	1764000	-	-
505	Q501J7-3	Isoform 3 of Phosphatase and actin regulator 4 OS=Mus musculus GN=Phactr4 - [PHAR4_MOUSE]		77.6	6.58	0.0199	1	1		1(1)	2(2)	-	-		2421000	1764000	-	-		2421000	1764000	-	-
																																	N N N N		N	N	N	N		N -		N	-
506	Q9D0F6	Replication factor C subunit 5 OS=Mus musculus GN=Rfc5 PE=2 SV=1 - [RFC5_MOUSE]		38.1	7.81	0.0885	2	2		2(2)	-	-	-		2415000	-	-	-		2415000	-	-	-		2415000	-	-	-		qual_up	-		N N N N		N	N	N	N		U! -		U!	-		2	-	-	-	2
																																	N N N N		N	N	N	N		U! -		U!	-
507	A2AF81	Activator of 90 kDa heat shock protein ATPase homolog 2 (Fragment) OS=Mus musculus GN=Ahsa2 PE=4 SV=1 - [A2AF81_MOUSE]		22.4	5.52	0.055	1	1		1(1)	-	-	-		2412000	-	-	-		2412000	-	-	-		2412000	-	-	-		qual_up	-		N N N N		N	N	N	N		U! -		U!	-		1	-	-	-	1
507	Q8N9S3-2	Isoform 2 of Activator of 90 kDa heat shock protein ATPase homolog 2 OS=Mus musculus GN=Ahsa2 - [AHSA2_MOUSE]		32	6.57	0.0389	1	1		1(1)	-	-	-		2412000	-	-	-		2412000	-	-	-
507	Q8N9S3-3	Isoform 3 of Activator of 90 kDa heat shock protein ATPase homolog 2 OS=Mus musculus GN=Ahsa2 - [AHSA2_MOUSE]		32.4	8.1	0.0385	1	1		1(1)	-	-	-		2412000	-	-	-		2412000	-	-	-
507	F6S1R2	Activator of 90 kDa heat shock protein ATPase homolog 2 (Fragment) OS=Mus musculus GN=Ahsa2 PE=4 SV=1 - [F6S1R2_MOUSE]		35.6	7.25	0.0347	1	1		1(1)	-	-	-		2412000	-	-	-		2412000	-	-	-
507	Q8N9S3	Activator of 90 kDa heat shock protein ATPase homolog 2 OS=Mus musculus GN=Ahsa2 PE=2 SV=2 - [AHSA2_MOUSE]		37.6	6.44	0.0332	1	1		1(1)	-	-	-		2412000	-	-	-		2412000	-	-	-
																																	N N N N		N	N	N	N		U! -		U!	-
508	Q62425	Cytochrome c oxidase subunit NDUFA4 OS=Mus musculus GN=Ndufa4 PE=1 SV=2 - [NDUA4_MOUSE]		9.3	9.52	0.4634	3	3		3(3)	-	-	-		2411000	-	-	-		2411000	-	-	-		2411000	-	-	-		qual_up	-		Y N N N		Y	N	N	N		U! -		U!	-		3	-	-	-	3
																																	Y N N N		Y	N	N	N		U! -		U!	-
509	Q9JKX6	ADP-sugar pyrophosphatase OS=Mus musculus GN=Nudt5 PE=1 SV=1 - [NUDT5_MOUSE]		24	5.48	0.1239	2	2		2(2)	-	-	-		2398000	-	-	-		2398000	-	-	-		2398000	-	-	-		qual_up	-		N N N N		N	N	N	N		U! -		U!	-		2	-	-	-	2
																																	N N N N		N	N	N	N		U! -		U!	-
510	P63321	Ras-related protein Ral-A OS=Mus musculus GN=Rala PE=1 SV=1 - [RALA_MOUSE]		23.5	7.11	0.0777	1	1		1(1)	3(5)	-	-		2393000	8026000	-	-		2393000	8026000	-	-		2393000	8026000	-	-		0.298156	-		N Y N N		N	Y	N	N		N -		N	-		1	3	-	-	1
																																	N Y N N		N	Y	N	N		N -		N	-
511	Q99MN1	Lysine--tRNA ligase OS=Mus musculus GN=Kars PE=1 SV=1 - [SYK_MOUSE]		67.8	5.94	0.1311	5	5		5(5)	-	-	-		2386000	-	-	-		2386000	-	-	-		2386000	-	-	-		qual_up	-		Y N N N		Y	N	N	N		U! -		U!	-		5	-	-	-	5
511	Q8R2P8	Lysine--tRNA ligase OS=Mus musculus GN=Kars PE=1 SV=1 - [Q8R2P8_MOUSE]		71.2	6.43	0.125	5	5		5(5)	-	-	-		2386000	-	-	-		2386000	-	-	-
																																	Y N N N		Y	N	N	N		U! -		U!	-
512	Q6P3Y6	Tetratricopeptide repeat protein 9C OS=Mus musculus GN=Ttc9c PE=2 SV=1 - [Q6P3Y6_MOUSE]		12.8	9.04	0.1273	1	1		1(1)	-	-	-		2385000	-	-	-		2385000	-	-	-		2385000	-	-	-		qual_up	-		N N N N		N	N	N	N		U! -		U!	-		1	-	-	-	1
512	Q810A3	Tetratricopeptide repeat protein 9C OS=Mus musculus GN=Ttc9c PE=2 SV=1 - [TTC9C_MOUSE]		20	9.29	0.0819	1	1		1(1)	-	-	-		2385000	-	-	-		2385000	-	-	-
																																	N N N N		N	N	N	N		U! -		U!	-
513	Q9JIF7	Coatomer subunit beta OS=Mus musculus GN=Copb1 PE=1 SV=1 - [COPB_MOUSE]		107	6	0.0294	2	2		2(2)	1(1)	-	-		2380000	0	-	-		2380000	51330	-	-		2380000	51330	-	-		46.3666	-		N N N N		N	N	N	N		U -		U	-		2	1	-	-	2
																																	N N N N		N	N	N	N		U -		U	-
514	J3QNB0	MCG8837 OS=Mus musculus GN=Gm10704 PE=4 SV=1 - [J3QNB0_MOUSE]		28	6.96	0.0656	1	1		1(1)	-	-	-		2373000	-	-	-		2373000	-	-	-		2373000	-	6202000	6199000		qual_up	1.00048		N N Y Y		N	N	Y	Y		U! N		U!	N		1	-	-	-	1
514	Q9CQE8	UPF0568 protein C14orf166 homolog OS=Mus musculus PE=2 SV=1 - [CN166_MOUSE]		28.1	6.89	0.0656	1	1		1(1)	-	6(6)	4(4)		2373000	-	6202000	6199000		2373000	-	6202000	6199000
																																	N N Y Y		N	N	Y	Y		U! N		U!	N
515	G5E870	E3 ubiquitin-protein ligase TRIP12 OS=Mus musculus GN=Trip12 PE=1 SV=1 - [TRIPC_MOUSE]		224	8.35	0.0153	2	2		2(2)	4(4)	-	-		2372000	1970000	-	-		2372000	1970000	-	-		2372000	1970000	-	-		1.20406	-		N Y N N		N	Y	N	N		N -		N	-		2	4	-	-	2
																																	N Y N N		N	Y	N	N		N -		N	-
516	Q61768	Kinesin-1 heavy chain OS=Mus musculus GN=Kif5b PE=1 SV=3 - [KINH_MOUSE]		109.5	6.44	0.0395	3	3		3(3)	2(2)	-	-		2340000	1597000	-	-		2340000	1597000	-	-		2340000	1597000	-	-		1.46525	-		Y N N N		Y	N	N	N		N -		N	-		3	2	-	-	3
																																	Y N N N		Y	N	N	N		N -		N	-
517	Q9CXL6	Doublecortin. isoform CRA_a OS=Mus musculus GN=Dcx PE=2 SV=1 - [Q9CXL6_MOUSE]		40	9.39	0.0306	1	1		1(1)	-	-	-		2329000	-	-	-		2329000	-	-	-		2329000	-	-	-		qual_up	-		N N N N		N	N	N	N		U! -		U!	-		1	-	-	-	1
517	Q80VB6	Dclk1 protein OS=Mus musculus GN=Dclk1 PE=1 SV=1 - [Q80VB6_MOUSE]		40.4	9.67	0.0303	1	1		1(1)	-	-	-		2329000	-	-	-		2329000	-	-	-
517	Q9JLM8-2	Isoform 2 of Serine/threonine-protein kinase DCLK1 OS=Mus musculus GN=Dclk1 - [DCLK1_MOUSE]		40.4	9.69	0.0303	1	1		1(1)	-	-	-		2329000	-	-	-		2329000	-	-	-
517	O88809	Neuronal migration protein doublecortin OS=Mus musculus GN=Dcx PE=1 SV=1 - [DCX_MOUSE]		40.6	9.28	0.0301	1	1		1(1)	-	-	-		2329000	-	-	-		2329000	-	-	-
517	Q6PGI2	Dcx protein OS=Mus musculus GN=Dcx PE=1 SV=1 - [Q6PGI2_MOUSE]		40.5	9.28	0.0301	1	1		1(1)	-	-	-		2329000	-	-	-		2329000	-	-	-
517	Q9JLM8	Serine/threonine-protein kinase DCLK1 OS=Mus musculus GN=Dclk1 PE=1 SV=1 - [DCLK1_MOUSE]		84.1	8.87	0.0146	1	1		1(1)	-	-	-		2329000	-	-	-		2329000	-	-	-
																																	N N N N		N	N	N	N		U! -		U!	-
518	Q9D6U8	Protein FAM162A OS=Mus musculus GN=Fam162a PE=2 SV=1 - [F162A_MOUSE]		17.7	9.88	0.0774	1	1		1(1)	-	-	-		2309000	-	-	-		2309000	-	-	-		2309000	-	-	-		qual_up	-		N N N N		N	N	N	N		U! -		U!	-		1	-	-	-	1
																																	N N N N		N	N	N	N		U! -		U!	-
519	G5E866	Splicing factor 3B subunit 1 OS=Mus musculus GN=Sf3b1 PE=1 SV=1 - [G5E866_MOUSE]		145.7	7.09	0.0253	4	4		4(4)	1(1)	-	-		2302000	1844000	-	-		2302000	1844000	-	-		2302000	1844000	-	-		1.24837	-		Y N N N		Y	N	N	N		N -		N	-		4	1	-	-	4
519	Q99NB9	Splicing factor 3B subunit 1 OS=Mus musculus GN=Sf3b1 PE=1 SV=1 - [SF3B1_MOUSE]		145.7	7.09	0.0253	4	4		4(4)	1(1)	-	-		2302000	1844000	-	-		2302000	1844000	-	-
																																	Y N N N		Y	N	N	N		N -		N	-
520	Q9EQJ9-2	Isoform 2 of Membrane-associated guanylate kinase. WW and PDZ domain-containing protein 3 OS=Mus musculus GN=Magi3 - [MAGI3_MOUSE]		123.3	6.38	0.0178	1	1		1(1)	-	-	-		2290000	-	-	-		2290000	-	-	-		2290000	-	-	-		qual_up	-		N N N N		N	N	N	N		U! -		U!	-		1	-	-	-	1
520	G5E8T6	Membrane associated guanylate kinase. WW and PDZ domain containing 3. isoform CRA_a OS=Mus musculus GN=Magi3 PE=1 SV=1 - [G5E8T6_MOUSE]		161.5	8.05	0.0136	1	1		1(1)	-	-	-		2290000	-	-	-		2290000	-	-	-
520	Q9EQJ9	Membrane-associated guanylate kinase. WW and PDZ domain-containing protein 3 OS=Mus musculus GN=Magi3 PE=1 SV=2 - [MAGI3_MOUSE]		161.6	8.05	0.0136	1	1		1(1)	-	-	-		2290000	-	-	-		2290000	-	-	-
																																	N N N N		N	N	N	N		U! -		U!	-
521	Q9ERU9	E3 SUMO-protein ligase RanBP2 OS=Mus musculus GN=Ranbp2 PE=1 SV=2 - [RBP2_MOUSE]		340.9	6.18	0.0141	3	3		3(3)	-	-	-		2289000	-	-	-		2289000	-	-	-		2289000	-	-	-		qual_up	-		Y N N N		Y	N	N	N		U! -		U!	-		3	-	-	-	3
																																	Y N N N		Y	N	N	N		U! -		U!	-
522	A2AGT5-2	Isoform 2 of Cytoskeleton-associated protein 5 OS=Mus musculus GN=Ckap5 - [CKAP5_MOUSE]		218.6	8.21	0.0142	1	1		1(1)	3(3)	-	-		2267000	2774000	-	-		2267000	2774000	-	-		2267000	2774000	-	-		0.817231	-		N Y N N		N	Y	N	N		N -		N	-		1	3	-	-	1
522	Z4YL78	Cytoskeleton-associated protein 5 OS=Mus musculus GN=Ckap5 PE=4 SV=1 - [Z4YL78_MOUSE]		218.6	8.12	0.0142	1	1		1(1)	3(3)	-	-		2267000	2774000	-	-		2267000	2774000	-	-
522	A2AGT5-3	Isoform 3 of Cytoskeleton-associated protein 5 OS=Mus musculus GN=Ckap5 - [CKAP5_MOUSE]		223.4	8.03	0.0139	1	1		1(1)	3(3)	-	-		2267000	2774000	-	-		2267000	2774000	-	-
522	A2AGT5	Cytoskeleton-associated protein 5 OS=Mus musculus GN=Ckap5 PE=2 SV=1 - [CKAP5_MOUSE]		225.5	7.96	0.0138	1	1		1(1)	3(3)	-	-		2267000	2774000	-	-		2267000	2774000	-	-
522	K3W4R5	Cytoskeleton-associated protein 5 OS=Mus musculus GN=Ckap5 PE=4 SV=1 - [K3W4R5_MOUSE]		225.5	7.85	0.0138	1	1		1(1)	3(3)	-	-		2267000	2774000	-	-		2267000	2774000	-	-
																																	N Y N N		N	Y	N	N		N -		N	-
523	H3BIW0	Zinc finger CCCH domain-containing protein 18 OS=Mus musculus GN=Zc3h18 PE=1 SV=1 - [H3BIW0_MOUSE]		106.1	7.36	0.0316	2	2		2(2)	-	-	-		2259000	-	-	-		2259000	-	-	-		2259000	-	-	-		qual_up	-		N N N N		N	N	N	N		U! -		U!	-		2	-	-	-	2
523	Q0P678	Zinc finger CCCH domain-containing protein 18 OS=Mus musculus GN=Zc3h18 PE=1 SV=1 - [ZCH18_MOUSE]		105.6	7.8	0.0316	2	2		2(2)	-	-	-		2259000	-	-	-		2259000	-	-	-
523	G3X8T2	RIKEN cDNA 5830416A07. isoform CRA_c OS=Mus musculus GN=Zc3h18 PE=1 SV=1 - [G3X8T2_MOUSE]		108.2	8	0.0309	2	2		2(2)	-	-	-		2259000	-	-	-		2259000	-	-	-
																																	N N N N		N	N	N	N		U! -		U!	-
524	Q8BZ03	Serine/threonine-protein kinase D2 OS=Mus musculus GN=Prkd2 PE=1 SV=1 - [KPCD2_MOUSE]		96.5	6.89	0.0366	2	2		2(2)	2(2)	-	-		2258000	4950000	-	-		2258000	4950000	-	-		2258000	4950000	-	-		0.456162	-		N N N N		N	N	N	N		N -		N	-		2	2	-	-	2
																																	N N N N		N	N	N	N		N -		N	-
525	F8WIG5	Protein diaphanous homolog 3 OS=Mus musculus GN=Diap3 PE=4 SV=2 - [F8WIG5_MOUSE]		133.6	7.61	0.029	3	3		3(3)	4(4)	-	-		2254000	1721000	-	-		2254000	1721000	-	-		2254000	1721000	-	-		1.3097	-		Y Y N N		Y	Y	N	N		N -		N	-		3	4	-	-	3
525	Q9Z207	Protein diaphanous homolog 3 OS=Mus musculus GN=Diaph3 PE=1 SV=1 - [DIAP3_MOUSE]		133.6	7.61	0.029	3	3		3(3)	4(4)	-	-		2254000	1721000	-	-		2254000	1721000	-	-
																																	Y Y N N		Y	Y	N	N		N -		N	-
526	P63037	DnaJ homolog subfamily A member 1 OS=Mus musculus GN=Dnaja1 PE=1 SV=1 - [DNJA1_MOUSE]		44.8	7.08	0.0378	1	1		1(1)	-	-	-		2244000	-	-	-		2244000	-	-	-		2244000	-	-	-		qual_up	-		N N N N		N	N	N	N		U! -		U!	-		1	-	-	-	1
																																	N N N N		N	N	N	N		U! -		U!	-
527	J3KMM5	Calcium-transporting ATPase OS=Mus musculus GN=Atp2a2 PE=1 SV=1 - [J3KMM5_MOUSE]		109.7	5.34	0.0291	2	2		2(2)	-	-	-		2241000	-	-	-		2241000	-	-	-		2241000	-	-	-		qual_up	-		N N N N		N	N	N	N		U! -		U!	-		2	-	-	-	2
527	O55143-2	Isoform 2 of Sarcoplasmic/endoplasmic reticulum calcium ATPase 2 OS=Mus musculus GN=Atp2a2 - [AT2A2_MOUSE]		109.7	5.36	0.0291	2	2		2(2)	-	-	-		2241000	-	-	-		2241000	-	-	-
527	O55143	Sarcoplasmic/endoplasmic reticulum calcium ATPase 2 OS=Mus musculus GN=Atp2a2 PE=1 SV=2 - [AT2A2_MOUSE]		114.8	5.34	0.0278	2	2		2(2)	-	-	-		2241000	-	-	-		2241000	-	-	-
																																	N N N N		N	N	N	N		U! -		U!	-
528	P49312	Heterogeneous nuclear ribonucleoprotein A1 OS=Mus musculus GN=Hnrnpa1 PE=1 SV=2 - [ROA1_MOUSE]		34.2	9.23	0.1063	2	2		2(2)	4(4)	2(2)	2(2)		2238000	1258000	1774000	4047000		2238000	1258000	1774000	4047000		2238000	1258000	1774000	4047000		1.77901	0.438349		N Y N N		N	Y	N	N		N N		N	N		2	4	2	2	2
528	Q5EBP8	Heterogeneous nuclear ribonucleoprotein A1 OS=Mus musculus GN=Hnrnpa1 PE=2 SV=1 - [Q5EBP8_MOUSE]		38.8	9.13	0.0912	2	2		2(2)	4(4)	2(2)	2(2)		2238000	1258000	1774000	4047000		2238000	1258000	1774000	4047000
																																	N Y N N		N	Y	N	N		N N		N	N
529	F6QKK2	ADP-ribosylation factor-like protein 8A (Fragment) OS=Mus musculus GN=Arl8a PE=4 SV=1 - [F6QKK2_MOUSE]		18.9	8.16	0.1091	2	2		2(2)	-	-	-		2234000	-	-	-		2234000	-	-	-		2234000	1505000	-	-		1.48439	-		N N N N		N	N	N	N		N -		N	-		2	-	-	-	2
529	Q8VEH3	ADP-ribosylation factor-like protein 8A OS=Mus musculus GN=Arl8a PE=2 SV=1 - [ARL8A_MOUSE]		21.4	7.77	0.0968	2	2		2(2)	-	-	-		2234000	-	-	-		2234000	-	-	-
529	Q9CQW2	ADP-ribosylation factor-like protein 8B OS=Mus musculus GN=Arl8b PE=2 SV=1 - [ARL8B_MOUSE]		21.5	8.43	0.0968	2	2		2(2)	2(2)	-	-		2234000	1505000	-	-		2234000	1505000	-	-
																																	N N N N		N	N	N	N		N -		N	-
530	Q569Z5-2	Isoform 2 of Probable ATP-dependent RNA helicase DDX46 OS=Mus musculus GN=Ddx46 - [DDX46_MOUSE]		116.8	9.26	0.0662	4	4		4(4)	8(8)	-	-		2233000	3125000	-	-		2233000	3125000	-	-		2233000	3125000	-	-		0.71456	-		Y Y N N		Y	Y	N	N		N -		N	-		4	8	-	-	4
530	F8WHR6	Probable ATP-dependent RNA helicase DDX46 OS=Mus musculus GN=Ddx46 PE=1 SV=1 - [F8WHR6_MOUSE]		116.9	9.26	0.0661	4	4		4(4)	8(8)	-	-		2233000	3125000	-	-		2233000	3125000	-	-
530	Q569Z5	Probable ATP-dependent RNA helicase DDX46 OS=Mus musculus GN=Ddx46 PE=1 SV=2 - [DDX46_MOUSE]		117.4	9.26	0.0659	4	4		4(4)	8(8)	-	-		2233000	3125000	-	-		2233000	3125000	-	-
																																	Y Y N N		Y	Y	N	N		N -		N	-
531	Q5SSZ5-2	Isoform 2 of Tensin-3 OS=Mus musculus GN=Tns3 - [TENS3_MOUSE]		58.7	7.4	0.0236	1	1		1(1)	-	-	-		2228000	-	-	-		2228000	-	-	-		2228000	-	-	-		qual_up	-		N N N N		N	N	N	N		U! -		U!	-		1	-	-	-	1
531	Q8CGB6-2	Isoform 2 of Tensin-like C1 domain-containing phosphatase OS=Mus musculus GN=Tenc1 - [TENC1_MOUSE]		149.4	8.34	0.0094	1	1		1(1)	-	-	-		2228000	-	-	-		2228000	-	-	-
531	Q8CGB6	Tensin-like C1 domain-containing phosphatase OS=Mus musculus GN=Tenc1 PE=1 SV=1 - [TENC1_MOUSE]		151.9	8.48	0.0093	1	1		1(1)	-	-	-		2228000	-	-	-		2228000	-	-	-
531	Q8CGB6-4	Isoform 4 of Tensin-like C1 domain-containing phosphatase OS=Mus musculus GN=Tenc1 - [TENC1_MOUSE]		151.7	8.37	0.0093	1	1		1(1)	-	-	-		2228000	-	-	-		2228000	-	-	-
531	Q8CGB6-3	Isoform 3 of Tensin-like C1 domain-containing phosphatase OS=Mus musculus GN=Tenc1 - [TENC1_MOUSE]		152.7	8.44	0.0092	1	1		1(1)	-	-	-		2228000	-	-	-		2228000	-	-	-
531	Q5SSZ5	Tensin-3 OS=Mus musculus GN=Tns3 PE=1 SV=1 - [TENS3_MOUSE]		155.5	6.65	0.009	1	1		1(1)	-	-	-		2228000	-	-	-		2228000	-	-	-
531	E9Q0S6	Protein Tns1 OS=Mus musculus GN=Tns1 PE=1 SV=1 - [E9Q0S6_MOUSE]		201.3	7.75	0.0069	1	1		1(1)	-	-	-		2228000	-	-	-		2228000	-	-	-
																																	N N N N		N	N	N	N		U! -		U!	-
532	Q9D6R2	Isocitrate dehydrogenase [NAD] subunit alpha. mitochondrial OS=Mus musculus GN=Idh3a PE=1 SV=1 - [IDH3A_MOUSE]		39.6	6.73	0.0219	1	1		1(1)	2(2)	-	-		2196000	2830000	-	-		2196000	2830000	-	-		2196000	2830000	-	-		0.775972	-		N N N N		N	N	N	N		N -		N	-		1	2	-	-	1
																																	N N N N		N	N	N	N		N -		N	-
533	Q9WVM1	Rac GTPase-activating protein 1 OS=Mus musculus GN=Racgap1 PE=2 SV=1 - [RGAP1_MOUSE]		70.1	8.51	0.0159	1	1		1(1)	1(1)	2(2)	3(3)		2179000	2029000	4180000	6454000		2179000	2029000	4180000	6454000		2179000	2029000	4180000	6454000		1.07393	0.64766		N N N Y		N	N	N	Y		N N		N	N		1	1	2	3	1
																																	N N N Y		N	N	N	Y		N N		N	N
534	Q9EPU0-2	Isoform 2 of Regulator of nonsense transcripts 1 OS=Mus musculus GN=Upf1 - [RENT1_MOUSE]		122.6	6.68	0.0216	2	2		2(2)	-	3(3)	7(7)		2161000	-	3719000	4655000		2161000	-	3719000	4655000		2161000	-	3719000	4655000		qual_up	0.798926		N N Y Y		N	N	Y	Y		U! N		U!	N		2	-	3	7	2
534	Q9EPU0	Regulator of nonsense transcripts 1 OS=Mus musculus GN=Upf1 PE=1 SV=2 - [RENT1_MOUSE]		123.9	6.61	0.0214	2	2		2(2)	-	3(3)	7(7)		2161000	-	3719000	4655000		2161000	-	3719000	4655000
																																	N N Y Y		N	N	Y	Y		U! N		U!	N
535	Q99N15	17beta-hydroxysteroid dehydrogenase type 10/short chain L-3-hydroxyacyl-CoA dehydrogenase OS=Mus musculus GN=Hsd17b10 PE=1 SV=1 - [Q99N15_MOUSE]		27.3	8.76	0.272	4	4		4(4)	1(1)	-	-		2152000	136100	-	-		2152000	136100	-	-		2152000	136100	-	-		15.8119	-		Y N N N		Y	N	N	N		U -		U	-		4	1	-	-	4
535	A2AFQ2	3-hydroxyacyl-CoA dehydrogenase type-2 OS=Mus musculus GN=Hsd17b10 PE=1 SV=1 - [A2AFQ2_MOUSE]		28.4	8.76	0.262	4	4		4(4)	1(1)	-	-		2152000	136100	-	-		2152000	136100	-	-
																																	Y N N N		Y	N	N	N		U -		U	-
536	Q8QZY1	Eukaryotic translation initiation factor 3 subunit L OS=Mus musculus GN=Eif3l PE=1 SV=1 - [EIF3L_MOUSE]		66.6	6.44	0.0284	2	2		2(2)	-	1(1)	-		2141000	-	2582000	-		2141000	-	2582000	-		2141000	-	2582000	-		qual_up	qual_up		N N N N		N	N	N	N		U! U!		U!	U!		2	-	1	-	2
																																	N N N N		N	N	N	N		U! U!		U!	U!
537	Q9ET54-3	Isoform 3 of Palladin OS=Mus musculus GN=Palld - [PALLD_MOUSE]		72.3	7.68	0.0407	2	2		2(2)	1(1)	-	-		2141000	1869000	-	-		2141000	1869000	-	-		2141000	1869000	-	-		1.14553	-		N N N N		N	N	N	N		N -		N	-		2	1	-	-	2
537	Q9ET54-4	Isoform 4 of Palladin OS=Mus musculus GN=Palld - [PALLD_MOUSE]		108.2	6.77	0.0269	2	2		2(2)	1(1)	-	-		2141000	1869000	-	-		2141000	1869000	-	-
537	Q9ET54-6	Isoform 6 of Palladin OS=Mus musculus GN=Palld - [PALLD_MOUSE]		150.5	6.24	0.0194	2	2		2(2)	1(1)	-	-		2141000	1869000	-	-		2141000	1869000	-	-
537	Q9ET54	Palladin OS=Mus musculus GN=Palld PE=1 SV=2 - [PALLD_MOUSE]		152	6.25	0.0192	2	2		2(2)	1(1)	-	-		2141000	1869000	-	-		2141000	1869000	-	-
																																	N N N N		N	N	N	N		N -		N	-
538	Q8BZN7	Thyroid hormone receptor-associated protein 3 OS=Mus musculus GN=Thrap3 PE=1 SV=1 - [Q8BZN7_MOUSE]		80.1	10.32	0.0733	4	4		4(4)	2(2)	-	-		2127000	1557000	-	-		2127000	1557000	-	-		2127000	1557000	-	-		1.36609	-		Y N N N		Y	N	N	N		N -		N	-		4	2	-	-	4
538	Q569Z6	Thyroid hormone receptor-associated protein 3 OS=Mus musculus GN=Thrap3 PE=1 SV=1 - [TR150_MOUSE]		108.1	10.17	0.0547	4	4		4(4)	2(2)	-	-		2127000	1557000	-	-		2127000	1557000	-	-
																																	Y N N N		Y	N	N	N		N -		N	-
539	E9QMR2	Dedicator of cytokinesis protein 9 OS=Mus musculus GN=Dock9 PE=4 SV=1 - [E9QMR2_MOUSE]		234.8	7.56	0.018	2	2		2(2)	-	-	-		2121000	-	-	-		2121000	-	-	-		2121000	2046000	-	-		1.03666	-		N Y N N		N	Y	N	N		N -		N	-		2	-	-	-	2
539	Q8BIK4	Dedicator of cytokinesis protein 9 OS=Mus musculus GN=Dock9 PE=2 SV=2 - [DOCK9_MOUSE]		235.2	7.25	0.018	2	2		2(2)	-	-	-		2121000	-	-	-		2121000	-	-	-
539	F8VPN7	Dedicator of cytokinesis protein 9 OS=Mus musculus GN=Dock9 PE=4 SV=1 - [F8VPN7_MOUSE]		241.2	7.43	0.0175	2	2		2(2)	3(3)	-	-		2121000	2046000	-	-		2121000	2046000	-	-
539	Q8BIK4-2	Isoform 2 of Dedicator of cytokinesis protein 9 OS=Mus musculus GN=Dock9 - [DOCK9_MOUSE]		243	7.46	0.0174	2	2		2(2)	3(3)	-	-		2121000	2046000	-	-		2121000	2046000	-	-
																																	N Y N N		N	Y	N	N		N -		N	-
540	Q8JZM7	Parafibromin OS=Mus musculus GN=Cdc73 PE=2 SV=1 - [CDC73_MOUSE]		60.5	9.61	0.0282	1	1		1(1)	-	-	-		2114000	-	-	-		2114000	-	-	-		2114000	-	-	-		qual_up	-		N N N N		N	N	N	N		U! -		U!	-		1	-	-	-	1
																																	N N N N		N	N	N	N		U! -		U!	-
541	Q91YR7-2	Isoform 2 of Pre-mRNA-processing factor 6 OS=Mus musculus GN=Prpf6 - [PRP6_MOUSE]		63.9	6.2	0.0474	2	2		2(2)	1(1)	-	-		2106000	528400	-	-		2106000	528400	-	-		2106000	528400	-	-		3.98562	-		N N N N		N	N	N	N		N -		N	-		2	1	-	-	2
541	Q91YR7	Pre-mRNA-processing factor 6 OS=Mus musculus GN=Prpf6 PE=2 SV=1 - [PRP6_MOUSE]		106.7	8.09	0.0287	2	2		2(2)	1(1)	-	-		2106000	528400	-	-		2106000	528400	-	-
																																	N N N N		N	N	N	N		N -		N	-
542	Q60790	Ras GTPase-activating protein 3 OS=Mus musculus GN=Rasa3 PE=1 SV=2 - [RASA3_MOUSE]		95.9	7.34	0.0108	1	1		1(1)	-	-	-		2101000	-	-	-		2101000	-	-	-		2101000	-	-	-		qual_up	-		N N N N		N	N	N	N		U! -		U!	-		1	-	-	-	1
																																	N N N N		N	N	N	N		U! -		U!	-
543	Q922J9-2	Isoform 2 of Fatty acyl-CoA reductase 1 OS=Mus musculus GN=Far1 - [FACR1_MOUSE]		29.5	6.02	0.0962	2	2		2(2)	-	-	-		2059000	-	-	-		2059000	-	-	-		2059000	-	-	-		qual_up	-		N N N N		N	N	N	N		U! -		U!	-		2	-	-	-	2
543	Q922J9	Fatty acyl-CoA reductase 1 OS=Mus musculus GN=Far1 PE=1 SV=1 - [FACR1_MOUSE]		59.4	9.19	0.0485	2	2		2(2)	-	-	-		2059000	-	-	-		2059000	-	-	-
543	Q922J9-3	Isoform 3 of Fatty acyl-CoA reductase 1 OS=Mus musculus GN=Far1 - [FACR1_MOUSE]		59.3	9.13	0.0485	2	2		2(2)	-	-	-		2059000	-	-	-		2059000	-	-	-
543	Q922J9-4	Isoform 4 of Fatty acyl-CoA reductase 1 OS=Mus musculus GN=Far1 - [FACR1_MOUSE]		59.9	9.36	0.0482	2	2		2(2)	-	-	-		2059000	-	-	-		2059000	-	-	-
																																	N N N N		N	N	N	N		U! -		U!	-
544	F6WF36	MAP7 domain-containing protein 1 (Fragment) OS=Mus musculus GN=Map7d1 PE=1 SV=1 - [F6WF36_MOUSE]		65.2	10.15	0.0169	1	1		1(1)	-	-	-		2055000	-	-	-		2055000	-	-	-		2055000	-	-	-		qual_up	-		N N N N		N	N	N	N		U! -		U!	-		1	-	-	-	1
544	A2AJI1	MAP7 domain-containing protein 1 OS=Mus musculus GN=Map7d1 PE=1 SV=1 - [A2AJI1_MOUSE]		85.7	9.95	0.0129	1	1		1(1)	-	-	-		2055000	-	-	-		2055000	-	-	-
544	A2AJI0-2	Isoform 2 of MAP7 domain-containing protein 1 OS=Mus musculus GN=Map7d1 - [MA7D1_MOUSE]		89.3	10.1	0.0124	1	1		1(1)	-	-	-		2055000	-	-	-		2055000	-	-	-
544	A8Y5P4	MAP7 domain-containing protein 1 OS=Mus musculus GN=Map7d1 PE=1 SV=1 - [A8Y5P4_MOUSE]		90	10.04	0.0123	1	1		1(1)	-	-	-		2055000	-	-	-		2055000	-	-	-
544	A2AJI0	MAP7 domain-containing protein 1 OS=Mus musculus GN=Map7d1 PE=1 SV=1 - [MA7D1_MOUSE]		93.2	10.15	0.0118	1	1		1(1)	-	-	-		2055000	-	-	-		2055000	-	-	-
																																	N N N N		N	N	N	N		U! -		U!	-
545	P56480	ATP synthase subunit beta. mitochondrial OS=Mus musculus GN=Atp5b PE=1 SV=2 - [ATPB_MOUSE]		56.3	5.34	0.0586	2	2		2(2)	1(1)	-	-		2049000	2207000	-	-		2049000	2207000	-	-		2049000	2207000	-	-		0.92841	-		N N N N		N	N	N	N		N -		N	-		2	1	-	-	2
																																	N N N N		N	N	N	N		N -		N	-
546	Q91ZW3	SWI/SNF-related matrix-associated actin-dependent regulator of chromatin subfamily A member 5 OS=Mus musculus GN=Smarca5 PE=1 SV=1 - [SMCA5_MOUSE]		121.6	8.15	0.0143	1	1		1(1)	-	-	-		2024000	-	-	-		2024000	-	-	-		2024000	-	-	-		qual_up	-		N N N N		N	N	N	N		U! -		U!	-		1	-	-	-	1
																																	N N N N		N	N	N	N		U! -		U!	-
547	Q8BWW9-3	Isoform 3 of Serine/threonine-protein kinase N2 OS=Mus musculus GN=Pkn2 - [PKN2_MOUSE]		88.9	8.27	0.0178	1	1		1(1)	2(2)	-	-		2022000	1889000	-	-		2022000	1889000	-	-		2022000	1889000	-	-		1.07041	-		N N N N		N	N	N	N		N -		N	-		1	2	-	-	1
547	G3UXH4	Serine/threonine-protein kinase N2 OS=Mus musculus GN=Pkn2 PE=1 SV=1 - [G3UXH4_MOUSE]		105.7	6.42	0.015	1	1		1(1)	2(2)	-	-		2022000	1889000	-	-		2022000	1889000	-	-
547	G3UZM9	Serine/threonine-protein kinase N2 OS=Mus musculus GN=Pkn2 PE=1 SV=1 - [G3UZM9_MOUSE]		109.8	6.25	0.0145	1	1		1(1)	2(2)	-	-		2022000	1889000	-	-		2022000	1889000	-	-
547	Q8BWW9-2	Isoform 2 of Serine/threonine-protein kinase N2 OS=Mus musculus GN=Pkn2 - [PKN2_MOUSE]		110.2	6.39	0.0144	1	1		1(1)	2(2)	-	-		2022000	1889000	-	-		2022000	1889000	-	-
547	Q8BWW9	Serine/threonine-protein kinase N2 OS=Mus musculus GN=Pkn2 PE=1 SV=3 - [PKN2_MOUSE]		111.5	6.32	0.0142	1	1		1(1)	2(2)	-	-		2022000	1889000	-	-		2022000	1889000	-	-
																																	N N N N		N	N	N	N		N -		N	-
548	Q9CY58-3	Isoform 3 of Plasminogen activator inhibitor 1 RNA-binding protein OS=Mus musculus GN=Serbp1 - [PAIRB_MOUSE]		42.2	8.44	0.0544	1	1		1(1)	-	2(2)	3(3)		1996000	-	1071000	2483000		1996000	-	1071000	2483000		1996000	2926000	1071000	2483000		0.68216	0.431333		N Y N Y		N	Y	N	Y		N N		N	N		1	-	2	3	1
548	Q9CY58-2	Isoform 2 of Plasminogen activator inhibitor 1 RNA-binding protein OS=Mus musculus GN=Serbp1 - [PAIRB_MOUSE]		42.9	8.44	0.0536	1	1		1(1)	4(4)	2(2)	3(3)		1996000	2926000	1071000	2483000		1996000	2926000	1071000	2483000
548	Q9CY58	Plasminogen activator inhibitor 1 RNA-binding protein OS=Mus musculus GN=Serbp1 PE=1 SV=2 - [PAIRB_MOUSE]		44.7	8.54	0.0516	1	1		1(1)	4(4)	2(2)	3(3)		1996000	2926000	1071000	2483000		1996000	2926000	1071000	2483000
																																	N Y N Y		N	Y	N	Y		N N		N	N
549	Q7TMB8	Cytoplasmic FMR1-interacting protein 1 OS=Mus musculus GN=Cyfip1 PE=1 SV=1 - [CYFP1_MOUSE]		145.1	6.9	0.0208	2	2		2(2)	-	1(1)	-		1993000	-	1285000	-		1993000	-	1285000	-		1993000	-	1285000	-		qual_up	qual_up		N N N N		N	N	N	N		U! U!		U!	U!		2	-	1	-	2
549	Q7TMB8-2	Isoform 2 of Cytoplasmic FMR1-interacting protein 1 OS=Mus musculus GN=Cyfip1 - [CYFP1_MOUSE]		144.9	6.95	0.0208	2	2		2(2)	-	1(1)	-		1993000	-	1285000	-		1993000	-	1285000	-
																																	N N N N		N	N	N	N		U! U!		U!	U!
550	F7BUP2	Mothers against decapentaplegic homolog 3 (Fragment) OS=Mus musculus GN=Smad3 PE=4 SV=1 - [F7BUP2_MOUSE]		16.5	6.01	0.0909	1	1		1(1)	-	-	-		1988000	-	-	-		1988000	-	-	-		1988000	-	-	-		qual_up	-		N N N N		N	N	N	N		U! -		U!	-		1	-	-	-	1
550	A2CG44	Mothers against decapentaplegic homolog 3 (Fragment) OS=Mus musculus GN=Smad3 PE=4 SV=1 - [A2CG44_MOUSE]		26.5	6.07	0.0558	1	1		1(1)	-	-	-		1988000	-	-	-		1988000	-	-	-
550	E9Q5P9	Mothers against decapentaplegic homolog 2 (Fragment) OS=Mus musculus GN=Smad2 PE=4 SV=1 - [E9Q5P9_MOUSE]		27.3	6.15	0.0533	1	1		1(1)	-	-	-		1988000	-	-	-		1988000	-	-	-
550	Q8BUN5	Mothers against decapentaplegic homolog 3 OS=Mus musculus GN=Smad3 PE=1 SV=2 - [SMAD3_MOUSE]		48	7.15	0.0306	1	1		1(1)	-	-	-		1988000	-	-	-		1988000	-	-	-
550	Q9JIW5	Mothers against decapentaplegic homolog 9 OS=Mus musculus GN=Smad9 PE=1 SV=2 - [SMAD9_MOUSE]		48.6	8.16	0.0302	1	1		1(1)	-	-	-		1988000	-	-	-		1988000	-	-	-
550	E9Q3M0	Mothers against decapentaplegic homolog 2 OS=Mus musculus GN=Smad2 PE=4 SV=1 - [E9Q3M0_MOUSE]		48.7	6.81	0.03	1	1		1(1)	-	-	-		1988000	-	-	-		1988000	-	-	-
550	Q62432-2	Isoform Short of Mothers against decapentaplegic homolog 2 OS=Mus musculus GN=Smad2 - [SMAD2_MOUSE]		48.9	7.09	0.0297	1	1		1(1)	-	-	-		1988000	-	-	-		1988000	-	-	-
550	Q62432	Mothers against decapentaplegic homolog 2 OS=Mus musculus GN=Smad2 PE=1 SV=2 - [SMAD2_MOUSE]		52.2	6.58	0.0278	1	1		1(1)	-	-	-		1988000	-	-	-		1988000	-	-	-
																																	N N N N		N	N	N	N		U! -		U!	-
551	Q8BJS4-3	Isoform 3 of SUN domain-containing protein 2 OS=Mus musculus GN=Sun2 - [SUN2_MOUSE]		78.1	6.9	0.0486	3	3		3(3)	-	-	-		1981000	-	-	-		1981000	-	-	-		1981000	-	-	-		qual_up	-		Y N N N		Y	N	N	N		U! -		U!	-		3	-	-	-	3
551	Q8BJS4-2	Isoform 2 of SUN domain-containing protein 2 OS=Mus musculus GN=Sun2 - [SUN2_MOUSE]		81.3	6.93	0.0466	3	3		3(3)	-	-	-		1981000	-	-	-		1981000	-	-	-
551	Q8BJS4	SUN domain-containing protein 2 OS=Mus musculus GN=Sun2 PE=1 SV=3 - [SUN2_MOUSE]		81.6	7.02	0.0465	3	3		3(3)	-	-	-		1981000	-	-	-		1981000	-	-	-
																																	Y N N N		Y	N	N	N		U! -		U!	-
552	Q3UA06-2	Isoform 2 of Pachytene checkpoint protein 2 homolog OS=Mus musculus GN=Trip13 - [PCH2_MOUSE]		22.5	6.58	0.1791	2	2		2(2)	-	-	-		1951000	-	-	-		1951000	-	-	-		1951000	-	-	-		qual_up	-		N N N N		N	N	N	N		U! -		U!	-		2	-	-	-	2
552	Q3UA06	Pachytene checkpoint protein 2 homolog OS=Mus musculus GN=Trip13 PE=2 SV=1 - [PCH2_MOUSE]		48.3	5.86	0.0833	2	2		2(2)	-	-	-		1951000	-	-	-		1951000	-	-	-
																																	N N N N		N	N	N	N		U! -		U!	-
553	Q9D880	Mitochondrial import inner membrane translocase subunit TIM50 OS=Mus musculus GN=Timm50 PE=1 SV=1 - [TIM50_MOUSE]		39.8	8.13	0.0312	1	1		1(1)	1(1)	-	-		1949000	1962000	-	-		1949000	1962000	-	-		1949000	1962000	-	-		0.993374	-		N N N N		N	N	N	N		N -		N	-		1	1	-	-	1
																																	N N N N		N	N	N	N		N -		N	-
554	G5E8E1	Leucine rich repeat (In FLII) interacting protein 1. isoform CRA_e OS=Mus musculus GN=Lrrfip1 PE=1 SV=1 - [G5E8E1_MOUSE]		48.9	5.57	0.0748	2	1		1(2)	1(1)	-	-		1934000	2481000	-	-		1934000	2481000	-	-		1934000	2481000	-	-		0.779524	-		N N N N		N	N	N	N		N -		N	-		1	1	-	-	2
																																	N N N N		N	N	N	N		N -		N	-
555	Q9R0M6	Ras-related protein Rab-9A OS=Mus musculus GN=Rab9a PE=1 SV=1 - [RAB9A_MOUSE]		22.9	5.66	0.1244	2	2		2(2)	-	-	-		1930000	-	-	-		1930000	-	-	-		1930000	-	-	-		qual_up	-		N N N N		N	N	N	N		U! -		U!	-		2	-	-	-	2
																																	N N N N		N	N	N	N		U! -		U!	-
556	A2AKV1	ATP synthase subunit gamma. mitochondrial (Fragment) OS=Mus musculus GN=Atp5c1 PE=1 SV=1 - [A2AKV1_MOUSE]		16.8	9.89	0.1494	2	2		2(2)	-	-	-		1912000	-	-	-		1912000	-	-	-		1912000	-	-	-		qual_up	-		N N N N		N	N	N	N		U! -		U!	-		2	-	-	-	2
556	A2AKV2	ATP synthase subunit gamma. mitochondrial (Fragment) OS=Mus musculus GN=Atp5c1 PE=1 SV=1 - [A2AKV2_MOUSE]		18.7	9.73	0.1345	2	2		2(2)	-	-	-		1912000	-	-	-		1912000	-	-	-
556	A2AKV3	ATP synthase subunit gamma. mitochondrial (Fragment) OS=Mus musculus GN=Atp5c1 PE=1 SV=1 - [A2AKV3_MOUSE]		20.6	9.66	0.1223	2	2		2(2)	-	-	-		1912000	-	-	-		1912000	-	-	-
556	Q8C2Q8	ATP synthase subunit gamma OS=Mus musculus GN=Atp5c1 PE=1 SV=1 - [Q8C2Q8_MOUSE]		30.2	8.84	0.0839	2	2		2(2)	-	-	-		1912000	-	-	-		1912000	-	-	-
556	A2AKU9	ATP synthase subunit gamma OS=Mus musculus GN=Atp5c1 PE=1 SV=1 - [A2AKU9_MOUSE]		32.8	9.13	0.0774	2	2		2(2)	-	-	-		1912000	-	-	-		1912000	-	-	-
556	Q91VR2	ATP synthase subunit gamma. mitochondrial OS=Mus musculus GN=Atp5c1 PE=1 SV=1 - [ATPG_MOUSE]		32.9	9.01	0.0772	2	2		2(2)	-	-	-		1912000	-	-	-		1912000	-	-	-
																																	N N N N		N	N	N	N		U! -		U!	-
557	Q8BX02	KN motif and ankyrin repeat domain-containing protein 2 OS=Mus musculus GN=Kank2 PE=1 SV=1 - [KANK2_MOUSE]		90.2	5.55	0.0913	3	3		3(3)	-	-	-		1903000	-	-	-		1903000	-	-	-		1903000	-	-	-		qual_up	-		Y N N N		Y	N	N	N		U! -		U!	-		3	-	-	-	3
																																	Y N N N		Y	N	N	N		U! -		U!	-
558	F8WI95	Methylthioribose-1-phosphate isomerase (Fragment) OS=Mus musculus GN=Mri1 PE=3 SV=1 - [F8WI95_MOUSE]		17	7.4	0.0759	1	1		1(1)	1(1)	-	-		1902000	0	-	-		1902000	51330	-	-		1902000	51330	-	-		37.0544	-		N N N N		N	N	N	N		U -		U	-		1	1	-	-	1
558	Q9CQT1	Methylthioribose-1-phosphate isomerase OS=Mus musculus GN=Mri1 PE=2 SV=1 - [MTNA_MOUSE]		39.4	5.91	0.0325	1	1		1(1)	1(1)	-	-		1902000	0	-	-		1902000	51330	-	-
																																	N N N N		N	N	N	N		U -		U	-
559	Q9JIG8	PRA1 family protein 2 OS=Mus musculus GN=Praf2 PE=2 SV=1 - [PRAF2_MOUSE]		19.5	9.6	0.0618	1	1		1(1)	-	-	-		1871000	-	-	-		1871000	-	-	-		1871000	-	-	-		qual_up	-		N N N N		N	N	N	N		U! -		U!	-		1	-	-	-	1
																																	N N N N		N	N	N	N		U! -		U!	-
560	A2AAN2	Signal recognition particle subunit SRP68 OS=Mus musculus GN=Srp68 PE=3 SV=1 - [A2AAN2_MOUSE]		65.9	7.27	0.063	3	3		3(3)	-	-	-		1861000	-	-	-		1861000	-	-	-		1861000	-	-	-		qual_up	-		Y N N N		Y	N	N	N		U! -		U!	-		3	-	-	-	3
560	Q8BMA6	Signal recognition particle subunit SRP68 OS=Mus musculus GN=Srp68 PE=2 SV=2 - [SRP68_MOUSE]		70.5	8.57	0.0592	3	3		3(3)	-	-	-		1861000	-	-	-		1861000	-	-	-
																																	Y N N N		Y	N	N	N		U! -		U!	-
561	P97310	DNA replication licensing factor MCM2 OS=Mus musculus GN=Mcm2 PE=1 SV=3 - [MCM2_MOUSE]		102	5.72	0.0122	1	1		1(1)	1(1)	-	-		1834000	2813000	-	-		1834000	2813000	-	-		1834000	2813000	-	-		0.651973	-		N N N N		N	N	N	N		N -		N	-		1	1	-	-	1
																																	N N N N		N	N	N	N		N -		N	-
562	Q1MX41	Protein kinase C delta type OS=Mus musculus GN=Prkcd PE=1 SV=1 - [Q1MX41_MOUSE]		62.8	8.05	0.022	1	1		1(1)	-	-	-		1833000	-	-	-		1833000	-	-	-		1833000	2207000	-	-		0.830539	-		N N N N		N	N	N	N		N -		N	-		1	-	-	-	1
562	Q1MX43	Protein kinase C delta type OS=Mus musculus GN=Prkcd PE=1 SV=1 - [Q1MX43_MOUSE]		64.5	7.39	0.0215	1	1		1(1)	-	-	-		1833000	-	-	-		1833000	-	-	-
562	Q1MX40	Protein kinase C delta type OS=Mus musculus GN=Prkcd PE=1 SV=1 - [Q1MX40_MOUSE]		65.5	8.03	0.021	1	1		1(1)	-	-	-		1833000	-	-	-		1833000	-	-	-
562	Q1MX42	Protein kinase C delta type OS=Mus musculus GN=Prkcd PE=1 SV=1 - [Q1MX42_MOUSE]		67.3	7.4	0.0205	1	1		1(1)	-	-	-		1833000	-	-	-		1833000	-	-	-
562	P28867	Protein kinase C delta type OS=Mus musculus GN=Prkcd PE=1 SV=3 - [KPCD_MOUSE]		77.5	7.39	0.0178	1	1		1(1)	2(2)	-	-		1833000	2207000	-	-		1833000	2207000	-	-
562	P28867-2	Isoform 2 of Protein kinase C delta type OS=Mus musculus GN=Prkcd - [KPCD_MOUSE]		80.2	7.39	0.0171	1	1		1(1)	2(2)	-	-		1833000	2207000	-	-		1833000	2207000	-	-
																																	N N N N		N	N	N	N		N -		N	-
563	Q8BTI9	Phosphatidylinositol 4.5-bisphosphate 3-kinase catalytic subunit beta isoform OS=Mus musculus GN=Pik3cb PE=1 SV=2 - [PK3CB_MOUSE]		121.6	7.09	0.0141	1	1		1(1)	-	-	-		1828000	-	-	-		1828000	-	-	-		1828000	-	-	-		qual_up	-		N N N N		N	N	N	N		U! -		U!	-		1	-	-	-	1
																																	N N N N		N	N	N	N		U! -		U!	-
564	Q62130	Tyrosine-protein phosphatase non-receptor type 14 OS=Mus musculus GN=Ptpn14 PE=2 SV=2 - [PTN14_MOUSE]		135	8.34	0.0496	3	3		3(3)	-	-	-		1818000	-	-	-		1818000	-	-	-		1818000	-	-	-		qual_up	-		Y N N N		Y	N	N	N		U! -		U!	-		3	-	-	-	3
																																	Y N N N		Y	N	N	N		U! -		U!	-
565	F6VF36	Signal recognition particle receptor subunit alpha (Fragment) OS=Mus musculus GN=Srpr PE=4 SV=1 - [F6VF36_MOUSE]		16.8	7.58	0.2745	2	2		2(2)	2(2)	-	-		1806000	844500	-	-		1806000	844500	-	-		1806000	844500	-	-		2.13854	-		N N N N		N	N	N	N		N -		N	-		2	2	-	-	2
565	Q9DBG7	Signal recognition particle receptor subunit alpha OS=Mus musculus GN=Srpr PE=1 SV=1 - [SRPR_MOUSE]		69.6	8.95	0.066	2	2		2(2)	2(2)	-	-		1806000	844500	-	-		1806000	844500	-	-
																																	N N N N		N	N	N	N		N -		N	-
566	Q60716-2	Isoform IIa of Prolyl 4-hydroxylase subunit alpha-2 OS=Mus musculus GN=P4ha2 - [P4HA2_MOUSE]		60.8	6	0.0262	1	1		1(1)	-	-	-		1771000	-	-	-		1771000	-	-	-		1771000	-	-	-		qual_up	-		N N N N		N	N	N	N		U! -		U!	-		1	-	-	-	1
566	Q5SX75	Procollagen-proline. 2-oxoglutarate 4-dioxygenase (Proline 4-hydroxylase). alpha II polypeptide. isoform CRA_f OS=Mus musculus GN=P4ha2 PE=1 SV=1 - [Q5SX75_MOUSE]		61	5.9	0.0261	1	1		1(1)	-	-	-		1771000	-	-	-		1771000	-	-	-
566	Q60716	Prolyl 4-hydroxylase subunit alpha-2 OS=Mus musculus GN=P4ha2 PE=1 SV=1 - [P4HA2_MOUSE]		61	5.8	0.0261	1	1		1(1)	-	-	-		1771000	-	-	-		1771000	-	-	-
																																	N N N N		N	N	N	N		U! -		U!	-
567	P36536	GTP-binding protein SAR1a OS=Mus musculus GN=Sar1a PE=2 SV=1 - [SAR1A_MOUSE]		22.4	6.93	0.0404	1	1		1(1)	-	-	-		1769000	-	-	-		1769000	-	-	-		1769000	2520500	-	-		0.701845	-		N Y N N		N	Y	N	N		N -		N	-		1	-	-	-	1
567	Q99JZ4	GTP-binding protein SAR1a OS=Mus musculus GN=Sar1a PE=2 SV=1 - [Q99JZ4_MOUSE]		22.4	6.68	0.0404	1	1		1(1)	1(3)	-	-		1769000	2349000	-	-		1769000	2349000	-	-
567	Q9CQC9	GTP-binding protein SAR1b OS=Mus musculus GN=Sar1b PE=1 SV=1 - [SAR1B_MOUSE]		22.4	6.11	0.0404	1	1		1(1)	1(3)	-	-		1769000	2692000	-	-		1769000	2692000	-	-
																																	N Y N N		N	Y	N	N		N -		N	-
568	Q2YDW2-2	Isoform 2 of Protein misato homolog 1 OS=Mus musculus GN=Msto1 - [MSTO1_MOUSE]		49.3	6.07	0.0563	2	2		2(2)	-	-	-		1756000	-	-	-		1756000	-	-	-		1756000	-	-	-		qual_up	-		N N N N		N	N	N	N		U! -		U!	-		2	-	-	-	2
568	E9PUB7	Protein misato homolog 1 OS=Mus musculus GN=Msto1 PE=4 SV=1 - [E9PUB7_MOUSE]		61.2	6.46	0.045	2	2		2(2)	-	-	-		1756000	-	-	-		1756000	-	-	-
568	Q2YDW2	Protein misato homolog 1 OS=Mus musculus GN=Msto1 PE=2 SV=1 - [MSTO1_MOUSE]		61.2	6.49	0.045	2	2		2(2)	-	-	-		1756000	-	-	-		1756000	-	-	-
568	D3YX87	Protein misato homolog 1 OS=Mus musculus GN=Msto1 PE=4 SV=1 - [D3YX87_MOUSE]		64.2	8.05	0.0427	2	2		2(2)	-	-	-		1756000	-	-	-		1756000	-	-	-
																																	N N N N		N	N	N	N		U! -		U!	-
569	P61620	Protein transport protein Sec61 subunit alpha isoform 1 OS=Mus musculus GN=Sec61a1 PE=2 SV=2 - [S61A1_MOUSE]		52.2	8.06	0.0735	3	3		3(3)	-	-	-		1743000	-	-	-		1743000	-	-	-		1743000	-	-	-		qual_up	-		Y N N N		Y	N	N	N		U! -		U!	-		3	-	-	-	3
																																	Y N N N		Y	N	N	N		U! -		U!	-
570	Q8VDW0-2	Isoform 2 of ATP-dependent RNA helicase DDX39A OS=Mus musculus GN=Ddx39a - [DX39A_MOUSE]		21.4	5.2	0.0765	1	1		1(1)	-	-	-		1738000	-	-	-		1738000	-	-	-		1738000	-	-	-		qual_up	-		N N N N		N	N	N	N		U! -		U!	-		1	-	-	-	1
570	Q8VDW0	ATP-dependent RNA helicase DDX39A OS=Mus musculus GN=Ddx39a PE=2 SV=1 - [DX39A_MOUSE]		49	5.68	0.0328	1	1		1(1)	-	-	-		1738000	-	-	-		1738000	-	-	-
																																	N N N N		N	N	N	N		U! -		U!	-
571	Q921Q7	Ras and Rab interactor 1 OS=Mus musculus GN=Rin1 PE=1 SV=1 - [RIN1_MOUSE]		83	8.72	0.0419	2	2		2(2)	-	-	-		1731000	-	-	-		1731000	-	-	-		1731000	-	-	-		qual_up	-		N N N N		N	N	N	N		U! -		U!	-		2	-	-	-	2
																																	N N N N		N	N	N	N		U! -		U!	-
572	E9Q740	Signal recognition particle subunit SRP72 OS=Mus musculus GN=Srp72 PE=1 SV=1 - [E9Q740_MOUSE]		67.9	9.38	0.0148	1	1		1(1)	-	-	-		1727000	-	-	-		1727000	-	-	-		1727000	-	-	-		qual_up	-		N N N N		N	N	N	N		U! -		U!	-		1	-	-	-	1
572	F8VQC1	Signal recognition particle subunit SRP72 OS=Mus musculus GN=Srp72 PE=1 SV=1 - [F8VQC1_MOUSE]		74.6	9.23	0.0134	1	1		1(1)	-	-	-		1727000	-	-	-		1727000	-	-	-
																																	N N N N		N	N	N	N		U! -		U!	-
573	Q9D8S3	ADP-ribosylation factor GTPase-activating protein 3 OS=Mus musculus GN=Arfgap3 PE=1 SV=2 - [ARFG3_MOUSE]		57.4	8.47	0.0325	1	1		1(1)	2(2)	-	-		1720000	1078000	-	-		1720000	1078000	-	-		1720000	1078000	-	-		1.59555	-		N N N N		N	N	N	N		N -		N	-		1	2	-	-	1
																																	N N N N		N	N	N	N		N -		N	-
574	F8VQ29	Protein Iqgap3 OS=Mus musculus GN=Iqgap3 PE=4 SV=1 - [F8VQ29_MOUSE]		185.2	7.52	0.0233	2	1		1(2)	-	-	-		1717000	-	-	-		1717000	-	-	-		1717000	-	-	-		qual_up	-		N N N N		N	N	N	N		U! -		U!	-		1	-	-	-	2
																																	N N N N		N	N	N	N		U! -		U!	-
575	E9Q7B0	Prolyl 4-hydroxylase subunit alpha-1 OS=Mus musculus GN=P4ha1 PE=4 SV=1 - [E9Q7B0_MOUSE]		51.7	6.71	0.033	1	1		1(1)	-	-	-		1717000	-	-	-		1717000	-	-	-		1717000	-	-	-		qual_up	-		N N N N		N	N	N	N		U! -		U!	-		1	-	-	-	1
575	Q60715	Prolyl 4-hydroxylase subunit alpha-1 OS=Mus musculus GN=P4ha1 PE=2 SV=2 - [P4HA1_MOUSE]		60.9	5.9	0.0281	1	1		1(1)	-	-	-		1717000	-	-	-		1717000	-	-	-
575	Q60715-2	Isoform 2 of Prolyl 4-hydroxylase subunit alpha-1 OS=Mus musculus GN=P4ha1 - [P4HA1_MOUSE]		60.8	5.81	0.0281	1	1		1(1)	-	-	-		1717000	-	-	-		1717000	-	-	-
																																	N N N N		N	N	N	N		U! -		U!	-
576	E9QM90	Protein 2310035C23Rik OS=Mus musculus GN=2310035C23Rik PE=1 SV=1 - [E9QM90_MOUSE]		131.8	5.29	0.0252	2	2		2(2)	-	2(2)	-		1707000	-	2922000	-		1707000	-	2922000	-		1707000	-	2922000	-		qual_up	qual_up		N N N N		N	N	N	N		U! U!		U!	U!		2	-	2	-	2
576	Q148V7-2	Isoform 2 of LisH domain and HEAT repeat-containing protein KIAA1468 OS=Mus musculus GN=Kiaa1468 - [K1468_MOUSE]		131.8	5.29	0.0252	2	2		2(2)	-	2(2)	-		1707000	-	2922000	-		1707000	-	2922000	-
576	G3X9J4	Protein 2310035C23Rik OS=Mus musculus GN=2310035C23Rik PE=1 SV=1 - [G3X9J4_MOUSE]		134.5	5.34	0.0247	2	2		2(2)	-	2(2)	-		1707000	-	2922000	-		1707000	-	2922000	-
576	Q148V7	LisH domain and HEAT repeat-containing protein KIAA1468 OS=Mus musculus GN=Kiaa1468 PE=1 SV=1 - [K1468_MOUSE]		134.5	5.34	0.0247	2	2		2(2)	-	2(2)	-		1707000	-	2922000	-		1707000	-	2922000	-
																																	N N N N		N	N	N	N		U! U!		U!	U!
577	G5E8I8	Calcium homeostasis endoplasmic reticulum protein OS=Mus musculus GN=Cherp PE=1 SV=1 - [G5E8I8_MOUSE]		106.3	9.19	0.0139	1	1		1(1)	2(2)	-	-		1701000	1130000	-	-		1701000	1130000	-	-		1701000	1130000	-	-		1.50531	-		N N N N		N	N	N	N		N -		N	-		1	2	-	-	1
577	Q8CGZ0	Calcium homeostasis endoplasmic reticulum protein OS=Mus musculus GN=Cherp PE=1 SV=1 - [CHERP_MOUSE]		106.1	9.14	0.0139	1	1		1(1)	2(2)	-	-		1701000	1130000	-	-		1701000	1130000	-	-
																																	N N N N		N	N	N	N		N -		N	-
578	P13439	Uridine 5'-monophosphate synthase OS=Mus musculus GN=Umps PE=2 SV=3 - [UMPS_MOUSE]		52.3	6.61	0.0644	2	2		2(2)	-	-	-		1658000	-	-	-		1658000	-	-	-		1658000	-	-	-		qual_up	-		N N N N		N	N	N	N		U! -		U!	-		2	-	-	-	2
																																	N N N N		N	N	N	N		U! -		U!	-
579	Q99J62	Replication factor C subunit 4 OS=Mus musculus GN=Rfc4 PE=1 SV=1 - [RFC4_MOUSE]		39.8	6.7	0.0192	1	1		1(1)	-	-	-		1655000	-	-	-		1655000	-	-	-		1655000	-	-	-		qual_up	-		N N N N		N	N	N	N		U! -		U!	-		1	-	-	-	1
579	Q3UI84	Replication factor C subunit 4 OS=Mus musculus GN=Rfc4 PE=2 SV=1 - [Q3UI84_MOUSE]		40.9	8.53	0.0189	1	1		1(1)	-	-	-		1655000	-	-	-		1655000	-	-	-
																																	N N N N		N	N	N	N		U! -		U!	-
580	D3YVL0	Putative helicase MOV-10 OS=Mus musculus GN=Mov10 PE=1 SV=1 - [D3YVL0_MOUSE]		113.5	8.98	0.0149	1	1		1(1)	-	-	-		1637000	-	-	-		1637000	-	-	-		1637000	-	-	-		qual_up	-		N N N N		N	N	N	N		U! -		U!	-		1	-	-	-	1
580	P23249	Putative helicase MOV-10 OS=Mus musculus GN=Mov10 PE=1 SV=2 - [MOV10_MOUSE]		113.5	9.01	0.0149	1	1		1(1)	-	-	-		1637000	-	-	-		1637000	-	-	-
580	E9PW39	Putative helicase MOV-10 OS=Mus musculus GN=Mov10 PE=1 SV=1 - [E9PW39_MOUSE]		120.9	9.13	0.0139	1	1		1(1)	-	-	-		1637000	-	-	-		1637000	-	-	-
																																	N N N N		N	N	N	N		U! -		U!	-
581	Q9R190	Metastasis-associated protein MTA2 OS=Mus musculus GN=Mta2 PE=1 SV=1 - [MTA2_MOUSE]		75	9.67	0.024	1	1		1(1)	-	-	-		1636000	-	-	-		1636000	-	-	-		1636000	-	-	-		qual_up	-		N N N N		N	N	N	N		U! -		U!	-		1	-	-	-	1
																																	N N N N		N	N	N	N		U! -		U!	-
582	O88696	ATP-dependent Clp protease proteolytic subunit. mitochondrial OS=Mus musculus GN=Clpp PE=1 SV=1 - [CLPP_MOUSE]		29.8	7.47	0.0441	1	1		1(1)	-	1(1)	1(1)		1626000	-	6670000	4292000		1626000	-	6670000	4292000		1626000	-	6670000	4292000		qual_up	1.55405		N N N N		N	N	N	N		U! N		U!	N		1	-	1	1	1
																																	N N N N		N	N	N	N		U! N		U!	N
583	Q9CZW5	Mitochondrial import receptor subunit TOM70 OS=Mus musculus GN=Tomm70a PE=1 SV=2 - [TOM70_MOUSE]		67.5	7.53	0.0147	1	1		1(1)	-	-	-		1618000	-	-	-		1618000	-	-	-		1618000	-	-	-		qual_up	-		N N N N		N	N	N	N		U! -		U!	-		1	-	-	-	1
																																	N N N N		N	N	N	N		U! -		U!	-
584	P35288	Ras-related protein Rab-23 OS=Mus musculus GN=Rab23 PE=1 SV=2 - [RAB23_MOUSE]		26.7	6.79	0.0759	1	1		1(1)	2(2)	-	-		1618000	640800	-	-		1618000	640800	-	-		1618000	640800	-	-		2.52497	-		N N N N		N	N	N	N		N -		N	-		1	2	-	-	1
584	Q9D4I9	RAB23. member RAS oncogene family. isoform CRA_a OS=Mus musculus GN=Rab23 PE=2 SV=1 - [Q9D4I9_MOUSE]		26.8	7.3	0.0759	1	1		1(1)	2(2)	-	-		1618000	640800	-	-		1618000	640800	-	-
																																	N N N N		N	N	N	N		N -		N	-
585	Q9DCW4	Electron transfer flavoprotein subunit beta OS=Mus musculus GN=Etfb PE=1 SV=3 - [ETFB_MOUSE]		27.6	8.1	0.0824	1	1		1(1)	4(4)	1(1)	1(1)		1602000	2006000	59130000	20310000		1602000	2006000	59130000	20310000		1602000	2006000	59130000	20310000		0.798604	2.91137		N Y N N		N	Y	N	N		N N		N	N		1	4	1	1	1
																																	N Y N N		N	Y	N	N		N N		N	N
586	Q6PA06-2	Isoform 2 of Atlastin-2 OS=Mus musculus GN=Atl2 - [ATLA2_MOUSE]		44.3	6.21	0.0309	1	1		1(1)	-	-	-		1601000	-	-	-		1601000	-	-	-		1601000	-	-	-		qual_up	-		N N N N		N	N	N	N		U! -		U!	-		1	-	-	-	1
586	E9QND8	Atlastin-2 OS=Mus musculus GN=Atl2 PE=4 SV=1 - [E9QND8_MOUSE]		46.8	5.95	0.0291	1	1		1(1)	-	-	-		1601000	-	-	-		1601000	-	-	-
586	Q6PA06	Atlastin-2 OS=Mus musculus GN=Atl2 PE=1 SV=1 - [ATLA2_MOUSE]		66.2	5.43	0.0206	1	1		1(1)	-	-	-		1601000	-	-	-		1601000	-	-	-
																																	N N N N		N	N	N	N		U! -		U!	-
587	Q3TJ91	Lethal(2) giant larvae protein homolog 2 OS=Mus musculus GN=Llgl2 PE=1 SV=2 - [L2GL2_MOUSE]		114.3	7.46	0.0107	1	1		1(1)	2(2)	-	-		1597000	2135000	-	-		1597000	2135000	-	-		1597000	2135000	-	-		0.748009	-		N N N N		N	N	N	N		N -		N	-		1	2	-	-	1
587	J3QJU5	Lethal(2) giant larvae protein homolog 2 OS=Mus musculus GN=Llgl2 PE=1 SV=1 - [J3QJU5_MOUSE]		116.9	7.33	0.0105	1	1		1(1)	2(2)	-	-		1597000	2135000	-	-		1597000	2135000	-	-
																																	N N N N		N	N	N	N		N -		N	-
588	Q9CRC8	Leucine-rich repeat-containing protein 40 OS=Mus musculus GN=Lrrc40 PE=2 SV=2 - [LRC40_MOUSE]		68	6.89	0.0432	2	2		2(2)	-	-	-		1595000	-	-	-		1595000	-	-	-		1595000	-	-	-		qual_up	-		N N N N		N	N	N	N		U! -		U!	-		2	-	-	-	2
																																	N N N N		N	N	N	N		U! -		U!	-
589	Q9EQ61	Pescadillo homolog OS=Mus musculus GN=Pes1 PE=1 SV=1 - [PESC_MOUSE]		67.8	6.84	0.0274	1	1		1(1)	2(2)	-	-		1577000	1561000	-	-		1577000	1561000	-	-		1577000	1561000	-	-		1.01025	-		N N N N		N	N	N	N		N -		N	-		1	2	-	-	1
589	Q5SQ20	Pescadillo homolog OS=Mus musculus GN=Pes1 PE=3 SV=1 - [Q5SQ20_MOUSE]		68.2	6.84	0.0272	1	1		1(1)	2(2)	-	-		1577000	1561000	-	-		1577000	1561000	-	-
																																	N N N N		N	N	N	N		N -		N	-
590	Q9CQX4	PCNA-associated factor OS=Mus musculus GN=Paf PE=1 SV=1 - [PAF15_MOUSE]		12	9.89	0.1727	1	1		1(1)	1(1)	-	-		1563000	1276000	-	-		1563000	1276000	-	-		1563000	1276000	-	-		1.22492	-		N N N N		N	N	N	N		N -		N	-		1	1	-	-	1
																																	N N N N		N	N	N	N		N -		N	-
591	P12815-2	Isoform 2 of Programmed cell death protein 6 OS=Mus musculus GN=Pdcd6 - [PDCD6_MOUSE]		21.6	5.4	0.0635	1	1		1(1)	-	-	-		1562000	-	-	-		1562000	-	-	-		1562000	-	-	-		qual_up	-		N N N N		N	N	N	N		U! -		U!	-		1	-	-	-	1
591	P12815	Programmed cell death protein 6 OS=Mus musculus GN=Pdcd6 PE=1 SV=2 - [PDCD6_MOUSE]		21.9	5.4	0.0628	1	1		1(1)	-	-	-		1562000	-	-	-		1562000	-	-	-
																																	N N N N		N	N	N	N		U! -		U!	-
592	P97329	Kinesin-like protein KIF20A OS=Mus musculus GN=Kif20a PE=2 SV=1 - [KI20A_MOUSE]		99.8	6.99	0.0113	1	1		1(1)	1(1)	-	-		1554000	1173000	-	-		1554000	1173000	-	-		1554000	1173000	-	-		1.32481	-		N N N N		N	N	N	N		N -		N	-		1	1	-	-	1
																																	N N N N		N	N	N	N		N -		N	-
593	Q61595-2	Isoform 2 of Kinectin OS=Mus musculus GN=Ktn1 - [KTN1_MOUSE]		137.6	6.27	0.0225	2	2		2(2)	-	-	-		1552000	-	-	-		1552000	-	-	-		1552000	-	-	-		qual_up	-		N N N N		N	N	N	N		U! -		U!	-		2	-	-	-	2
593	Q61595-12	Isoform 12 of Kinectin OS=Mus musculus GN=Ktn1 - [KTN1_MOUSE]		140.3	6.07	0.0221	2	2		2(2)	-	-	-		1552000	-	-	-		1552000	-	-	-
593	Q61595-16	Isoform 16 of Kinectin OS=Mus musculus GN=Ktn1 - [KTN1_MOUSE]		140.5	6.18	0.0221	2	2		2(2)	-	-	-		1552000	-	-	-		1552000	-	-	-
593	Q61595-14	Isoform 14 of Kinectin OS=Mus musculus GN=Ktn1 - [KTN1_MOUSE]		141	6.27	0.022	2	2		2(2)	-	-	-		1552000	-	-	-		1552000	-	-	-
593	Q61595-3	Isoform 3 of Kinectin OS=Mus musculus GN=Ktn1 - [KTN1_MOUSE]		140.9	6.13	0.022	2	2		2(2)	-	-	-		1552000	-	-	-		1552000	-	-	-
593	Q61595-4	Isoform 4 of Kinectin OS=Mus musculus GN=Ktn1 - [KTN1_MOUSE]		143.2	6	0.0217	2	2		2(2)	-	-	-		1552000	-	-	-		1552000	-	-	-
593	Q61595-6	Isoform 6 of Kinectin OS=Mus musculus GN=Ktn1 - [KTN1_MOUSE]		143.1	6.11	0.0217	2	2		2(2)	-	-	-		1552000	-	-	-		1552000	-	-	-
593	Q61595-8	Isoform 8 of Kinectin OS=Mus musculus GN=Ktn1 - [KTN1_MOUSE]		143.7	6.09	0.0216	2	2		2(2)	-	-	-		1552000	-	-	-		1552000	-	-	-
593	Q61595-9	Isoform 9 of Kinectin OS=Mus musculus GN=Ktn1 - [KTN1_MOUSE]		143.6	6.2	0.0216	2	2		2(2)	-	-	-		1552000	-	-	-		1552000	-	-	-
593	Q61595-13	Isoform 13 of Kinectin OS=Mus musculus GN=Ktn1 - [KTN1_MOUSE]		143.9	6.18	0.0215	2	2		2(2)	-	-	-		1552000	-	-	-		1552000	-	-	-
593	Q61595-10	Isoform 10 of Kinectin OS=Mus musculus GN=Ktn1 - [KTN1_MOUSE]		146.5	5.88	0.0212	2	2		2(2)	-	-	-		1552000	-	-	-		1552000	-	-	-
593	Q61595-15	Isoform 15 of Kinectin OS=Mus musculus GN=Ktn1 - [KTN1_MOUSE]		146.3	6.04	0.0212	2	2		2(2)	-	-	-		1552000	-	-	-		1552000	-	-	-
593	Q61595-5	Isoform 5 of Kinectin OS=Mus musculus GN=Ktn1 - [KTN1_MOUSE]		146.4	6	0.0212	2	2		2(2)	-	-	-		1552000	-	-	-		1552000	-	-	-
593	Q61595-7	Isoform 7 of Kinectin OS=Mus musculus GN=Ktn1 - [KTN1_MOUSE]		147	5.97	0.0211	2	2		2(2)	-	-	-		1552000	-	-	-		1552000	-	-	-
593	Q61595-11	Isoform 11 of Kinectin OS=Mus musculus GN=Ktn1 - [KTN1_MOUSE]		149.9	5.9	0.0207	2	2		2(2)	-	-	-		1552000	-	-	-		1552000	-	-	-
593	F8VQC7	Kinectin OS=Mus musculus GN=Ktn1 PE=4 SV=1 - [F8VQC7_MOUSE]		152.4	5.9	0.0203	2	2		2(2)	-	-	-		1552000	-	-	-		1552000	-	-	-
593	Q61595	Kinectin OS=Mus musculus GN=Ktn1 PE=2 SV=1 - [KTN1_MOUSE]		152.5	5.86	0.0203	2	2		2(2)	-	-	-		1552000	-	-	-		1552000	-	-	-
																																	N N N N		N	N	N	N		U! -		U!	-
594	Q91VY9	Zinc finger protein 622 OS=Mus musculus GN=Znf622 PE=2 SV=1 - [ZN622_MOUSE]		53.4	6.1	0.0273	1	1		1(1)	-	-	-		1545000	-	-	-		1545000	-	-	-		1545000	-	-	-		qual_up	-		N N N N		N	N	N	N		U! -		U!	-		1	-	-	-	1
																																	N N N N		N	N	N	N		U! -		U!	-
595	P83887	Tubulin gamma-1 chain OS=Mus musculus GN=Tubg1 PE=1 SV=1 - [TBG1_MOUSE]		51.1	6.02	0.0843	2	2		2(2)	-	-	-		1540000	-	-	-		1540000	-	-	-		1540000	-	-	-		qual_up	-		N N N N		N	N	N	N		U! -		U!	-		2	-	-	-	2
																																	N N N N		N	N	N	N		U! -		U!	-
596	A2AM65	Heterochromatin protein 1-binding protein 3 (Fragment) OS=Mus musculus GN=Hp1bp3 PE=1 SV=1 - [A2AM65_MOUSE]		32.5	9.36	0.0651	2	2		2(2)	-	-	-		1538000	-	-	-		1538000	-	-	-		1538000	-	-	-		qual_up	-		N N N N		N	N	N	N		U! -		U!	-		2	-	-	-	2
596	Q3TEA8-3	Isoform 3 of Heterochromatin protein 1-binding protein 3 OS=Mus musculus GN=Hp1bp3 - [HP1B3_MOUSE]		56.9	9.79	0.0368	2	2		2(2)	-	-	-		1538000	-	-	-		1538000	-	-	-
596	Z4YKA3	Heterochromatin protein 1-binding protein 3 OS=Mus musculus GN=Hp1bp3 PE=1 SV=1 - [Z4YKA3_MOUSE]		56.8	9.8	0.0368	2	2		2(2)	-	-	-		1538000	-	-	-		1538000	-	-	-
596	Q3TEA8-2	Isoform 2 of Heterochromatin protein 1-binding protein 3 OS=Mus musculus GN=Hp1bp3 - [HP1B3_MOUSE]		59.5	9.79	0.0351	2	2		2(2)	-	-	-		1538000	-	-	-		1538000	-	-	-
596	Q3TEA8	Heterochromatin protein 1-binding protein 3 OS=Mus musculus GN=Hp1bp3 PE=1 SV=1 - [HP1B3_MOUSE]		60.8	9.7	0.0343	2	2		2(2)	-	-	-		1538000	-	-	-		1538000	-	-	-
596	Z4YKB8	Heterochromatin protein 1-binding protein 3 OS=Mus musculus GN=Hp1bp3 PE=1 SV=1 - [Z4YKB8_MOUSE]		60.8	9.72	0.0343	2	2		2(2)	-	-	-		1538000	-	-	-		1538000	-	-	-
																																	N N N N		N	N	N	N		U! -		U!	-
597	Q4FK66	Pre-mRNA-splicing factor 38A OS=Mus musculus GN=Prpf38a PE=1 SV=1 - [PR38A_MOUSE]		37.4	10.01	0.0513	1	1		1(1)	-	-	-		1525000	-	-	-		1525000	-	-	-		1525000	-	-	-		qual_up	-		N N N N		N	N	N	N		U! -		U!	-		1	-	-	-	1
																																	N N N N		N	N	N	N		U! -		U!	-
598	Q8BVE3	V-type proton ATPase subunit H OS=Mus musculus GN=Atp6v1h PE=1 SV=1 - [VATH_MOUSE]		55.8	6.61	0.0518	2	2		2(2)	1(1)	-	-		1505000	5010000	-	-		1505000	5010000	-	-		1505000	5010000	-	-		0.300399	-		N N N N		N	N	N	N		N -		N	-		2	1	-	-	2
																																	N N N N		N	N	N	N		N -		N	-
599	Q99ME9	Nucleolar GTP-binding protein 1 OS=Mus musculus GN=Gtpbp4 PE=2 SV=3 - [NOG1_MOUSE]		74.1	9.52	0.041	2	2		2(2)	-	3(3)	-		1490000	-	3794000	-		1490000	-	3794000	-		1490000	-	3794000	-		qual_up	qual_up		N N Y N		N	N	Y	N		U! U!		U!	U!		2	-	3	-	2
																																	N N Y N		N	N	Y	N		U! U!		U!	U!
600	Q3UZ39	Leucine-rich repeat flightless-interacting protein 1 OS=Mus musculus GN=Lrrfip1 PE=1 SV=2 - [LRRF1_MOUSE]		79.2	4.82	0.0549	2	1		1(2)	1(1)	-	-		1475000	3193000	-	-		1475000	3193000	-	-		1475000	3193000	-	-		0.461948	-		N N N N		N	N	N	N		N -		N	-		1	1	-	-	2
																																	N N N N		N	N	N	N		N -		N	-
601	Q8BRF7-3	Isoform 3 of Sec1 family domain-containing protein 1 OS=Mus musculus GN=Scfd1 - [SCFD1_MOUSE]		67.4	5.74	0.0134	1	1		1(1)	-	-	-		1466000	-	-	-		1466000	-	-	-		1466000	-	-	-		qual_up	-		N N N N		N	N	N	N		U! -		U!	-		1	-	-	-	1
601	Q8BRF7	Sec1 family domain-containing protein 1 OS=Mus musculus GN=Scfd1 PE=1 SV=1 - [SCFD1_MOUSE]		72.3	6.38	0.0125	1	1		1(1)	-	-	-		1466000	-	-	-		1466000	-	-	-
																																	N N N N		N	N	N	N		U! -		U!	-
602	Q9JLN9	Serine/threonine-protein kinase mTOR OS=Mus musculus GN=Mtor PE=1 SV=2 - [MTOR_MOUSE]		288.6	7.17	0.0035	1	1		1(1)	-	-	-		1439000	-	-	-		1439000	-	-	-		1439000	-	-	-		qual_up	-		N N N N		N	N	N	N		U! -		U!	-		1	-	-	-	1
																																	N N N N		N	N	N	N		U! -		U!	-
603	H7BX32	Nuclear envelope pore membrane protein POM 121 OS=Mus musculus GN=Pom121 PE=1 SV=1 - [H7BX32_MOUSE]		120.8	10.2	0.0092	1	1		1(1)	-	-	-		1423000	-	-	-		1423000	-	-	-		1423000	-	-	-		qual_up	-		N N N N		N	N	N	N		U! -		U!	-		1	-	-	-	1
603	Q8K3Z9	Nuclear envelope pore membrane protein POM 121 OS=Mus musculus GN=Pom121 PE=1 SV=2 - [PO121_MOUSE]		120.9	10.2	0.0092	1	1		1(1)	-	-	-		1423000	-	-	-		1423000	-	-	-
																																	N N N N		N	N	N	N		U! -		U!	-
604	D3YXQ8	RuvB-like 2 (Fragment) OS=Mus musculus GN=Ruvbl2 PE=4 SV=1 - [D3YXQ8_MOUSE]		23.5	8.88	0.0588	1	1		1(1)	-	-	-		1420000	-	-	-		1420000	-	-	-		1420000	-	-	-		qual_up	-		N N N N		N	N	N	N		U! -		U!	-		1	-	-	-	1
604	Q9WTM5	RuvB-like 2 OS=Mus musculus GN=Ruvbl2 PE=2 SV=3 - [RUVB2_MOUSE]		51.1	5.64	0.0281	1	1		1(1)	-	-	-		1420000	-	-	-		1420000	-	-	-
																																	N N N N		N	N	N	N		U! -		U!	-
605	Q8BQ10	Histone deacetylase 2 OS=Mus musculus GN=Hdac2 PE=2 SV=1 - [Q8BQ10_MOUSE]		34.7	7.91	0.0395	1	1		1(1)	-	-	-		1416000	-	-	-		1416000	-	-	-		1416000	-	-	-		qual_up	-		N N N N		N	N	N	N		U! -		U!	-		1	-	-	-	1
605	D3YYI8	Histone deacetylase OS=Mus musculus GN=Gm10093 PE=3 SV=1 - [D3YYI8_MOUSE]		55	5.43	0.0249	1	1		1(1)	-	-	-		1416000	-	-	-		1416000	-	-	-
605	O09106	Histone deacetylase 1 OS=Mus musculus GN=Hdac1 PE=1 SV=1 - [HDAC1_MOUSE]		55	5.48	0.0249	1	1		1(1)	-	-	-		1416000	-	-	-		1416000	-	-	-
605	P70288	Histone deacetylase 2 OS=Mus musculus GN=Hdac2 PE=1 SV=1 - [HDAC2_MOUSE]		55.3	5.91	0.0246	1	1		1(1)	-	-	-		1416000	-	-	-		1416000	-	-	-
																																	N N N N		N	N	N	N		U! -		U!	-
606	Q8R1F1	Niban-like protein 1 OS=Mus musculus GN=Fam129b PE=2 SV=2 - [NIBL1_MOUSE]		84.8	5.94	0.012	1	1		1(1)	-	-	-		1394000	-	-	-		1394000	-	-	-		1394000	-	-	-		qual_up	-		N N N N		N	N	N	N		U! -		U!	-		1	-	-	-	1
																																	N N N N		N	N	N	N		U! -		U!	-
607	Q8CG79	Apoptosis-stimulating of p53 protein 2 OS=Mus musculus GN=Tp53bp2 PE=1 SV=3 - [ASPP2_MOUSE]		125.2	6.34	0.0142	1	1		1(1)	-	-	-		1388000	-	-	-		1388000	-	-	-		1388000	-	-	-		qual_up	-		N N N N		N	N	N	N		U! -		U!	-		1	-	-	-	1
607	E9QJU8	Apoptosis-stimulating of p53 protein 2 OS=Mus musculus GN=Trp53bp2 PE=1 SV=1 - [E9QJU8_MOUSE]		125.9	6.47	0.0141	1	1		1(1)	-	-	-		1388000	-	-	-		1388000	-	-	-
																																	N N N N		N	N	N	N		U! -		U!	-
608	Q922B2	Aspartate--tRNA ligase. cytoplasmic OS=Mus musculus GN=Dars PE=2 SV=2 - [SYDC_MOUSE]		57.1	6.49	0.02	1	1		1(1)	-	-	-		1387000	-	-	-		1387000	-	-	-		1387000	-	-	-		qual_up	-		N N N N		N	N	N	N		U! -		U!	-		1	-	-	-	1
																																	N N N N		N	N	N	N		U! -		U!	-
609	E9PUK8	Ephrin type-A receptor 6 OS=Mus musculus GN=Epha6 PE=3 SV=1 - [E9PUK8_MOUSE]		32.7	9.03	0.027	1	1		1(1)	-	-	-		1376000	-	-	-		1376000	-	-	-		1376000	-	1383000	-		qual_up	qual_up		N N N N		N	N	N	N		U! U!		U!	U!		1	-	-	-	1
609	A2BDW0	Tyrosine-protein kinase BTK OS=Mus musculus GN=Btk PE=1 SV=1 - [A2BDW0_MOUSE]		56	8.03	0.0166	1	1		1(1)	-	-	-		1376000	-	-	-		1376000	-	-	-
609	P35991	Tyrosine-protein kinase BTK OS=Mus musculus GN=Btk PE=1 SV=4 - [BTK_MOUSE]		76.4	7.9	0.0121	1	1		1(1)	-	-	-		1376000	-	-	-		1376000	-	-	-
609	Q6PFV6	Epha5 protein OS=Mus musculus GN=Epha5 PE=2 SV=1 - [Q6PFV6_MOUSE]		91	6.37	0.0098	1	1		1(1)	-	-	-		1376000	-	-	-		1376000	-	-	-
609	Q60629	Ephrin type-A receptor 5 OS=Mus musculus GN=Epha5 PE=1 SV=2 - [EPHA5_MOUSE]		97	6.64	0.0091	1	1		1(1)	-	-	-		1376000	-	-	-		1376000	-	-	-
609	E9PUQ4	Ephrin type-A receptor 5 OS=Mus musculus GN=Epha5 PE=4 SV=1 - [E9PUQ4_MOUSE]		99	6.46	0.0089	1	1		1(1)	-	-	-		1376000	-	-	-		1376000	-	-	-
609	E9PWK7	Ephrin type-B receptor 4 OS=Mus musculus GN=Ephb4 PE=4 SV=1 - [E9PWK7_MOUSE]		103.1	7.08	0.0086	1	1		1(1)	-	-	-		1376000	-	-	-		1376000	-	-	-
609	Q8CBF3-2	Isoform 2 of Ephrin type-B receptor 1 OS=Mus musculus GN=Ephb1 - [EPHB1_MOUSE]		105.2	6.93	0.0085	1	1		1(1)	-	-	-		1376000	-	-	-		1376000	-	-	-
609	Q03145	Ephrin type-A receptor 2 OS=Mus musculus GN=Epha2 PE=1 SV=3 - [EPHA2_MOUSE]		108.8	6.23	0.0082	1	1		1(1)	-	2(2)	-		1376000	-	1383000	-		1376000	-	1383000	-
609	A3KG00	Ephrin type-B receptor 2 OS=Mus musculus GN=Ephb2 PE=4 SV=2 - [A3KG00_MOUSE]		110	5.78	0.0081	1	1		1(1)	-	-	-		1376000	-	-	-		1376000	-	-	-
609	A3KG01	Eph receptor B2 OS=Mus musculus GN=Ephb2 PE=2 SV=2 - [A3KG01_MOUSE]		109.8	5.71	0.0081	1	1		1(1)	-	-	-		1376000	-	-	-		1376000	-	-	-
609	A3KG02	Ephrin type-B receptor 2 OS=Mus musculus GN=Ephb2 PE=4 SV=1 - [A3KG02_MOUSE]		110	5.71	0.0081	1	1		1(1)	-	-	-		1376000	-	-	-		1376000	-	-	-
609	P29319	Ephrin type-A receptor 3 OS=Mus musculus GN=Epha3 PE=1 SV=1 - [EPHA3_MOUSE]		109.9	7.2	0.0081	1	1		1(1)	-	-	-		1376000	-	-	-		1376000	-	-	-
609	P54754	Ephrin type-B receptor 3 OS=Mus musculus GN=Ephb3 PE=1 SV=2 - [EPHB3_MOUSE]		109.6	6.28	0.0081	1	1		1(1)	-	-	-		1376000	-	-	-		1376000	-	-	-
609	P54761	Ephrin type-B receptor 4 OS=Mus musculus GN=Ephb4 PE=1 SV=2 - [EPHB4_MOUSE]		108.8	6.95	0.0081	1	1		1(1)	-	-	-		1376000	-	-	-		1376000	-	-	-
609	Q61772-2	Isoform 2 of Ephrin type-A receptor 7 OS=Mus musculus GN=Epha7 - [EPHA7_MOUSE]		111.2	5.86	0.0081	1	1		1(1)	-	-	-		1376000	-	-	-		1376000	-	-	-
609	Q8BRB1	Eph receptor A3 OS=Mus musculus GN=Epha3 PE=1 SV=1 - [Q8BRB1_MOUSE]		110	6.93	0.0081	1	1		1(1)	-	-	-		1376000	-	-	-		1376000	-	-	-
609	Q8CBF3	Ephrin type-B receptor 1 OS=Mus musculus GN=Ephb1 PE=1 SV=1 - [EPHB1_MOUSE]		109.8	6.4	0.0081	1	1		1(1)	-	-	-		1376000	-	-	-		1376000	-	-	-
609	A2BDQ4	Eph receptor A7. isoform CRA_b OS=Mus musculus GN=Epha7 PE=4 SV=1 - [A2BDQ4_MOUSE]		111.3	5.8	0.008	1	1		1(1)	-	-	-		1376000	-	-	-		1376000	-	-	-
609	E9PUQ2	Ephrin type-A receptor 5 OS=Mus musculus GN=Epha5 PE=4 SV=1 - [E9PUQ2_MOUSE]		111.1	6.51	0.008	1	1		1(1)	-	-	-		1376000	-	-	-		1376000	-	-	-
609	O09127	Ephrin type-A receptor 8 OS=Mus musculus GN=Epha8 PE=1 SV=2 - [EPHA8_MOUSE]		110.6	7.94	0.008	1	1		1(1)	-	-	-		1376000	-	-	-		1376000	-	-	-
609	P54763	Ephrin type-B receptor 2 OS=Mus musculus GN=Ephb2 PE=1 SV=2 - [EPHB2_MOUSE]		110.7	5.59	0.008	1	1		1(1)	-	-	-		1376000	-	-	-		1376000	-	-	-
609	P54763-2	Isoform 2 of Ephrin type-B receptor 2 OS=Mus musculus GN=Ephb2 - [EPHB2_MOUSE]		110.8	5.66	0.008	1	1		1(1)	-	-	-		1376000	-	-	-		1376000	-	-	-
609	Q61772	Ephrin type-A receptor 7 OS=Mus musculus GN=Epha7 PE=1 SV=2 - [EPHA7_MOUSE]		111.8	5.86	0.008	1	1		1(1)	-	-	-		1376000	-	-	-		1376000	-	-	-
609	Q61772-3	Isoform 3 of Ephrin type-A receptor 7 OS=Mus musculus GN=Epha7 - [EPHA7_MOUSE]		111.4	5.8	0.008	1	1		1(1)	-	-	-		1376000	-	-	-		1376000	-	-	-
609	Q8C8K1	Ephrin type-B receptor 4 OS=Mus musculus GN=Ephb4 PE=2 SV=1 - [Q8C8K1_MOUSE]		109.7	7.03	0.008	1	1		1(1)	-	-	-		1376000	-	-	-		1376000	-	-	-
609	E9PUP9	Ephrin type-A receptor 5 OS=Mus musculus GN=Epha5 PE=4 SV=1 - [E9PUP9_MOUSE]		112.7	6.79	0.0079	1	1		1(1)	-	-	-		1376000	-	-	-		1376000	-	-	-
609	E9PUQ0	Ephrin type-A receptor 5 OS=Mus musculus GN=Epha5 PE=4 SV=1 - [E9PUQ0_MOUSE]		114.9	6.73	0.0077	1	1		1(1)	-	-	-		1376000	-	-	-		1376000	-	-	-
609	Q62413	Ephrin type-A receptor 6 OS=Mus musculus GN=Epha6 PE=2 SV=2 - [EPHA6_MOUSE]		116.1	6.95	0.0077	1	1		1(1)	-	-	-		1376000	-	-	-		1376000	-	-	-
609	G1K381	Ephrin type-A receptor 6 OS=Mus musculus GN=Epha6 PE=4 SV=1 - [G1K381_MOUSE]		126.4	6.87	0.0071	1	1		1(1)	-	-	-		1376000	-	-	-		1376000	-	-	-
																																	N N N N		N	N	N	N		U! U!		U!	U!
610	Q61194-2	Isoform 2 of Phosphatidylinositol 4-phosphate 3-kinase C2 domain-containing subunit alpha OS=Mus musculus GN=Pik3c2a - [P3C2A_MOUSE]		187.4	8.24	0.0151	1	1		1(1)	-	-	1(1)		1366000	-	-	0		1366000	-	-	236400		1366000	-	-	236400		qual_up	qual_down		N N N N		N	N	N	N		U! D!		U!	D!		1	-	-	1	1
610	F8VPL2	Phosphatidylinositol 4-phosphate 3-kinase C2 domain-containing subunit alpha OS=Mus musculus GN=Pik3c2a PE=1 SV=1 - [F8VPL2_MOUSE]		190.6	8.02	0.0148	1	1		1(1)	-	-	1(1)		1366000	-	-	0		1366000	-	-	236400
610	Q61194	Phosphatidylinositol 4-phosphate 3-kinase C2 domain-containing subunit alpha OS=Mus musculus GN=Pik3c2a PE=1 SV=2 - [P3C2A_MOUSE]		190.6	8.02	0.0148	1	1		1(1)	-	-	1(1)		1366000	-	-	0		1366000	-	-	236400
																																	N N N N		N	N	N	N		U! D!		U!	D!
611	D6RCG2	Dolichyl-phosphate beta-glucosyltransferase OS=Mus musculus GN=Alg5 PE=4 SV=1 - [D6RCG2_MOUSE]		9.1	5.29	0.1548	1	1		1(1)	-	-	-		1365000	-	-	-		1365000	-	-	-		1365000	-	-	-		qual_up	-		N N N N		N	N	N	N		U! -		U!	-		1	-	-	-	1
611	Q9DB25	Dolichyl-phosphate beta-glucosyltransferase OS=Mus musculus GN=Alg5 PE=2 SV=1 - [ALG5_MOUSE]		36.8	8.6	0.0401	1	1		1(1)	-	-	-		1365000	-	-	-		1365000	-	-	-
																																	N N N N		N	N	N	N		U! -		U!	-
612	G3UXX9	Metaxin-1 (Fragment) OS=Mus musculus GN=Mtx1 PE=4 SV=1 - [G3UXX9_MOUSE]		21.2	7.83	0.0865	1	1		1(1)	-	-	-		1357000	-	-	-		1357000	-	-	-		1357000	-	-	-		qual_up	-		N N N N		N	N	N	N		U! -		U!	-		1	-	-	-	1
612	G3XA66	Metaxin-1 (Fragment) OS=Mus musculus GN=Mtx1 PE=4 SV=1 - [G3XA66_MOUSE]		33.6	6.62	0.0537	1	1		1(1)	-	-	-		1357000	-	-	-		1357000	-	-	-
612	P47802	Metaxin-1 OS=Mus musculus GN=Mtx1 PE=1 SV=1 - [MTX1_MOUSE]		35.6	6.18	0.0505	1	1		1(1)	-	-	-		1357000	-	-	-		1357000	-	-	-
612	D3YVW0	Metaxin-1 OS=Mus musculus GN=Mtx1 PE=4 SV=2 - [D3YVW0_MOUSE]		47.8	9.77	0.0372	1	1		1(1)	-	-	-		1357000	-	-	-		1357000	-	-	-
612	F7C846	Metaxin-1 OS=Mus musculus GN=Mtx1 PE=4 SV=1 - [F7C846_MOUSE]		51.3	9.6	0.0347	1	1		1(1)	-	-	-		1357000	-	-	-		1357000	-	-	-
																																	N N N N		N	N	N	N		U! -		U!	-
613	Q8BI72	CDKN2A-interacting protein OS=Mus musculus GN=Cdkn2aip PE=2 SV=1 - [CARF_MOUSE]		59.7	9.16	0.0231	1	1		1(1)	-	-	-		1355000	-	-	-		1355000	-	-	-		1355000	-	-	-		qual_up	-		N N N N		N	N	N	N		U! -		U!	-		1	-	-	-	1
																																	N N N N		N	N	N	N		U! -		U!	-
614	Q9Z2U0	Proteasome subunit alpha type-7 OS=Mus musculus GN=Psma7 PE=1 SV=1 - [PSA7_MOUSE]		27.8	8.46	0.0444	1	1		1(1)	-	-	-		1333000	-	-	-		1333000	-	-	-		1333000	-	-	-		qual_up	-		N N N N		N	N	N	N		U! -		U!	-		1	-	-	-	1
614	Q9CWH6	Proteasome subunit alpha type-7-like OS=Mus musculus GN=Psma8 PE=2 SV=1 - [PSA7L_MOUSE]		27.8	8.69	0.044	1	1		1(1)	-	-	-		1333000	-	-	-		1333000	-	-	-
																																	N N N N		N	N	N	N		U! -		U!	-
615	Q9DCH4	Eukaryotic translation initiation factor 3 subunit F OS=Mus musculus GN=Eif3f PE=1 SV=2 - [EIF3F_MOUSE]		38	5.58	0.0776	2	2		2(2)	1(1)	-	-		1327000	162800	-	-		1327000	162800	-	-		1327000	162800	-	-		8.15111	-		N N N N		N	N	N	N		N -		N	-		2	1	-	-	2
																																	N N N N		N	N	N	N		N -		N	-
616	P61211	ADP-ribosylation factor-like protein 1 OS=Mus musculus GN=Arl1 PE=2 SV=1 - [ARL1_MOUSE]		20.4	5.72	0.0884	1	1		1(1)	1(1)	-	-		1295000	498600	-	-		1295000	498600	-	-		1295000	498600	-	-		2.59727	-		N N N N		N	N	N	N		N -		N	-		1	1	-	-	1
																																	N N N N		N	N	N	N		N -		N	-
617	Q8BX10-2	Isoform 2 of Serine/threonine-protein phosphatase PGAM5. mitochondrial OS=Mus musculus GN=Pgam5 - [PGAM5_MOUSE]		31.8	9.04	0.0418	1	1		1(1)	-	-	2(2)		1295000	-	-	906000		1295000	-	-	906000		1295000	-	-	906000		qual_up	qual_down		N N N N		N	N	N	N		U! D!		U!	D!		1	-	-	2	1
617	Q8BX10	Serine/threonine-protein phosphatase PGAM5. mitochondrial OS=Mus musculus GN=Pgam5 PE=2 SV=1 - [PGAM5_MOUSE]		32	9.04	0.0417	1	1		1(1)	-	-	2(2)		1295000	-	-	906000		1295000	-	-	906000
																																	N N N N		N	N	N	N		U! D!		U!	D!
618	Q5XJY5	Coatomer subunit delta OS=Mus musculus GN=Arcn1 PE=1 SV=2 - [COPD_MOUSE]		57.2	6.21	0.047	2	2		2(2)	2(2)	-	-		1277000	1501000	-	-		1277000	1501000	-	-		1277000	1501000	-	-		0.850766	-		N N N N		N	N	N	N		N -		N	-		2	2	-	-	2
																																	N N N N		N	N	N	N		N -		N	-
619	Q9D787	Peptidyl-prolyl cis-trans isomerase-like 2 OS=Mus musculus GN=Ppil2 PE=2 SV=2 - [PPIL2_MOUSE]		59	8.38	0.0307	1	1		1(1)	-	-	-		1260000	-	-	-		1260000	-	-	-		1260000	-	-	-		qual_up	-		N N N N		N	N	N	N		U! -		U!	-		1	-	-	-	1
																																	N N N N		N	N	N	N		U! -		U!	-
620	Q91YH5-2	Isoform 2 of Atlastin-3 OS=Mus musculus GN=Atl3 - [ATLA3_MOUSE]		42.7	6.2	0.0902	2	2		2(2)	-	-	-		1258000	-	-	-		1258000	-	-	-		1258000	-	-	-		qual_up	-		N N N N		N	N	N	N		U! -		U!	-		2	-	-	-	2
620	E9PYT3	Atlastin-3 OS=Mus musculus GN=Atl3 PE=4 SV=1 - [E9PYT3_MOUSE]		60.2	5.81	0.0634	2	2		2(2)	-	-	-		1258000	-	-	-		1258000	-	-	-
620	Q91YH5	Atlastin-3 OS=Mus musculus GN=Atl3 PE=2 SV=1 - [ATLA3_MOUSE]		60.5	6.1	0.0628	2	2		2(2)	-	-	-		1258000	-	-	-		1258000	-	-	-
																																	N N N N		N	N	N	N		U! -		U!	-
621	A2AMW0	Capping protein (Actin filament) muscle Z-line. beta. isoform CRA_a OS=Mus musculus GN=Capzb PE=1 SV=1 - [A2AMW0_MOUSE]		29.3	6.92	0.0731	2	2		2(2)	3(3)	9(9)	12(12)		1255000	2926000	10050000	19120000		1255000	2926000	10050000	19120000		1255000	2926000	10050000	19120000		0.428913	0.525628		N Y Y Y		N	Y	Y	Y		N N		N	N		2	3	9	12	2
621	P47757-2	Isoform 2 of F-actin-capping protein subunit beta OS=Mus musculus GN=Capzb - [CAPZB_MOUSE]		30.6	6	0.0699	2	2		2(2)	3(3)	9(9)	12(12)		1255000	2926000	10050000	19120000		1255000	2926000	10050000	19120000
621	P47757	F-actin-capping protein subunit beta OS=Mus musculus GN=Capzb PE=1 SV=3 - [CAPZB_MOUSE]		31.3	5.74	0.0686	2	2		2(2)	-	-	-		1255000	-	-	-		1255000	-	-	-
621	P47757-4	Isoform 3 of F-actin-capping protein subunit beta OS=Mus musculus GN=Capzb - [CAPZB_MOUSE]		33.7	6.43	0.0631	2	2		2(2)	3(3)	9(9)	12(12)		1255000	2926000	10050000	19120000		1255000	2926000	10050000	19120000
621	F7CAZ6	F-actin-capping protein subunit beta (Fragment) OS=Mus musculus GN=Capzb PE=1 SV=1 - [F7CAZ6_MOUSE]		22.8	6.23	0.0441	1	2		2(1)	-	-	-		1255000	-	-	-		1255000	-	-	-
																																	N Y Y Y		N	Y	Y	Y		N N		N	N
622	Q3V3R1	Monofunctional C1-tetrahydrofolate synthase. mitochondrial OS=Mus musculus GN=Mthfd1l PE=1 SV=2 - [C1TM_MOUSE]		105.7	7.02	0.0276	2	2		2(2)	2(2)	-	-		1246000	941700	-	-		1246000	941700	-	-		1246000	941700	-	-		1.32314	-		N N N N		N	N	N	N		N -		N	-		2	2	-	-	2
																																	N N N N		N	N	N	N		N -		N	-
623	E9PWC0	Microtubule-associated protein OS=Mus musculus GN=Map4 PE=1 SV=1 - [E9PWC0_MOUSE]		94.5	8.97	0.0244	1	1		1(1)	-	-	-		1239000	-	-	-		1239000	-	-	-		1239000	1104000	-	-		1.12228	-		N N N N		N	N	N	N		N -		N	-		1	-	-	-	1
623	P27546-4	Isoform 4 of Microtubule-associated protein 4 OS=Mus musculus GN=Map4 - [MAP4_MOUSE]		94.6	9.06	0.0244	1	1		1(1)	-	-	-		1239000	-	-	-		1239000	-	-	-
623	E9PZ43	Microtubule-associated protein OS=Mus musculus GN=Map4 PE=1 SV=1 - [E9PZ43_MOUSE]		97.7	9.09	0.0236	1	1		1(1)	-	-	-		1239000	-	-	-		1239000	-	-	-
623	P27546-3	Isoform 3 of Microtubule-associated protein 4 OS=Mus musculus GN=Map4 - [MAP4_MOUSE]		113.6	4.91	0.0203	1	1		1(1)	-	-	-		1239000	-	-	-		1239000	-	-	-
623	P27546	Microtubule-associated protein 4 OS=Mus musculus GN=Map4 PE=1 SV=3 - [MAP4_MOUSE]		117.4	4.98	0.0196	1	1		1(1)	2(2)	-	-		1239000	1104000	-	-		1239000	1104000	-	-
623	P27546-2	Isoform 2 of Microtubule-associated protein 4 OS=Mus musculus GN=Map4 - [MAP4_MOUSE]		117.3	4.98	0.0196	1	1		1(1)	2(2)	-	-		1239000	1104000	-	-		1239000	1104000	-	-
623	F7CK47	Microtubule-associated protein (Fragment) OS=Mus musculus GN=Map4 PE=1 SV=1 - [F7CK47_MOUSE]		152.7	9.28	0.0153	1	1		1(1)	2(2)	-	-		1239000	1104000	-	-		1239000	1104000	-	-
																																	N N N N		N	N	N	N		N -		N	-
624	Q80U95	Ubiquitin-protein ligase E3C OS=Mus musculus GN=Ube3c PE=2 SV=2 - [UBE3C_MOUSE]		123.9	6.39	0.0332	3	3		3(3)	-	-	-		1229000	-	-	-		1229000	-	-	-		1229000	-	-	-		qual_up	-		Y N N N		Y	N	N	N		U! -		U!	-		3	-	-	-	3
																																	Y N N N		Y	N	N	N		U! -		U!	-
625	Q9CQC6	Basic leucine zipper and W2 domain-containing protein 1 OS=Mus musculus GN=Bzw1 PE=1 SV=1 - [BZW1_MOUSE]		48	5.92	0.0406	2	2		2(2)	2(2)	-	-		1195000	1227000	-	-		1195000	1227000	-	-		1195000	1227000	-	-		0.97392	-		N N N N		N	N	N	N		N -		N	-		2	2	-	-	2
																																	N N N N		N	N	N	N		N -		N	-
626	F6RAZ3	Short-chain-specific acyl-CoA dehydrogenase. mitochondrial (Fragment) OS=Mus musculus GN=Acads PE=1 SV=1 - [F6RAZ3_MOUSE]		32.6	7.24	0.0397	1	1		1(1)	-	-	-		1185000	-	-	-		1185000	-	-	-		1185000	-	-	-		qual_up	-		N N N N		N	N	N	N		U! -		U!	-		1	-	-	-	1
626	Q07417	Short-chain specific acyl-CoA dehydrogenase. mitochondrial OS=Mus musculus GN=Acads PE=1 SV=2 - [ACADS_MOUSE]		44.9	8.47	0.0291	1	1		1(1)	-	-	-		1185000	-	-	-		1185000	-	-	-
																																	N N N N		N	N	N	N		U! -		U!	-
627	O54784	Death-associated protein kinase 3 OS=Mus musculus GN=Dapk3 PE=1 SV=1 - [DAPK3_MOUSE]		51.4	8.7	0.029	1	1		1(1)	-	-	-		1174000	-	-	-		1174000	-	-	-		1174000	-	-	-		qual_up	-		N N N N		N	N	N	N		U! -		U!	-		1	-	-	-	1
																																	N N N N		N	N	N	N		U! -		U!	-
628	Q9QYJ0	DnaJ homolog subfamily A member 2 OS=Mus musculus GN=Dnaja2 PE=1 SV=1 - [DNJA2_MOUSE]		45.7	6.48	0.0971	2	2		2(2)	1(1)	2(2)	-		1154000	400200	0	-		1154000	400200	99950	-		1154000	400200	99950	-		2.88356	qual_up		N N N N		N	N	N	N		N U!		N	U!		2	1	2	-	2
																																	N N N N		N	N	N	N		N U!		N	U!
629	P70202	Latexin OS=Mus musculus GN=Lxn PE=1 SV=2 - [LXN_MOUSE]		25.5	5.74	0.0405	1	1		1(1)	-	-	-		1133000	-	-	-		1133000	-	-	-		1133000	-	-	-		qual_up	-		N N N N		N	N	N	N		U! -		U!	-		1	-	-	-	1
																																	N N N N		N	N	N	N		U! -		U!	-
630	Q9CX00	IST1 homolog OS=Mus musculus GN=Ist1 PE=2 SV=1 - [IST1_MOUSE]		39.4	5.44	0.0994	2	2		2(2)	1(1)	-	-		1132000	2359000	-	-		1132000	2359000	-	-		1132000	2359000	-	-		0.479864	-		N N N N		N	N	N	N		N -		N	-		2	1	-	-	2
																																	N N N N		N	N	N	N		N -		N	-
631	V9GXW3	Nuclear RNA export factor 1 OS=Mus musculus GN=Nxf1 PE=4 SV=1 - [V9GXW3_MOUSE]		31.9	6.23	0.0426	1	1		1(1)	-	-	-		1131000	-	-	-		1131000	-	-	-		1131000	-	-	-		qual_up	-		N N N N		N	N	N	N		U! -		U!	-		1	-	-	-	1
631	V9GXF3	Nuclear RNA export factor 1 OS=Mus musculus GN=Nxf1 PE=1 SV=1 - [V9GXF3_MOUSE]		47.6	8.27	0.0287	1	1		1(1)	-	-	-		1131000	-	-	-		1131000	-	-	-
631	Q99JX7	Nuclear RNA export factor 1 OS=Mus musculus GN=Nxf1 PE=1 SV=3 - [NXF1_MOUSE]		70.3	8.73	0.0194	1	1		1(1)	-	-	-		1131000	-	-	-		1131000	-	-	-
																																	N N N N		N	N	N	N		U! -		U!	-
632	Q6PGG6	Guanine nucleotide-binding protein-like 3-like protein OS=Mus musculus GN=Gnl3l PE=1 SV=1 - [GNL3L_MOUSE]		65.2	8.6	0.0503	2	2		2(2)	-	-	-		1127000	-	-	-		1127000	-	-	-		1127000	-	-	-		qual_up	-		N N N N		N	N	N	N		U! -		U!	-		2	-	-	-	2
																																	N N N N		N	N	N	N		U! -		U!	-
633	P26187	Methylated-DNA--protein-cysteine methyltransferase OS=Mus musculus GN=Mgmt PE=1 SV=3 - [MGMT_MOUSE]		22.4	7.85	0.0853	1	1		1(1)	-	-	-		1119000	-	-	-		1119000	-	-	-		1119000	-	-	-		qual_up	-		N N N N		N	N	N	N		U! -		U!	-		1	-	-	-	1
																																	N N N N		N	N	N	N		U! -		U!	-
634	P28653	Biglycan OS=Mus musculus GN=Bgn PE=2 SV=1 - [PGS1_MOUSE]		41.6	7.27	0.0244	1	1		1(1)	-	-	-		1117000	-	-	-		1117000	-	-	-		1117000	-	-	-		qual_up	-		N N N N		N	N	N	N		U! -		U!	-		1	-	-	-	1
																																	N N N N		N	N	N	N		U! -		U!	-
635	E9QA74	Unconventional myosin-XVIIIa OS=Mus musculus GN=Myo18a PE=1 SV=1 - [E9QA74_MOUSE]		186.4	5.9	0.0177	1	1		1(1)	3(3)	-	-		1109000	1466000	-	-		1109000	1466000	-	-		1109000	1466000	-	-		0.75648	-		N Y N N		N	Y	N	N		N -		N	-		1	3	-	-	1
635	E9Q405	Unconventional myosin-XVIIIa OS=Mus musculus GN=Myo18a PE=1 SV=1 - [E9Q405_MOUSE]		193.5	5.77	0.0171	1	1		1(1)	3(3)	-	-		1109000	1466000	-	-		1109000	1466000	-	-
635	Q9JMH9-5	Isoform 5 of Unconventional myosin-XVIIIa OS=Mus musculus GN=Myo18a - [MY18A_MOUSE]		193.9	5.72	0.017	1	1		1(1)	3(3)	-	-		1109000	1466000	-	-		1109000	1466000	-	-
635	Q9JMH9-2	Isoform 2 of Unconventional myosin-XVIIIa OS=Mus musculus GN=Myo18a - [MY18A_MOUSE]		195.8	5.83	0.0169	1	1		1(1)	3(3)	-	-		1109000	1466000	-	-		1109000	1466000	-	-
635	Q9JMH9-7	Isoform 7 of Unconventional myosin-XVIIIa OS=Mus musculus GN=Myo18a - [MY18A_MOUSE]		195.2	5.68	0.0169	1	1		1(1)	3(3)	-	-		1109000	1466000	-	-		1109000	1466000	-	-
635	Q9JMH9-4	Isoform 4 of Unconventional myosin-XVIIIa OS=Mus musculus GN=Myo18a - [MY18A_MOUSE]		226.2	6.16	0.0145	1	1		1(1)	3(3)	-	-		1109000	1466000	-	-		1109000	1466000	-	-
635	Q9JMH9-1	Isoform 1 of Unconventional myosin-XVIIIa OS=Mus musculus GN=Myo18a - [MY18A_MOUSE]		230.8	6.16	0.0143	1	1		1(1)	3(3)	-	-		1109000	1466000	-	-		1109000	1466000	-	-
635	B2RRE2	Myo18a protein OS=Mus musculus GN=Myo18a PE=1 SV=1 - [B2RRE2_MOUSE]		232	6.1	0.0142	1	1		1(1)	3(3)	-	-		1109000	1466000	-	-		1109000	1466000	-	-
635	K3W4L0	Unconventional myosin-XVIIIa OS=Mus musculus GN=Myo18a PE=1 SV=1 - [K3W4L0_MOUSE]		230.8	6.19	0.0142	1	1		1(1)	3(3)	-	-		1109000	1466000	-	-		1109000	1466000	-	-
635	Q9JMH9	Unconventional myosin-XVIIIa OS=Mus musculus GN=Myo18a PE=1 SV=2 - [MY18A_MOUSE]		232.6	6.28	0.0141	1	1		1(1)	3(3)	-	-		1109000	1466000	-	-		1109000	1466000	-	-
635	Q9JMH9-6	Isoform 6 of Unconventional myosin-XVIIIa OS=Mus musculus GN=Myo18a - [MY18A_MOUSE]		233.8	6.21	0.0141	1	1		1(1)	3(3)	-	-		1109000	1466000	-	-		1109000	1466000	-	-
635	E9QAX2	Unconventional myosin-XVIIIa OS=Mus musculus GN=Myo18a PE=1 SV=1 - [E9QAX2_MOUSE]		235.7	6.07	0.0139	1	1		1(1)	3(3)	-	-		1109000	1466000	-	-		1109000	1466000	-	-
																																	N Y N N		N	Y	N	N		N -		N	-
636	Q08288	Cell growth-regulating nucleolar protein OS=Mus musculus GN=Lyar PE=1 SV=2 - [LYAR_MOUSE]		43.7	9.5	0.134	3	3		3(3)	2(2)	-	2(2)		1104000	873200	-	1063000		1104000	873200	-	1063000		1104000	873200	-	1063000		1.26432	qual_down		Y N N N		Y	N	N	N		N D!		N	D!		3	2	-	2	3
																																	Y N N N		Y	N	N	N		N D!		N	D!
637	F6XIG5	Coatomer subunit epsilon (Fragment) OS=Mus musculus GN=Cope PE=4 SV=1 - [F6XIG5_MOUSE]		13	5.06	0.0862	1	1		1(1)	-	-	-		1093000	-	-	-		1093000	-	-	-		1093000	-	-	-		qual_up	-		N N N N		N	N	N	N		U! -		U!	-		1	-	-	-	1
637	F6YFR7	Coatomer subunit epsilon (Fragment) OS=Mus musculus GN=Cope PE=4 SV=1 - [F6YFR7_MOUSE]		26.2	5.34	0.0427	1	1		1(1)	-	-	-		1093000	-	-	-		1093000	-	-	-
637	O89079	Coatomer subunit epsilon OS=Mus musculus GN=Cope PE=2 SV=3 - [COPE_MOUSE]		34.5	5.06	0.0325	1	1		1(1)	-	-	-		1093000	-	-	-		1093000	-	-	-
																																	N N N N		N	N	N	N		U! -		U!	-
638	Q9Z0R9	Fatty acid desaturase 2 OS=Mus musculus GN=Fads2 PE=2 SV=1 - [FADS2_MOUSE]		52.4	8.82	0.0203	1	1		1(1)	-	-	-		1084000	-	-	-		1084000	-	-	-		1084000	-	-	-		qual_up	-		N N N N		N	N	N	N		U! -		U!	-		1	-	-	-	1
																																	N N N N		N	N	N	N		U! -		U!	-
639	G3UZJ9	RNA-binding motif. single-stranded-interacting protein 3 (Fragment) OS=Mus musculus GN=Rbms3 PE=4 SV=1 - [G3UZJ9_MOUSE]		22.7	8.6	0.0291	1	1		1(1)	-	-	-		1051000	-	-	-		1051000	-	-	-		1051000	-	-	-		qual_up	-		N N N N		N	N	N	N		U! -		U!	-		1	-	-	-	1
639	E9Q7G6	RNA-binding motif. single-stranded-interacting protein 2 OS=Mus musculus GN=Rbms2 PE=4 SV=1 - [E9Q7G6_MOUSE]		37.6	8.56	0.0169	1	1		1(1)	-	-	-		1051000	-	-	-		1051000	-	-	-
639	Q91W59-2	Isoform 2 of RNA-binding motif. single-stranded-interacting protein 1 OS=Mus musculus GN=Rbms1 - [RBMS1_MOUSE]		40	8.12	0.0162	1	1		1(1)	-	-	-		1051000	-	-	-		1051000	-	-	-
639	Q8VC70	RNA-binding motif. single-stranded-interacting protein 2 OS=Mus musculus GN=Rbms2 PE=2 SV=1 - [RBMS2_MOUSE]		40.7	9.07	0.0157	1	1		1(1)	-	-	-		1051000	-	-	-		1051000	-	-	-
639	Q8BWL5-4	Isoform 4 of RNA-binding motif. single-stranded-interacting protein 3 OS=Mus musculus GN=Rbms3 - [RBMS3_MOUSE]		42.2	8.18	0.0155	1	1		1(1)	-	-	-		1051000	-	-	-		1051000	-	-	-
639	Q91W59-3	Isoform 3 of RNA-binding motif. single-stranded-interacting protein 1 OS=Mus musculus GN=Rbms1 - [RBMS1_MOUSE]		41.8	8.69	0.0155	1	1		1(1)	-	-	-		1051000	-	-	-		1051000	-	-	-
639	Q8BWL5-6	Isoform 6 of RNA-binding motif. single-stranded-interacting protein 3 OS=Mus musculus GN=Rbms3 - [RBMS3_MOUSE]		44.1	8.13	0.0149	1	1		1(1)	-	-	-		1051000	-	-	-		1051000	-	-	-
639	Q91W59	RNA-binding motif. single-stranded-interacting protein 1 OS=Mus musculus GN=Rbms1 PE=2 SV=1 - [RBMS1_MOUSE]		44	8.66	0.0149	1	1		1(1)	-	-	-		1051000	-	-	-		1051000	-	-	-
639	Q8BWL5-2	Isoform 2 of RNA-binding motif. single-stranded-interacting protein 3 OS=Mus musculus GN=Rbms3 - [RBMS3_MOUSE]		45	8.03	0.0145	1	1		1(1)	-	-	-		1051000	-	-	-		1051000	-	-	-
639	Q8BWL5-3	Isoform 3 of RNA-binding motif. single-stranded-interacting protein 3 OS=Mus musculus GN=Rbms3 - [RBMS3_MOUSE]		44.9	7.99	0.0145	1	1		1(1)	-	-	-		1051000	-	-	-		1051000	-	-	-
639	E9PZ21	RNA-binding motif. single-stranded-interacting protein 1 OS=Mus musculus GN=Rbms1 PE=4 SV=1 - [E9PZ21_MOUSE]		45	8.97	0.0144	1	1		1(1)	-	-	-		1051000	-	-	-		1051000	-	-	-
639	Q8BWL5	RNA-binding motif. single-stranded-interacting protein 3 OS=Mus musculus GN=Rbms3 PE=2 SV=2 - [RBMS3_MOUSE]		46.9	7.99	0.0139	1	1		1(1)	-	-	-		1051000	-	-	-		1051000	-	-	-
639	Q8BWL5-5	Isoform 5 of RNA-binding motif. single-stranded-interacting protein 3 OS=Mus musculus GN=Rbms3 - [RBMS3_MOUSE]		50	8.53	0.013	1	1		1(1)	-	-	-		1051000	-	-	-		1051000	-	-	-
																																	N N N N		N	N	N	N		U! -		U!	-
640	S4R294	Protein PRRC2C OS=Mus musculus GN=Prrc2c PE=1 SV=1 - [S4R294_MOUSE]		297.9	9.16	0.0125	2	2		2(2)	1(1)	-	-		1034000	415500	-	-		1034000	415500	-	-		1034000	415500	-	-		2.48857	-		N N N N		N	N	N	N		N -		N	-		2	1	-	-	2
640	Q3TLH4-5	Isoform 5 of Protein PRRC2C OS=Mus musculus GN=Prrc2c - [PRC2C_MOUSE]		302.4	9.03	0.0123	2	2		2(2)	1(1)	-	-		1034000	415500	-	-		1034000	415500	-	-
640	S4R2J9	Protein PRRC2C OS=Mus musculus GN=Prrc2c PE=1 SV=1 - [S4R2J9_MOUSE]		302.3	9.03	0.0123	2	2		2(2)	1(1)	-	-		1034000	415500	-	-		1034000	415500	-	-
640	Q3TLH4	Protein PRRC2C OS=Mus musculus GN=Prrc2c PE=1 SV=3 - [PRC2C_MOUSE]		310.7	9.1	0.0119	2	2		2(2)	1(1)	-	-		1034000	415500	-	-		1034000	415500	-	-
																																	N N N N		N	N	N	N		N -		N	-
641	Q3TKD0	Transportin-1 (Fragment) OS=Mus musculus GN=Tnpo1 PE=2 SV=1 - [Q3TKD0_MOUSE]		91.7	4.92	0.0149	1	1		1(1)	-	-	-		1030000	-	-	-		1030000	-	-	-		1030000	-	-	-		qual_up	-		N N N N		N	N	N	N		U! -		U!	-		1	-	-	-	1
641	Q8BFY9-2	Isoform 2 of Transportin-1 OS=Mus musculus GN=Tnpo1 - [TNPO1_MOUSE]		101.2	4.96	0.0135	1	1		1(1)	-	-	-		1030000	-	-	-		1030000	-	-	-
641	Q99LG2	Transportin-2 OS=Mus musculus GN=Tnpo2 PE=2 SV=1 - [TNPO2_MOUSE]		100.4	4.98	0.0135	1	1		1(1)	-	-	-		1030000	-	-	-		1030000	-	-	-
641	Q8BFY9	Transportin-1 OS=Mus musculus GN=Tnpo1 PE=1 SV=2 - [TNPO1_MOUSE]		102.3	4.98	0.0134	1	1		1(1)	-	-	-		1030000	-	-	-		1030000	-	-	-
																																	N N N N		N	N	N	N		U! -		U!	-
642	Q9EQC5	N-terminal kinase-like protein OS=Mus musculus GN=Scyl1 PE=1 SV=1 - [NTKL_MOUSE]		89.1	6.44	0.0273	2	2		2(2)	-	-	-		1023000	-	-	-		1023000	-	-	-		1023000	-	-	-		qual_up	-		N N N N		N	N	N	N		U! -		U!	-		2	-	-	-	2
																																	N N N N		N	N	N	N		U! -		U!	-
643	Q6DFW4	Nucleolar protein 58 OS=Mus musculus GN=Nop58 PE=1 SV=1 - [NOP58_MOUSE]		60.3	8.34	0.0243	1	1		1(1)	-	1(1)	1(1)		1009000	-	1721000	2805000		1009000	-	1721000	2805000		1009000	-	1721000	2805000		qual_up	0.613547		N N N N		N	N	N	N		U! N		U!	N		1	-	1	1	1
																																	N N N N		N	N	N	N		U! N		U!	N
644	Q922H2	[Pyruvate dehydrogenase (acetyl-transferring)] kinase isozyme 3. mitochondrial OS=Mus musculus GN=Pdk3 PE=1 SV=1 - [PDK3_MOUSE]		47.9	8.82	0.0361	1	1		1(1)	-	-	-		997200	-	-	-		997200	-	-	-		997200	-	-	-		qual_up	-		N N N N		N	N	N	N		U! -		U!	-		1	-	-	-	1
																																	N N N N		N	N	N	N		U! -		U!	-
645	B0QZX9	Dephospho-CoA kinase domain-containing protein (Fragment) OS=Mus musculus GN=Dcakd PE=4 SV=1 - [B0QZX9_MOUSE]		11.8	8.21	0.1238	1	1		1(1)	-	-	-		987900	-	-	-		987900	-	-	-		987900	-	-	-		qual_up	-		N N N N		N	N	N	N		U! -		U!	-		1	-	-	-	1
645	Q8BHC4	Dephospho-CoA kinase domain-containing protein OS=Mus musculus GN=Dcakd PE=2 SV=1 - [DCAKD_MOUSE]		26.5	9.58	0.0563	1	1		1(1)	-	-	-		987900	-	-	-		987900	-	-	-
																																	N N N N		N	N	N	N		U! -		U!	-
646	Q5F2E7	Nuclear fragile X mental retardation-interacting protein 2 OS=Mus musculus GN=Nufip2 PE=1 SV=1 - [NUFP2_MOUSE]		75.6	8.7	0.0188	1	1		1(1)	-	9(9)	13(13)		982500	-	13380000	14490000		982500	-	13380000	14490000		982500	-	13380000	14490000		qual_up	0.923395		N N Y Y		N	N	Y	Y		U! N		U!	N		1	-	9	13	1
646	Q5F2E7-2	Isoform 2 of Nuclear fragile X mental retardation-interacting protein 2 OS=Mus musculus GN=Nufip2 - [NUFP2_MOUSE]		77.8	8.68	0.0183	1	1		1(1)	-	9(9)	13(13)		982500	-	13380000	14490000		982500	-	13380000	14490000
																																	N N Y Y		N	N	Y	Y		U! N		U!	N
647	G3UY65	G2/mitotic-specific cyclin-B1 OS=Mus musculus GN=Ccnb1 PE=3 SV=1 - [G3UY65_MOUSE]		43.8	7.37	0.028	1	1		1(1)	-	-	-		927700	-	-	-		927700	-	-	-		927700	-	-	-		qual_up	-		N N N N		N	N	N	N		U! -		U!	-		1	-	-	-	1
647	P24860	G2/mitotic-specific cyclin-B1 OS=Mus musculus GN=Ccnb1 PE=2 SV=3 - [CCNB1_MOUSE]		48	7.43	0.0256	1	1		1(1)	-	-	-		927700	-	-	-		927700	-	-	-
																																	N N N N		N	N	N	N		U! -		U!	-
648	Q6ZQ58	La-related protein 1 OS=Mus musculus GN=Larp1 PE=1 SV=3 - [LARP1_MOUSE]		121	8.79	0.0112	1	1		1(1)	1(1)	-	-		922300	3365000	-	-		922300	3365000	-	-		922300	3365000	-	-		0.274086	-		N N N N		N	N	N	N		N -		N	-		1	1	-	-	1
648	Z4YJT3	La-related protein 1 OS=Mus musculus GN=Larp1 PE=1 SV=1 - [Z4YJT3_MOUSE]		121.1	8.79	0.0112	1	1		1(1)	1(1)	-	-		922300	3365000	-	-		922300	3365000	-	-
																																	N N N N		N	N	N	N		N -		N	-
649	Q9D1I6	39S ribosomal protein L14. mitochondrial OS=Mus musculus GN=Mrpl14 PE=2 SV=1 - [RM14_MOUSE]		15.9	10.99	0.131	1	1		1(1)	-	-	-		916200	-	-	-		916200	-	-	-		916200	-	-	-		qual_up	-		N N N N		N	N	N	N		U! -		U!	-		1	-	-	-	1
																																	N N N N		N	N	N	N		U! -		U!	-
650	D6REI7	Protein Rtca OS=Mus musculus GN=Rtca PE=4 SV=1 - [D6REI7_MOUSE]		5.4	9.31	0.3077	1	1		1(1)	-	-	-		916100	-	-	-		916100	-	-	-		916100	-	-	-		qual_up	-		N N N N		N	N	N	N		U! -		U!	-		1	-	-	-	1
650	D6RD00	Protein Rtca OS=Mus musculus GN=Rtca PE=4 SV=1 - [D6RD00_MOUSE]		12	8.56	0.1416	1	1		1(1)	-	-	-		916100	-	-	-		916100	-	-	-
650	Q9D7H3	RNA 3'-terminal phosphate cyclase OS=Mus musculus GN=RtcA PE=2 SV=2 - [RTCA_MOUSE]		39.2	7.9	0.0437	1	1		1(1)	-	-	-		916100	-	-	-		916100	-	-	-
																																	N N N N		N	N	N	N		U! -		U!	-
651	Q8BLF1	Neutral cholesterol ester hydrolase 1 OS=Mus musculus GN=Nceh1 PE=1 SV=1 - [NCEH1_MOUSE]		45.7	7.05	0.0686	1	1		1(1)	-	-	-		890700	-	-	-		890700	-	-	-		890700	-	-	-		qual_up	-		N N N N		N	N	N	N		U! -		U!	-		1	-	-	-	1
																																	N N N N		N	N	N	N		U! -		U!	-
652	Q8K4R9-3	Isoform 3 of Disks large-associated protein 5 OS=Mus musculus GN=Dlgap5 - [DLGP5_MOUSE]		70.3	9.63	0.0191	1	1		1(1)	2(2)	-	-		887500	1427000	-	-		887500	1427000	-	-		887500	1427000	-	-		0.621934	-		N N N N		N	N	N	N		N -		N	-		1	2	-	-	1
652	Q8K4R9-2	Isoform 2 of Disks large-associated protein 5 OS=Mus musculus GN=Dlgap5 - [DLGP5_MOUSE]		84.5	9.32	0.0158	1	1		1(1)	2(2)	-	-		887500	1427000	-	-		887500	1427000	-	-
652	Q8K4R9	Disks large-associated protein 5 OS=Mus musculus GN=Dlgap5 PE=1 SV=2 - [DLGP5_MOUSE]		90.1	9.17	0.0149	1	1		1(1)	2(2)	-	-		887500	1427000	-	-		887500	1427000	-	-
																																	N N N N		N	N	N	N		N -		N	-
653	Q8BMS1	Trifunctional enzyme subunit alpha. mitochondrial OS=Mus musculus GN=Hadha PE=1 SV=1 - [ECHA_MOUSE]		82.6	9.14	0.0406	2	2		2(2)	-	-	-		880100	-	-	-		880100	-	-	-		880100	-	-	-		qual_up	-		N N N N		N	N	N	N		U! -		U!	-		2	-	-	-	2
																																	N N N N		N	N	N	N		U! -		U!	-
654	Q8R1V9	Protein Qars OS=Mus musculus GN=Qars PE=2 SV=1 - [Q8R1V9_MOUSE]		68.8	7.39	0.0215	1	1		1(1)	-	-	-		866800	-	-	-		866800	-	-	-		866800	-	-	-		qual_up	-		N N N N		N	N	N	N		U! -		U!	-		1	-	-	-	1
654	D3Z158	Protein Qars OS=Mus musculus GN=Qars PE=1 SV=1 - [D3Z158_MOUSE]		81.5	7.53	0.0181	1	1		1(1)	-	-	-		866800	-	-	-		866800	-	-	-
654	Q8BML9	Glutaminyl-tRNA synthetase OS=Mus musculus GN=Qars PE=1 SV=1 - [Q8BML9_MOUSE]		87.6	7.31	0.0168	1	1		1(1)	-	-	-		866800	-	-	-		866800	-	-	-
																																	N N N N		N	N	N	N		U! -		U!	-
655	D3YXW4	Unconventional myosin-X (Fragment) OS=Mus musculus GN=Myo10 PE=4 SV=1 - [D3YXW4_MOUSE]		28.6	9.99	0.0422	1	1		1(1)	-	-	-		863300	-	-	-		863300	-	-	-		863300	-	-	-		qual_up	-		N N N N		N	N	N	N		U! -		U!	-		1	-	-	-	1
655	F6UVU0	Unconventional myosin-X (Fragment) OS=Mus musculus GN=Myo10 PE=4 SV=1 - [F6UVU0_MOUSE]		29.2	9.91	0.0413	1	1		1(1)	-	-	-		863300	-	-	-		863300	-	-	-
655	E9Q5G1	Unconventional myosin-X OS=Mus musculus GN=Myo10 PE=4 SV=1 - [E9Q5G1_MOUSE]		151.5	6.09	0.0076	1	1		1(1)	-	-	-		863300	-	-	-		863300	-	-	-
655	F8VQB6-2	Isoform Headless of Unconventional myosin-X OS=Mus musculus GN=Myo10 - [MYO10_MOUSE]		163.7	6.3	0.007	1	1		1(1)	-	-	-		863300	-	-	-		863300	-	-	-
655	F8VQB6	Unconventional myosin-X OS=Mus musculus GN=Myo10 PE=1 SV=1 - [MYO10_MOUSE]		237.2	6.25	0.0048	1	1		1(1)	-	-	-		863300	-	-	-		863300	-	-	-
																																	N N N N		N	N	N	N		U! -		U!	-
656	Q00547-2	Isoform RHAMM1 of Hyaluronan mediated motility receptor OS=Mus musculus GN=Hmmr - [HMMR_MOUSE]		88.8	5.68	0.0182	1	1		1(1)	-	-	-		836000	-	-	-		836000	-	-	-		836000	-	-	-		qual_up	-		N N N N		N	N	N	N		U! -		U!	-		1	-	-	-	1
656	Q00547	Hyaluronan mediated motility receptor OS=Mus musculus GN=Hmmr PE=1 SV=4 - [HMMR_MOUSE]		91.7	5.52	0.0176	1	1		1(1)	-	-	-		836000	-	-	-		836000	-	-	-
																																	N N N N		N	N	N	N		U! -		U!	-
657	Q9D0D4	Probable dimethyladenosine transferase OS=Mus musculus GN=Dimt1 PE=2 SV=1 - [DIM1_MOUSE]		35.3	9.99	0.0288	1	1		1(1)	-	-	-		823900	-	-	-		823900	-	-	-		823900	-	-	-		qual_up	-		N N N N		N	N	N	N		U! -		U!	-		1	-	-	-	1
																																	N N N N		N	N	N	N		U! -		U!	-
658	Q3UQU0	Bromodomain-containing protein 9 OS=Mus musculus GN=Brd9 PE=2 SV=1 - [BRD9_MOUSE]		66.8	6.27	0.0117	1	1		1(1)	-	-	-		819300	-	-	-		819300	-	-	-		819300	-	-	-		qual_up	-		N N N N		N	N	N	N		U! -		U!	-		1	-	-	-	1
																																	N N N N		N	N	N	N		U! -		U!	-
659	Q8R5J9	PRA1 family protein 3 OS=Mus musculus GN=Arl6ip5 PE=1 SV=2 - [PRAF3_MOUSE]		21.5	9.61	0.1436	2	2		2(2)	-	-	-		799700	-	-	-		799700	-	-	-		799700	-	-	-		qual_up	-		N N N N		N	N	N	N		U! -		U!	-		2	-	-	-	2
																																	N N N N		N	N	N	N		U! -		U!	-
660	Q8BPB5	EGF-containing fibulin-like extracellular matrix protein 1 OS=Mus musculus GN=Efemp1 PE=2 SV=1 - [FBLN3_MOUSE]		54.9	5.14	0.0325	1	1		1(1)	-	-	-		790900	-	-	-		790900	-	-	-		790900	-	-	-		qual_up	-		N N N N		N	N	N	N		U! -		U!	-		1	-	-	-	1
																																	N N N N		N	N	N	N		U! -		U!	-
661	Q3V1H1	Cytoskeleton-associated protein 2 OS=Mus musculus GN=Ckap2 PE=2 SV=1 - [CKAP2_MOUSE]		74	9.23	0.0241	1	1		1(1)	2(2)	-	-		753100	2314000	-	-		753100	2314000	-	-		753100	2314000	-	-		0.325454	-		N N N N		N	N	N	N		N -		N	-		1	2	-	-	1
																																	N N N N		N	N	N	N		N -		N	-
662	Q91YR5-2	Isoform 3 of Methyltransferase-like protein 13 OS=Mus musculus GN=Mettl13 - [MET13_MOUSE]		36.1	6.65	0.0535	1	1		1(1)	-	-	-		735600	-	-	-		735600	-	-	-		735600	-	-	-		qual_up	-		N N N N		N	N	N	N		U! -		U!	-		1	-	-	-	1
662	Q91YR5-1	Isoform 2 of Methyltransferase-like protein 13 OS=Mus musculus GN=Mettl13 - [MET13_MOUSE]		42.6	6.95	0.0451	1	1		1(1)	-	-	-		735600	-	-	-		735600	-	-	-
662	Q91YR5	Methyltransferase-like protein 13 OS=Mus musculus GN=Mettl13 PE=1 SV=1 - [MET13_MOUSE]		78.7	6.83	0.0244	1	1		1(1)	-	-	-		735600	-	-	-		735600	-	-	-
																																	N N N N		N	N	N	N		U! -		U!	-
663	S4R1Y8	Protein transport protein Sec31A (Fragment) OS=Mus musculus GN=Sec31a PE=4 SV=1 - [S4R1Y8_MOUSE]		30.9	9.54	0.0608	1	1		1(1)	-	-	-		727200	-	-	-		727200	-	-	-		727200	-	-	-		qual_up	-		N N N N		N	N	N	N		U! -		U!	-		1	-	-	-	1
663	S4R256	Protein transport protein Sec31A (Fragment) OS=Mus musculus GN=Sec31a PE=4 SV=1 - [S4R256_MOUSE]		39.4	8.98	0.0495	1	1		1(1)	-	-	-		727200	-	-	-		727200	-	-	-
663	S4R2A9	Protein transport protein Sec31A (Fragment) OS=Mus musculus GN=Sec31a PE=4 SV=1 - [S4R2A9_MOUSE]		101	8.41	0.0193	1	1		1(1)	-	-	-		727200	-	-	-		727200	-	-	-
663	Q3UPL0-2	Isoform 2 of Protein transport protein Sec31A OS=Mus musculus GN=Sec31a - [SC31A_MOUSE]		129.5	7.42	0.0151	1	1		1(1)	-	-	-		727200	-	-	-		727200	-	-	-
663	Q3UPL0	Protein transport protein Sec31A OS=Mus musculus GN=Sec31a PE=1 SV=2 - [SC31A_MOUSE]		133.5	6.76	0.0146	1	1		1(1)	-	-	-		727200	-	-	-		727200	-	-	-
																																	N N N N		N	N	N	N		U! -		U!	-
664	Q69Z99	Zinc finger protein 512 OS=Mus musculus GN=Znf512 PE=2 SV=2 - [ZN512_MOUSE]		63.9	9.51	0.0338	1	1		1(1)	-	-	-		712700	-	-	-		712700	-	-	-		712700	-	-	-		qual_up	-		N N N N		N	N	N	N		U! -		U!	-		1	-	-	-	1
																																	N N N N		N	N	N	N		U! -		U!	-
665	Q9DBR0	A-kinase anchor protein 8 OS=Mus musculus GN=Akap8 PE=1 SV=1 - [AKAP8_MOUSE]		76.2	5.14	0.0509	2	2		2(2)	-	-	-		710400	-	-	-		710400	-	-	-		710400	-	-	-		qual_up	-		N N N N		N	N	N	N		U! -		U!	-		2	-	-	-	2
																																	N N N N		N	N	N	N		U! -		U!	-
666	Q62074	Protein kinase C iota type OS=Mus musculus GN=Prkci PE=1 SV=3 - [KPCI_MOUSE]		68.2	5.85	0.0454	1	1		1(1)	-	-	-		704600	-	-	-		704600	-	-	-		704600	-	-	-		qual_up	-		N N N N		N	N	N	N		U! -		U!	-		1	-	-	-	1
																																	N N N N		N	N	N	N		U! -		U!	-
667	D3Z6S1	Transmembrane protein 214 OS=Mus musculus GN=Tmem214 PE=4 SV=1 - [D3Z6S1_MOUSE]		71.3	9.41	0.0249	1	1		1(1)	-	-	-		623900	-	-	-		623900	-	-	-		623900	-	-	-		qual_up	-		N N N N		N	N	N	N		U! -		U!	-		1	-	-	-	1
667	Q8BM55	Transmembrane protein 214 OS=Mus musculus GN=Tmem214 PE=2 SV=1 - [TM214_MOUSE]		76.4	9.29	0.0233	1	1		1(1)	-	-	-		623900	-	-	-		623900	-	-	-
																																	N N N N		N	N	N	N		U! -		U!	-
668	Q8R2Y8	Peptidyl-tRNA hydrolase 2. mitochondrial OS=Mus musculus GN=Ptrh2 PE=2 SV=1 - [PTH2_MOUSE]		19.5	7.42	0.1271	1	1		1(1)	-	-	-		622300	-	-	-		622300	-	-	-		622300	-	-	-		qual_up	-		N N N N		N	N	N	N		U! -		U!	-		1	-	-	-	1
																																	N N N N		N	N	N	N		U! -		U!	-
669	A2BIE1	Protein Qser1 OS=Mus musculus GN=Qser1 PE=4 SV=2 - [A2BIE1_MOUSE]		185.3	6.95	0.0065	1	1		1(1)	-	-	-		620900	-	-	-		620900	-	-	-		620900	-	-	-		qual_up	-		N N N N		N	N	N	N		U! -		U!	-		1	-	-	-	1
																																	N N N N		N	N	N	N		U! -		U!	-
670	E9Q5G3	Kinesin-like protein KIF23 OS=Mus musculus GN=Kif23 PE=1 SV=1 - [KIF23_MOUSE]		108.7	8.66	0.0136	1	1		1(1)	1(1)	-	5(5)		609700	415800	-	3874000		609700	415800	-	3874000		609700	415800	-	3874000		1.46633	qual_down		N N N Y		N	N	N	Y		N D!		N	D!		1	1	-	5	1
																																	N N N Y		N	N	N	Y		N D!		N	D!
671	Q5BL07-2	Isoform 2 of Peroxisome biogenesis factor 1 OS=Mus musculus GN=Pex1 - [PEX1_MOUSE]		136.7	6.21	0.0145	1	1		1(1)	-	-	-		599000	-	-	-		599000	-	-	-		599000	-	-	-		qual_up	-		N N N N		N	N	N	N		U! -		U!	-		1	-	-	-	1
671	Q5BL07	Peroxisome biogenesis factor 1 OS=Mus musculus GN=Pex1 PE=1 SV=2 - [PEX1_MOUSE]		141.3	6.35	0.014	1	1		1(1)	-	-	-		599000	-	-	-		599000	-	-	-
																																	N N N N		N	N	N	N		U! -		U!	-
672	Q9DBR7-2	Isoform 2 of Protein phosphatase 1 regulatory subunit 12A OS=Mus musculus GN=Ppp1r12a - [MYPT1_MOUSE]		111.7	5.6	0.0139	1	1		1(1)	1(1)	12(12)	16(16)		576600	861000	9891000	12350000		576600	861000	9891000	12350000		576600	861000	9891000	12350000		0.669686	0.800891		N N Y Y		N	N	Y	Y		N N		N	N		1	1	12	16	1
672	Q9DBR7	Protein phosphatase 1 regulatory subunit 12A OS=Mus musculus GN=Ppp1r12a PE=1 SV=2 - [MYPT1_MOUSE]		114.9	5.49	0.0136	1	1		1(1)	1(1)	12(12)	16(16)		576600	861000	9891000	12350000		576600	861000	9891000	12350000
																																	N N Y Y		N	N	Y	Y		N N		N	N
673	Q6PGF7	Exocyst complex component 8 OS=Mus musculus GN=Exoc8 PE=1 SV=1 - [EXOC8_MOUSE]		81	5.4	0.0223	1	1		1(1)	-	-	-		574500	-	-	-		574500	-	-	-		574500	-	-	-		qual_up	-		N N N N		N	N	N	N		U! -		U!	-		1	-	-	-	1
																																	N N N N		N	N	N	N		U! -		U!	-
674	Q8K019-3	Isoform 3 of Bcl-2-associated transcription factor 1 OS=Mus musculus GN=Bclaf1 - [BCLF1_MOUSE]		86	10.08	0.0401	2	2		2(2)	1(1)	-	-		566400	2354000	-	-		566400	2354000	-	-		566400	2354000	-	-		0.240612	-		N N N N		N	N	N	N		N -		N	-		2	1	-	-	2
674	F8WI22	Bcl-2-associated transcription factor 1 OS=Mus musculus GN=Bclaf1 PE=1 SV=1 - [F8WI22_MOUSE]		100.2	9.96	0.0345	2	2		2(2)	1(1)	-	-		566400	2354000	-	-		566400	2354000	-	-
674	Q8K019-2	Isoform 2 of Bcl-2-associated transcription factor 1 OS=Mus musculus GN=Bclaf1 - [BCLF1_MOUSE]		105.8	9.99	0.0327	2	2		2(2)	1(1)	-	-		566400	2354000	-	-		566400	2354000	-	-
674	Q8K019	Bcl-2-associated transcription factor 1 OS=Mus musculus GN=Bclaf1 PE=1 SV=2 - [BCLF1_MOUSE]		105.9	9.99	0.0326	2	2		2(2)	1(1)	-	-		566400	2354000	-	-		566400	2354000	-	-
																																	N N N N		N	N	N	N		N -		N	-
675	Q61846	Maternal embryonic leucine zipper kinase OS=Mus musculus GN=Melk PE=1 SV=2 - [MELK_MOUSE]		72.7	8.72	0.0264	1	1		1(1)	-	-	-		561700	-	-	-		561700	-	-	-		561700	-	-	-		qual_up	-		N N N N		N	N	N	N		U! -		U!	-		1	-	-	-	1
																																	N N N N		N	N	N	N		U! -		U!	-
676	A2AN08	E3 ubiquitin-protein ligase UBR4 OS=Mus musculus GN=Ubr4 PE=1 SV=1 - [UBR4_MOUSE]		571.9	6.06	0.0048	1	1		1(1)	-	-	-		559400	-	-	-		559400	-	-	-		559400	-	-	-		qual_up	-		N N N N		N	N	N	N		U! -		U!	-		1	-	-	-	1
676	A2AN08-3	Isoform 3 of E3 ubiquitin-protein ligase UBR4 OS=Mus musculus GN=Ubr4 - [UBR4_MOUSE]		569.9	6.06	0.0048	1	1		1(1)	-	-	-		559400	-	-	-		559400	-	-	-
676	A2AN08-5	Isoform 5 of E3 ubiquitin-protein ligase UBR4 OS=Mus musculus GN=Ubr4 - [UBR4_MOUSE]		574.8	6.05	0.0048	1	1		1(1)	-	-	-		559400	-	-	-		559400	-	-	-
																																	N N N N		N	N	N	N		U! -		U!	-
677	Q9Z0P4-2	Isoform 2 of Paralemmin-1 OS=Mus musculus GN=Palm - [PALM_MOUSE]		36.7	4.84	0.0649	1	1		1(1)	1(1)	-	-		533000	875200	-	-		533000	875200	-	-		533000	875200	-	-		0.609004	-		N N N N		N	N	N	N		N -		N	-		1	1	-	-	1
677	Q9Z0P4	Paralemmin-1 OS=Mus musculus GN=Palm PE=1 SV=1 - [PALM_MOUSE]		41.6	4.84	0.0574	1	1		1(1)	1(1)	-	-		533000	875200	-	-		533000	875200	-	-
																																	N N N N		N	N	N	N		N -		N	-
678	D3Z5I9	RNA-binding protein 33 OS=Mus musculus GN=Rbm33 PE=1 SV=1 - [D3Z5I9_MOUSE]		132.7	6.87	0.0143	1	1		1(1)	-	-	-		465200	-	-	-		465200	-	-	-		465200	-	-	-		qual_up	-		N N N N		N	N	N	N		U! -		U!	-		1	-	-	-	1
[truncated: 178 more rows]
[truncated: 3 more columns]

## Sheet: 669 IgG
Header				Identification details						Protein presence details					Quantification details																		Protein presence - summary							Quantification - summary					Hidden data - don`t touch it!!!
																																	3	Peptides threshold						10	Ratio threshold
										Peptides - Unique(All)					Raw protein area					Adjusted protein area					Representative protein group area					Calculated ratios					Protein presence							Quantification			Unique peptides				All peptides
Protein Group	Accession	Description		Mw [kDa]	Calc. pI	% of coverage	# Peptides	# Unique Peptides		669 IP	669 IgG	684 IP	684 IgG		669 IP	669 IgG	684 IP	684 IgG		669 IP	669 IgG	684 IP	684 IgG		669 IP	669 IgG	684 IP	684 IgG		669 IP/669 IgG	684 IP/684 IgG		Presence - summary		669 IP	669 IgG	684 IP	684 IgG		Ratios - summary		669 IP/669 IgG	684 IP/684 IgG		669 IP	669 IgG	684 IP	684 IgG	669 IP
1	Q62419	Endophilin-A2 OS=Mus musculus GN=Sh3gl1 PE=1 SV=1 - [SH3G1_MOUSE]		41.5	5.72	0.1576	5	5		1(1)	5(5)	-	-		2243000000	466500000	-	-		2243000000	466500000	-	-		2243000000	466500000	-	-		4.80815	-		N Y N N		N	Y	N	N		N -		N	-		1	5	-	-	1
																																	N Y N N		N	Y	N	N		N -		N	-
2	P60710	Actin. cytoplasmic 1 OS=Mus musculus GN=Actb PE=1 SV=1 - [ACTB_MOUSE]		41.7	5.48	0.5653	24	7		8(23)	7(24)	1(41)	1(45)		656000000	211100000	2310000000	4948000000		656000000	211100000	2310000000	4948000000		656000000	211100000	2310000000	4948000000		3.10753	0.466855		Y Y Y Y		Y	Y	Y	Y		N N		N	N		8	7	1	1	23
2	P63260	Actin. cytoplasmic 2 OS=Mus musculus GN=Actg1 PE=1 SV=1 - [ACTG_MOUSE]		41.8	5.48	0.5653	24	7		8(23)	7(24)	1(41)	1(45)		656000000	211100000	2310000000	4948000000		656000000	211100000	2310000000	4948000000
																																	Y Y Y Y		Y	Y	Y	Y		N N		N	N
3	Q8VDD5	Myosin-9 OS=Mus musculus GN=Myh9 PE=1 SV=4 - [MYH9_MOUSE]		226.2	5.66	0.6449	195	178		153(167)	178(195)	276(330)	291(348)		200100000	208000000	7322000000	9496000000		200100000	208000000	7322000000	9496000000		200100000	208000000	7322000000	9496000000		0.962019	0.771061		Y Y Y Y		Y	Y	Y	Y		N N		N	N		153	178	276	291	167
																																	Y Y Y Y		Y	Y	Y	Y		N N		N	N
4	P10126	Elongation factor 1-alpha 1 OS=Mus musculus GN=Eef1a1 PE=1 SV=3 - [EF1A1_MOUSE]		50.1	9.01	0.5606	33	33		33(33)	33(33)	5(5)	6(6)		507200000	199300000	18730000	19700000		507200000	199300000	18730000	19700000		507200000	199300000	18730000	19700000		2.54491	0.950761		Y Y Y Y		Y	Y	Y	Y		N N		N	N		33	33	5	6	33
																																	Y Y Y Y		Y	Y	Y	Y		N N		N	N
5	P68033	Actin. alpha cardiac muscle 1 OS=Mus musculus GN=Actc1 PE=1 SV=1 - [ACTC_MOUSE]		42	5.39	0.3554	19	2		3(18)	2(19)	6(27)	10(31)		601500000	169500000	1806000000	3674000000		601500000	169500000	1806000000	3674000000		601500000	169500000	1806000000	3674000000		3.54867	0.491562		Y Y Y Y		Y	Y	Y	Y		N N		N	N		3	2	6	10	18
5	P68134	Actin. alpha skeletal muscle OS=Mus musculus GN=Acta1 PE=1 SV=1 - [ACTS_MOUSE]		42	5.39	0.3554	19	2		3(18)	2(19)	-	-		601500000	169500000	-	-		601500000	169500000	-	-
																																	Y Y Y Y		Y	Y	Y	Y		N N		N	N
6	A2AF47	Dedicator of cytokinesis protein 11 OS=Mus musculus GN=Dock11 PE=1 SV=1 - [DOC11_MOUSE]		237.6	7.78	0.055	11	11		6(6)	11(11)	-	-		2541000	144100000	-	-		2541000	144100000	-	-		2541000	144100000	-	-		0.0176336	-		Y Y N N		Y	Y	N	N		D -		D	-		6	11	-	-	6
																																	Y Y N N		Y	Y	N	N		D -		D	-
7	A0A075B5U0	Protein Ighv1-12 OS=Mus musculus GN=Ighv1-12 PE=4 SV=1 - [A0A075B5U0_MOUSE]		10.8	9.07	0.1531	1	1		-	1(1)	-	1(1)		-	95410000	-	65740000		-	95410000	-	65740000		-	95410000	-	65740000		qual_down	qual_down		N N N N		N	N	N	N		D! D!		D!	D!		-	1	-	1	-
																																	N N N N		N	N	N	N		D! D!		D!	D!
8	E9Q295	Protein Gm973 OS=Mus musculus GN=Gm973 PE=4 SV=1 - [E9Q295_MOUSE]		120.9	9.42	0.0066	1	1		1(1)	1(1)	-	-		56080000	92330000	-	-		56080000	92330000	-	-		56080000	92330000	-	-		0.607387	-		N N N N		N	N	N	N		N -		N	-		1	1	-	-	1
																																	N N N N		N	N	N	N		N -		N	-
9	Q61879	Myosin-10 OS=Mus musculus GN=Myh10 PE=1 SV=2 - [MYH10_MOUSE]		228.9	5.54	0.3365	63	46		25(39)	46(63)	129(177)	145(195)		78300000	91120000	3119000000	4233000000		78300000	91120000	3119000000	4233000000		78300000	91120000	3119000000	4233000000		0.859306	0.73683		Y Y Y Y		Y	Y	Y	Y		N N		N	N		25	46	129	145	39
9	Q3UH59	Myosin-10 OS=Mus musculus GN=Myh10 PE=1 SV=1 - [Q3UH59_MOUSE]		233.3	5.57	0.3304	63	46		25(39)	46(63)	129(177)	145(195)		78300000	91120000	3119000000	4233000000		78300000	91120000	3119000000	4233000000
																																	Y Y Y Y		Y	Y	Y	Y		N N		N	N
10	Q60605	Myosin light polypeptide 6 OS=Mus musculus GN=Myl6 PE=1 SV=3 - [MYL6_MOUSE]		16.9	4.65	0.596	11	11		11(11)	11(11)	-	1(23)		71330000	83920000	-	257500000		71330000	83920000	-	257500000		71330000	83920000	220900000	257500000		0.849976	0.857864		Y Y Y Y		Y	Y	Y	Y		N N		N	N		11	11	-	1	11
10	Q60605-2	Isoform Smooth muscle of Myosin light polypeptide 6 OS=Mus musculus GN=Myl6 - [MYL6_MOUSE]		17	4.55	0.596	11	11		11(11)	11(11)	20(22)	2(24)		71330000	83920000	220900000	257500000		71330000	83920000	220900000	257500000
																																	Y Y Y Y		Y	Y	Y	Y		N N		N	N
11	Q9Z1R9	MCG124046 OS=Mus musculus GN=Prss1 PE=2 SV=1 - [Q9Z1R9_MOUSE]		26.1	4.94	0.1626	3	3		2(3)	3(3)	1(3)	1(2)		59620000	76580000	29260000	32820000		59620000	76580000	29260000	32820000		59620000	76580000	29260000	32820000		0.778532	0.89153		Y Y Y N		Y	Y	Y	N		N N		N	N		2	3	1	1	3
																																	Y Y Y N		Y	Y	Y	N		N N		N	N
12	E9Q616	Protein Ahnak OS=Mus musculus GN=Ahnak PE=1 SV=1 - [E9Q616_MOUSE]		603.9	6.3	0.6232	159	157		63(66)	157(159)	-	-		26490000	75910000	-	-		26490000	75910000	-	-		26490000	75910000	-	-		0.348966	-		Y Y N N		Y	Y	N	N		N -		N	-		63	157	-	-	66
																																	Y Y N N		Y	Y	N	N		N -		N	-
13	P17182	Alpha-enolase OS=Mus musculus GN=Eno1 PE=1 SV=3 - [ENOA_MOUSE]		47.1	6.8	0.7166	33	33		38(38)	33(33)	5(5)	2(2)		112800000	73790000	6106000	2270000		112800000	73790000	6106000	2270000		112800000	73790000	6106000	2270000		1.52866	2.68987		Y Y Y N		Y	Y	Y	N		N N		N	N		38	33	5	2	38
																																	Y Y Y N		Y	Y	Y	N		N N		N	N
14	P05213	Tubulin alpha-1B chain OS=Mus musculus GN=Tuba1b PE=1 SV=2 - [TBA1B_MOUSE]		50.1	5.06	0.4834	20	20		1(24)	20(20)	-	-		158700000	65690000	-	-		158700000	65690000	-	-		158700000	65690000	-	-		2.41589	-		Y Y N N		Y	Y	N	N		N -		N	-		1	20	-	-	24
14	P68369	Tubulin alpha-1A chain OS=Mus musculus GN=Tuba1a PE=1 SV=1 - [TBA1A_MOUSE]		50.1	5.06	0.4834	20	20		1(24)	20(20)	-	-		158700000	65690000	-	-		158700000	65690000	-	-
																																	Y Y N N		Y	Y	N	N		N -		N	-
15	Q8R1B0	SH3 and cysteine-rich domain-containing protein 2 OS=Mus musculus GN=Stac2 PE=2 SV=1 - [STAC2_MOUSE]		44.8	7.75	0.1422	1	1		-	1(1)	-	-		-	65450000	-	-		-	65450000	-	-		-	65450000	-	-		qual_down	-		N N N N		N	N	N	N		D! -		D!	-		-	1	-	-	-
																																	N N N N		N	N	N	N		D! -		D!	-
16	P62702	40S ribosomal protein S4. X isoform OS=Mus musculus GN=Rps4x PE=2 SV=2 - [RS4X_MOUSE]		29.6	10.15	0.4259	15	15		22(22)	15(15)	9(9)	6(6)		126400000	65400000	13000000	8050000		126400000	65400000	13000000	8050000		126400000	65400000	13000000	8050000		1.93272	1.61491		Y Y Y Y		Y	Y	Y	Y		N N		N	N		22	15	9	6	22
																																	Y Y Y Y		Y	Y	Y	Y		N N		N	N
17	P47963	60S ribosomal protein L13 OS=Mus musculus GN=Rpl13 PE=2 SV=3 - [RL13_MOUSE]		24.3	11.55	0.4455	15	15		17(17)	15(15)	6(6)	8(8)		95190000	64540000	30100000	6082000		95190000	64540000	30100000	6082000		95190000	64540000	30100000	6082000		1.4749	4.94903		Y Y Y Y		Y	Y	Y	Y		N N		N	N		17	15	6	8	17
																																	Y Y Y Y		Y	Y	Y	Y		N N		N	N
18	Q3UL36	Arginine and glutamate-rich protein 1 OS=Mus musculus GN=Arglu1 PE=1 SV=2 - [ARGL1_MOUSE]		32.9	10.36	0.2694	14	14		8(8)	14(14)	2(2)	2(2)		39550000	64540000	3153000	4595000		39550000	64540000	3153000	4595000		39550000	64540000	3153000	4595000		0.612798	0.686181		Y Y N N		Y	Y	N	N		N N		N	N		8	14	2	2	8
																																	Y Y N N		Y	Y	N	N		N N		N	N
19	P62827	GTP-binding nuclear protein Ran OS=Mus musculus GN=Ran PE=1 SV=3 - [RAN_MOUSE]		24.4	7.49	0.338	10	10		12(12)	10(10)	2(2)	1(1)		160500000	64080000	2035000	6524000		160500000	64080000	2035000	6524000		160500000	64080000	2035000	6524000		2.50468	0.311925		Y Y N N		Y	Y	N	N		N N		N	N		12	10	2	1	12
																																	Y Y N N		Y	Y	N	N		N N		N	N
20	P99024	Tubulin beta-5 chain OS=Mus musculus GN=Tubb5 PE=1 SV=1 - [TBB5_MOUSE]		49.6	4.89	0.4752	17	5		5(23)	5(17)	1(8)	1(5)		148400000	58350000	14960000	12500000		148400000	58350000	14960000	12500000		148400000	58350000	14960000	12500000		2.54327	1.1968		Y Y Y Y		Y	Y	Y	Y		N N		N	N		5	5	1	1	23
																																	Y Y Y Y		Y	Y	Y	Y		N N		N	N
21	P62264	40S ribosomal protein S14 OS=Mus musculus GN=Rps14 PE=2 SV=3 - [RS14_MOUSE]		16.3	10.05	0.4172	9	9		9(9)	9(9)	6(6)	9(9)		86220000	49600000	5929000	4817000		86220000	49600000	5929000	4817000		86220000	49600000	5929000	4817000		1.73831	1.23085		Y Y Y Y		Y	Y	Y	Y		N N		N	N		9	9	6	9	9
																																	Y Y Y Y		Y	Y	Y	Y		N N		N	N
22	P68372	Tubulin beta-4B chain OS=Mus musculus GN=Tubb4b PE=1 SV=1 - [TBB4B_MOUSE]		49.8	4.89	0.5146	18	5		4(23)	5(18)	2(9)	2(6)		135000000	46380000	14860000	10110000		135000000	46380000	14860000	10110000		135000000	46380000	14860000	10110000		2.91074	1.46983		Y Y Y Y		Y	Y	Y	Y		N N		N	N		4	5	2	2	23
																																	Y Y Y Y		Y	Y	Y	Y		N N		N	N
23	P27659	60S ribosomal protein L3 OS=Mus musculus GN=Rpl3 PE=1 SV=3 - [RL3_MOUSE]		46.1	10.21	0.4442	23	23		25(25)	23(23)	4(4)	3(3)		110800000	44770000	6316000	9527000		110800000	44770000	6316000	9527000		110800000	44770000	6316000	9527000		2.47487	0.662958		Y Y Y Y		Y	Y	Y	Y		N N		N	N		25	23	4	3	25
																																	Y Y Y Y		Y	Y	Y	Y		N N		N	N
24	Q3U7K7	E3 ubiquitin-protein ligase TRIM21 OS=Mus musculus GN=Trim21 PE=2 SV=1 - [Q3U7K7_MOUSE]		53.3	6.7	0.29	16	16		15(15)	16(16)	11(11)	5(5)		52520000	40880000	21640000	6520000		52520000	40880000	21640000	6520000		52520000	40880000	21640000	6520000		1.28474	3.31902		Y Y Y Y		Y	Y	Y	Y		N N		N	N		15	16	11	5	15
																																	Y Y Y Y		Y	Y	Y	Y		N N		N	N
25	P62242	40S ribosomal protein S8 OS=Mus musculus GN=Rps8 PE=1 SV=2 - [RS8_MOUSE]		24.2	10.32	0.3413	12	12		11(11)	12(12)	11(11)	9(9)		67520000	40530000	28370000	7017000		67520000	40530000	28370000	7017000		67520000	40530000	28370000	7017000		1.66593	4.04304		Y Y Y Y		Y	Y	Y	Y		N N		N	N		11	12	11	9	11
																																	Y Y Y Y		Y	Y	Y	Y		N N		N	N
26	F6YVP7	Uncharacterized protein OS=Mus musculus GN=Gm10260 PE=3 SV=2 - [F6YVP7_MOUSE]		17.7	10.74	0.5263	13	13		16(16)	13(13)	5(5)	6(6)		84170000	39810000	8258000	9341000		84170000	39810000	8258000	9341000		84170000	39810000	8258000	9341000		2.11429	0.88406		Y Y Y Y		Y	Y	Y	Y		N N		N	N		16	13	5	6	16
26	P62270	40S ribosomal protein S18 OS=Mus musculus GN=Rps18 PE=1 SV=3 - [RS18_MOUSE]		17.7	10.99	0.5263	13	13		16(16)	13(13)	5(5)	6(6)		84170000	39810000	8258000	9341000		84170000	39810000	8258000	9341000
																																	Y Y Y Y		Y	Y	Y	Y		N N		N	N
27	P14115	60S ribosomal protein L27a OS=Mus musculus GN=Rpl27a PE=2 SV=5 - [RL27A_MOUSE]		16.6	11.12	0.3784	7	7		8(8)	7(7)	1(1)	3(3)		76060000	35680000	1452000	2548000		76060000	35680000	1452000	2548000		76060000	35680000	1452000	2548000		2.13173	0.569859		Y Y N Y		Y	Y	N	Y		N N		N	N		8	7	1	3	8
																																	Y Y N Y		Y	Y	N	Y		N N		N	N
28	Q9CZX8	40S ribosomal protein S19 OS=Mus musculus GN=Rps19 PE=1 SV=3 - [RS19_MOUSE]		16.1	10.4	0.5241	11	11		10(10)	11(11)	-	4(4)		37260000	35110000	-	2293000		37260000	35110000	-	2293000		37260000	35110000	-	2293000		1.06124	qual_down		Y Y N Y		Y	Y	N	Y		N D!		N	D!		10	11	-	4	10
																																	Y Y N Y		Y	Y	N	Y		N D!		N	D!
29	P62274	40S ribosomal protein S29 OS=Mus musculus GN=Rps29 PE=2 SV=2 - [RS29_MOUSE]		6.7	10.13	0.4286	3	3		3(3)	3(3)	-	1(1)		59650000	34040000	-	703400		59650000	34040000	-	703400		59650000	34040000	-	703400		1.75235	qual_down		Y Y N N		Y	Y	N	N		N D!		N	D!		3	3	-	1	3
																																	Y Y N N		Y	Y	N	N		N D!		N	D!
30	P62908	40S ribosomal protein S3 OS=Mus musculus GN=Rps3 PE=1 SV=1 - [RS3_MOUSE]		26.7	9.66	0.6667	16	16		25(25)	16(16)	5(5)	4(4)		74630000	33950000	6123000	6708000		74630000	33950000	6123000	6708000		74630000	33950000	6123000	6708000		2.19823	0.912791		Y Y Y Y		Y	Y	Y	Y		N N		N	N		25	16	5	4	25
																																	Y Y Y Y		Y	Y	Y	Y		N N		N	N
31	Q6ZWQ9	MCG5400 OS=Mus musculus GN=Myl12a PE=1 SV=1 - [Q6ZWQ9_MOUSE]		19.9	4.81	0.5465	11	11		6(6)	11(11)	2(11)	1(11)		24620000	33420000	91810000	159800000		24620000	33420000	91810000	159800000		24620000	33420000	91810000	159800000		0.736685	0.574531		Y Y Y Y		Y	Y	Y	Y		N N		N	N		6	11	2	1	6
																																	Y Y Y Y		Y	Y	Y	Y		N N		N	N
32	A2A547	Ribosomal protein L19 OS=Mus musculus GN=Rpl19 PE=3 SV=1 - [A2A547_MOUSE]		23.2	11.47	0.3711	11	11		14(14)	11(11)	2(2)	2(2)		59760000	32920000	16150000	19520000		59760000	32920000	16150000	19520000		59760000	32920000	16150000	19520000		1.81531	0.827357		Y Y N N		Y	Y	N	N		N N		N	N		14	11	2	2	14
32	P84099	60S ribosomal protein L19 OS=Mus musculus GN=Rpl19 PE=1 SV=1 - [RL19_MOUSE]		23.5	11.47	0.3673	11	11		14(14)	11(11)	2(2)	2(2)		59760000	32920000	16150000	19520000		59760000	32920000	16150000	19520000
																																	Y Y N N		Y	Y	N	N		N N		N	N
33	Q62318	Transcription intermediary factor 1-beta OS=Mus musculus GN=Trim28 PE=1 SV=3 - [TIF1B_MOUSE]		88.8	5.77	0.0875	4	4		9(9)	4(4)	-	-		8026000	32290000	-	-		8026000	32290000	-	-		8026000	32290000	-	-		0.24856	-		Y Y N N		Y	Y	N	N		N -		N	-		9	4	-	-	9
																																	Y Y N N		Y	Y	N	N		N -		N	-
34	P14131	40S ribosomal protein S16 OS=Mus musculus GN=Rps16 PE=2 SV=4 - [RS16_MOUSE]		16.4	10.21	0.5822	12	12		14(14)	12(12)	3(3)	6(6)		75340000	30430000	3005000	5618000		75340000	30430000	3005000	5618000		75340000	30430000	3005000	5618000		2.47585	0.534888		Y Y Y Y		Y	Y	Y	Y		N N		N	N		14	12	3	6	14
																																	Y Y Y Y		Y	Y	Y	Y		N N		N	N
35	P97762	Retinitis pigmentosa 9 protein homolog OS=Mus musculus GN=rp9 PE=1 SV=1 - [RP9_MOUSE]		25.2	9.83	0.3052	10	10		5(5)	10(10)	-	-		16510000	29970000	-	-		16510000	29970000	-	-		16510000	29970000	-	-		0.550884	-		Y Y N N		Y	Y	N	N		N -		N	-		5	10	-	-	5
																																	Y Y N N		Y	Y	N	N		N -		N	-
36	A2RTL5	Arginine/serine-rich coiled-coil protein 2 OS=Mus musculus GN=Rsrc2 PE=2 SV=1 - [RSRC2_MOUSE]		43.8	11.46	0.2606	13	13		7(7)	13(13)	-	-		24190000	29840000	-	-		24190000	29840000	-	-		24190000	29840000	-	-		0.810657	-		Y Y N N		Y	Y	N	N		N -		N	-		7	13	-	-	7
36	S4R265	Arginine/serine-rich coiled-coil protein 2 OS=Mus musculus GN=Rsrc2 PE=4 SV=1 - [S4R265_MOUSE]		44.8	11.39	0.2532	13	13		7(7)	13(13)	-	-		24190000	29840000	-	-		24190000	29840000	-	-
36	S4R2L4	Arginine/serine-rich coiled-coil protein 2 OS=Mus musculus GN=Rsrc2 PE=4 SV=1 - [S4R2L4_MOUSE]		50.6	11.36	0.2258	13	13		7(7)	13(13)	-	-		24190000	29840000	-	-		24190000	29840000	-	-
																																	Y Y N N		Y	Y	N	N		N -		N	-
37	P63017	Heat shock cognate 71 kDa protein OS=Mus musculus GN=Hspa8 PE=1 SV=1 - [HSP7C_MOUSE]		70.8	5.52	0.4149	32	26		36(38)	26(32)	26(29)	13(13)		140700000	29350000	132800000	15970000		140700000	29350000	132800000	15970000		140700000	29350000	132800000	15970000		4.79387	8.31559		Y Y Y Y		Y	Y	Y	Y		N N		N	N		36	26	26	13	38
																																	Y Y Y Y		Y	Y	Y	Y		N N		N	N
38	F6QL70	Protein Gm17669 OS=Mus musculus GN=Gm17669 PE=4 SV=1 - [F6QL70_MOUSE]		17	11.84	0.3961	8	8		5(5)	8(8)	3(3)	-		21610000	29040000	1378000	-		21610000	29040000	1378000	-		21610000	29040000	1378000	1029000		0.744146	1.33916		Y Y Y Y		Y	Y	Y	Y		N N		N	N		5	8	3	-	5
38	P47915	60S ribosomal protein L29 OS=Mus musculus GN=Rpl29 PE=2 SV=2 - [RL29_MOUSE]		17.6	11.84	0.3813	8	8		5(5)	8(8)	3(3)	4(4)		21610000	29040000	1378000	1029000		21610000	29040000	1378000	1029000
																																	Y Y Y Y		Y	Y	Y	Y		N N		N	N
39	P11499	Heat shock protein HSP 90-beta OS=Mus musculus GN=Hsp90ab1 PE=1 SV=3 - [HS90B_MOUSE]		83.2	5.03	0.4227	29	18		23(24)	18(29)	2(2)	-		22160000	28870000	4942000	-		22160000	28870000	4942000	-		22160000	28870000	4942000	-		0.767579	qual_up		Y Y N N		Y	Y	N	N		N U!		N	U!		23	18	2	-	24
																																	Y Y N N		Y	Y	N	N		N U!		N	U!
40	E9PZB3	Protein Gm5093 OS=Mus musculus GN=Gm5093 PE=3 SV=1 - [E9PZB3_MOUSE]		19.9	9.51	0.2184	4	4		-	4(4)	-	-		-	27880000	-	-		-	27880000	-	-		51550000	27880000	3729000	4663000		1.849	0.7997		Y Y Y Y		Y	Y	Y	Y		N N		N	N		-	4	-	-	5
40	E9PYL9	Uncharacterized protein OS=Mus musculus GN=Gm10036 PE=3 SV=1 - [E9PYL9_MOUSE]		20.3	9.51	0.2135	4	4		5(5)	4(4)	6(6)	5(5)		51550000	27880000	3729000	4663000		51550000	27880000	3729000	4663000
40	Q9CXW4	60S ribosomal protein L11 OS=Mus musculus GN=Rpl11 PE=1 SV=4 - [RL11_MOUSE]		20.2	9.6	0.2135	4	4		5(5)	4(4)	6(6)	5(5)		51550000	27880000	3729000	4663000		51550000	27880000	3729000	4663000
																																	Y Y Y Y		Y	Y	Y	Y		N N		N	N
41	Q6ZWV3	60S ribosomal protein L10 OS=Mus musculus GN=Rpl10 PE=1 SV=3 - [RL10_MOUSE]		24.6	10.08	0.3598	12	12		16(16)	12(12)	2(2)	5(5)		85330000	27820000	2613000	3431000		85330000	27820000	2613000	3431000		85330000	27820000	2613000	3431000		3.06722	0.761586		Y Y N Y		Y	Y	N	Y		N N		N	N		16	12	2	5	16
																																	Y Y N Y		Y	Y	N	Y		N N		N	N
42	P28667	MARCKS-related protein OS=Mus musculus GN=Marcksl1 PE=1 SV=2 - [MRP_MOUSE]		20.2	4.61	0.43	6	6		1(1)	6(6)	-	-		15570000	27740000	-	-		15570000	27740000	-	-		15570000	27740000	-	-		0.561283	-		N Y N N		N	Y	N	N		N -		N	-		1	6	-	-	1
																																	N Y N N		N	Y	N	N		N -		N	-
43	F7AWU3	Pleckstrin homology-like domain family B member 1 (Fragment) OS=Mus musculus GN=Phldb1 PE=4 SV=1 - [F7AWU3_MOUSE]		28.3	8.97	0.0267	1	1		-	1(1)	1(1)	1(1)		-	26980000	2493000000	3091000000		-	26980000	2493000000	3091000000		-	26980000	2493000000	3091000000		qual_down	0.806535		N N N N		N	N	N	N		D! N		D!	N		-	1	1	1	-
43	E9Q340	Pleckstrin homology-like domain family B member 1 OS=Mus musculus GN=Phldb1 PE=4 SV=1 - [E9Q340_MOUSE]		55.1	9.13	0.0141	1	1		-	1(1)	1(1)	1(1)		-	26980000	2493000000	3091000000		-	26980000	2493000000	3091000000
43	E9Q307	Pleckstrin homology-like domain family B member 1 OS=Mus musculus GN=Phldb1 PE=1 SV=1 - [E9Q307_MOUSE]		72.7	7.27	0.0109	1	1		-	1(1)	1(1)	1(1)		-	26980000	2493000000	3091000000		-	26980000	2493000000	3091000000
43	E9PWW4	Pleckstrin homology-like domain family B member 1 OS=Mus musculus GN=Phldb1 PE=1 SV=1 - [E9PWW4_MOUSE]		77.8	7.15	0.0102	1	1		-	1(1)	1(1)	1(1)		-	26980000	2493000000	3091000000		-	26980000	2493000000	3091000000
43	F6RYD0	Pleckstrin homology-like domain family B member 1 (Fragment) OS=Mus musculus GN=Phldb1 PE=1 SV=1 - [F6RYD0_MOUSE]		93.5	7.59	0.0084	1	1		-	1(1)	1(1)	1(1)		-	26980000	2493000000	3091000000		-	26980000	2493000000	3091000000
43	F6RUK9	Pleckstrin homology-like domain family B member 1 (Fragment) OS=Mus musculus GN=Phldb1 PE=1 SV=1 - [F6RUK9_MOUSE]		125	8.98	0.0062	1	1		-	1(1)	1(1)	1(1)		-	26980000	2493000000	3091000000		-	26980000	2493000000	3091000000
43	E9PWB1	Pleckstrin homology-like domain family B member 1 OS=Mus musculus GN=Phldb1 PE=1 SV=1 - [E9PWB1_MOUSE]		145	8.88	0.0053	1	1		-	1(1)	1(1)	1(1)		-	26980000	2493000000	3091000000		-	26980000	2493000000	3091000000
43	D3Z4N0	Pleckstrin homology-like domain family B member 1 OS=Mus musculus GN=Phldb1 PE=1 SV=1 - [D3Z4N0_MOUSE]		151.4	9	0.0051	1	1		-	1(1)	1(1)	1(1)		-	26980000	2493000000	3091000000		-	26980000	2493000000	3091000000
43	Q6PDH0	Pleckstrin homology-like domain family B member 1 OS=Mus musculus GN=Phldb1 PE=1 SV=1 - [PHLB1_MOUSE]		150	8.87	0.0051	1	1		-	1(1)	1(1)	1(1)		-	26980000	2493000000	3091000000		-	26980000	2493000000	3091000000
43	D3Z0X5	Pleckstrin homology-like domain family B member 1 OS=Mus musculus GN=Phldb1 PE=1 SV=1 - [D3Z0X5_MOUSE]		158.6	9.11	0.0048	1	1		-	1(1)	1(1)	1(1)		-	26980000	2493000000	3091000000		-	26980000	2493000000	3091000000
43	Q6PDH0-2	Isoform 2 of Pleckstrin homology-like domain family B member 1 OS=Mus musculus GN=Phldb1 - [PHLB1_MOUSE]		158.6	9.04	0.0048	1	1		-	1(1)	1(1)	1(1)		-	26980000	2493000000	3091000000		-	26980000	2493000000	3091000000
																																	N N N N		N	N	N	N		D! N		D!	N
44	E9QA16	Protein Cald1 OS=Mus musculus GN=Cald1 PE=1 SV=1 - [E9QA16_MOUSE]		61.8	6.93	0.3825	16	16		7(7)	16(16)	5(6)	9(9)		4909000	26910000	7431000	8131000		4909000	26910000	7431000	8131000		4909000	26910000	7431000	8131000		0.182423	0.91391		Y Y Y Y		Y	Y	Y	Y		N N		N	N		7	16	5	9	7
																																	Y Y Y Y		Y	Y	Y	Y		N N		N	N
45	Q792Z1	MCG140784 OS=Mus musculus GN=Try10 PE=2 SV=1 - [Q792Z1_MOUSE]		26.2	5.83	0.1463	2	2		3(3)	2(2)	2(2)	3(3)		11020000	25750000	26400000	24860000		11020000	25750000	26400000	24860000		11020000	25750000	26400000	24860000		0.427961	1.06195		Y N N Y		Y	N	N	Y		N N		N	N		3	2	2	3	3
																																	Y N N Y		Y	N	N	Y		N N		N	N
46	D3YV69	Ras-related protein Rab-6A OS=Mus musculus GN=Rab6a PE=3 SV=1 - [D3YV69_MOUSE]		19.9	5.07	0.12	2	1		1(2)	1(2)	-	-		23130000	24990000	-	-		23130000	24990000	-	-		23130000	24990000	-	-		0.92557	-		N N N N		N	N	N	N		N -		N	-		1	1	-	-	2
46	P35279	Ras-related protein Rab-6A OS=Mus musculus GN=Rab6a PE=1 SV=4 - [RAB6A_MOUSE]		23.6	5.54	0.101	2	1		1(2)	1(2)	-	-		23130000	24990000	-	-		23130000	24990000	-	-
46	P35279-2	Isoform 2 of Ras-related protein Rab-6A OS=Mus musculus GN=Rab6a - [RAB6A_MOUSE]		23.5	5.54	0.101	2	1		1(2)	1(2)	-	-		23130000	24990000	-	-		23130000	24990000	-	-
																																	N N N N		N	N	N	N		N -		N	-
47	Q8C0I1	Alkyldihydroxyacetonephosphate synthase. peroxisomal OS=Mus musculus GN=Agps PE=1 SV=1 - [ADAS_MOUSE]		71.6	7.5	0.3039	17	17		13(13)	17(17)	-	-		14510000	24930000	-	-		14510000	24930000	-	-		14510000	24930000	-	-		0.58203	-		Y Y N N		Y	Y	N	N		N -		N	-		13	17	-	-	13
47	A2AL50	Alkyldihydroxyacetonephosphate synthase. peroxisomal OS=Mus musculus GN=Agps PE=1 SV=1 - [A2AL50_MOUSE]		74.3	7.66	0.2921	17	17		13(13)	17(17)	-	-		14510000	24930000	-	-		14510000	24930000	-	-
																																	Y Y N N		Y	Y	N	N		N -		N	-
48	P35980	60S ribosomal protein L18 OS=Mus musculus GN=Rpl18 PE=2 SV=3 - [RL18_MOUSE]		21.6	11.78	0.4096	8	8		11(11)	8(8)	3(3)	5(5)		51370000	24790000	3775000	4810000		51370000	24790000	3775000	4810000		51370000	24790000	3775000	4810000		2.07221	0.784823		Y Y Y Y		Y	Y	Y	Y		N N		N	N		11	8	3	5	11
																																	Y Y Y Y		Y	Y	Y	Y		N N		N	N
49	P61255	60S ribosomal protein L26 OS=Mus musculus GN=Rpl26 PE=1 SV=1 - [RL26_MOUSE]		17.2	10.55	0.6207	18	18		18(18)	18(18)	1(1)	5(5)		75760000	24290000	4011000	2431000		75760000	24290000	4011000	2431000		75760000	24290000	4011000	2431000		3.11898	1.64994		Y Y N Y		Y	Y	N	Y		N N		N	N		18	18	1	5	18
																																	Y Y N Y		Y	Y	N	Y		N N		N	N
50	P62918	60S ribosomal protein L8 OS=Mus musculus GN=Rpl8 PE=2 SV=2 - [RL8_MOUSE]		28	11.03	0.284	12	12		13(13)	12(12)	2(2)	4(4)		37610000	23840000	2623000	2430000		37610000	23840000	2623000	2430000		37610000	23840000	2623000	2430000		1.5776	1.07942		Y Y N Y		Y	Y	N	Y		N N		N	N		13	12	2	4	13
																																	Y Y N Y		Y	Y	N	Y		N N		N	N
51	P16858	Glyceraldehyde-3-phosphate dehydrogenase OS=Mus musculus GN=Gapdh PE=1 SV=2 - [G3P_MOUSE]		35.8	8.25	0.2432	9	9		9(9)	9(9)	5(5)	4(4)		24360000	23660000	5028000	4074000		24360000	23660000	5028000	4074000		24360000	23660000	5028000	4074000		1.02959	1.23417		Y Y Y Y		Y	Y	Y	Y		N N		N	N		9	9	5	4	9
																																	Y Y Y Y		Y	Y	Y	Y		N N		N	N
52	P63038	60 kDa heat shock protein. mitochondrial OS=Mus musculus GN=Hspd1 PE=1 SV=1 - [CH60_MOUSE]		60.9	6.18	0.3264	16	16		11(11)	16(16)	-	-		6836000	23530000	-	-		6836000	23530000	-	-		6836000	23530000	-	-		0.290523	-		Y Y N N		Y	Y	N	N		N -		N	-		11	16	-	-	11
																																	Y Y N N		Y	Y	N	N		N -		N	-
53	Q922F4	Tubulin beta-6 chain OS=Mus musculus GN=Tubb6 PE=1 SV=1 - [TBB6_MOUSE]		50.1	4.89	0.4004	13	7		9(19)	7(13)	1(4)	-		81200000	23250000	11200000	-		81200000	23250000	11200000	-		81200000	23250000	11200000	-		3.49247	qual_up		Y Y Y N		Y	Y	Y	N		N U!		N	U!		9	7	1	-	19
																																	Y Y Y N		Y	Y	Y	N		N U!		N	U!
54	P60766	Cell division control protein 42 homolog OS=Mus musculus GN=Cdc42 PE=1 SV=2 - [CDC42_MOUSE]		21.2	6.55	0.2984	6	6		3(3)	6(6)	-	-		4630000	23200000	-	-		4630000	23200000	-	-		4630000	23200000	-	-		0.199569	-		Y Y N N		Y	Y	N	N		N -		N	-		3	6	-	-	3
																																	Y Y N N		Y	Y	N	N		N -		N	-
55	E9QAZ2	Ribosomal protein L15 OS=Mus musculus GN=Gm10020 PE=3 SV=1 - [E9QAZ2_MOUSE]		24.1	11.58	0.3284	6	6		10(10)	6(6)	3(3)	1(1)		44500000	22530000	2935000	9585000		44500000	22530000	2935000	9585000		44500000	22530000	2935000	9585000		1.97514	0.306208		Y Y Y N		Y	Y	Y	N		N N		N	N		10	6	3	1	10
55	Q9CZM2	60S ribosomal protein L15 OS=Mus musculus GN=Rpl15 PE=2 SV=4 - [RL15_MOUSE]		24.1	11.62	0.3284	6	6		10(10)	6(6)	3(3)	1(1)		44500000	22530000	2935000	9585000		44500000	22530000	2935000	9585000
																																	Y Y Y N		Y	Y	Y	N		N N		N	N
56	P20029	78 kDa glucose-regulated protein OS=Mus musculus GN=Hspa5 PE=1 SV=3 - [GRP78_MOUSE]		72.4	5.16	0.3466	21	19		10(12)	19(21)	6(8)	10(10)		26760000	22290000	22000000	10170000		26760000	22290000	22000000	10170000		26760000	22290000	22000000	10170000		1.20054	2.16323		Y Y Y Y		Y	Y	Y	Y		N N		N	N		10	19	6	10	12
																																	Y Y Y Y		Y	Y	Y	Y		N N		N	N
57	P12970	60S ribosomal protein L7a OS=Mus musculus GN=Rpl7a PE=2 SV=2 - [RL7A_MOUSE]		30	10.56	0.3383	13	13		15(15)	13(13)	8(8)	5(5)		45230000	22250000	3076000	2839000		45230000	22250000	3076000	2839000		45230000	22250000	3076000	2839000		2.03281	1.08348		Y Y Y Y		Y	Y	Y	Y		N N		N	N		15	13	8	5	15
																																	Y Y Y Y		Y	Y	Y	Y		N N		N	N
58	P26645	Myristoylated alanine-rich C-kinase substrate OS=Mus musculus GN=Marcks PE=1 SV=2 - [MARCS_MOUSE]		29.6	4.34	0.3851	10	10		7(7)	10(10)	-	-		12100000	21590000	-	-		12100000	21590000	-	-		12100000	21590000	-	-		0.560445	-		Y Y N N		Y	Y	N	N		N -		N	-		7	10	-	-	7
																																	Y Y N N		Y	Y	N	N		N -		N	-
59	P97351	40S ribosomal protein S3a OS=Mus musculus GN=Rps3a PE=1 SV=3 - [RS3A_MOUSE]		29.9	9.73	0.5682	19	19		17(17)	19(19)	5(5)	10(10)		42200000	21520000	5335000	12790000		42200000	21520000	5335000	12790000		42200000	21520000	5335000	12790000		1.96097	0.417123		Y Y Y Y		Y	Y	Y	Y		N N		N	N		17	19	5	10	17
																																	Y Y Y Y		Y	Y	Y	Y		N N		N	N
60	P62900	60S ribosomal protein L31 OS=Mus musculus GN=Rpl31 PE=1 SV=1 - [RL31_MOUSE]		14.5	10.54	0.264	4	4		3(3)	4(4)	3(3)	3(3)		42480000	21490000	1510000	1427000		42480000	21490000	1510000	1427000		42480000	21490000	1510000	1427000		1.97673	1.05816		Y Y Y Y		Y	Y	Y	Y		N N		N	N		3	4	3	3	3
																																	Y Y Y Y		Y	Y	Y	Y		N N		N	N
61	P62754	40S ribosomal protein S6 OS=Mus musculus GN=Rps6 PE=1 SV=1 - [RS6_MOUSE]		28.7	10.84	0.3213	11	11		15(15)	11(11)	5(5)	4(4)		55850000	21260000	3336000	9973000		55850000	21260000	3336000	9973000		55850000	21260000	3336000	9973000		2.627	0.334503		Y Y Y Y		Y	Y	Y	Y		N N		N	N		15	11	5	4	15
																																	Y Y Y Y		Y	Y	Y	Y		N N		N	N
62	P07901	Heat shock protein HSP 90-alpha OS=Mus musculus GN=Hsp90aa1 PE=1 SV=4 - [HS90A_MOUSE]		84.7	5.01	0.1364	11	1		-	1(11)	2(2)	-		-	21030000	4942000	-		-	21030000	4942000	-		-	21030000	4942000	-		qual_down	qual_up		N Y N N		N	Y	N	N		D! U!		D!	U!		-	1	2	-	-
																																	N Y N N		N	Y	N	N		D! U!		D!	U!
63	Q6ZWN5	40S ribosomal protein S9 OS=Mus musculus GN=Rps9 PE=1 SV=3 - [RS9_MOUSE]		22.6	10.65	0.5309	16	16		22(22)	16(16)	3(3)	4(4)		111100000	20590000	988000	1721000		111100000	20590000	988000	1721000		111100000	20590000	988000	1721000		5.39582	0.574085		Y Y Y Y		Y	Y	Y	Y		N N		N	N		22	16	3	4	22
																																	Y Y Y Y		Y	Y	Y	Y		N N		N	N
64	P14148	60S ribosomal protein L7 OS=Mus musculus GN=Rpl7 PE=1 SV=2 - [RL7_MOUSE]		31.4	10.89	0.2963	13	13		16(16)	13(13)	3(3)	2(2)		46300000	20090000	2921000	4484000		46300000	20090000	2921000	4484000		46300000	20090000	2921000	4484000		2.30463	0.651427		Y Y Y N		Y	Y	Y	N		N N		N	N		16	13	3	2	16
																																	Y Y Y N		Y	Y	Y	N		N N		N	N
65	Q9CYL5	Golgi-associated plant pathogenesis-related protein 1 OS=Mus musculus GN=Glipr2 PE=2 SV=3 - [GAPR1_MOUSE]		17.1	9.51	0.5325	6	6		4(4)	6(6)	-	-		11960000	19450000	-	-		11960000	19450000	-	-		11960000	19450000	-	-		0.61491	-		Y Y N N		Y	Y	N	N		N -		N	-		4	6	-	-	4
																																	Y Y N N		Y	Y	N	N		N -		N	-
66	Q8BH78	Reticulon OS=Mus musculus GN=Rtn4 PE=1 SV=1 - [Q8BH78_MOUSE]		38.4	4.78	0.2893	3	3		4(4)	3(3)	-	-		15890000	19380000	-	-		15890000	19380000	-	-		15890000	19380000	-	-		0.819917	-		Y Y N N		Y	Y	N	N		N -		N	-		4	3	-	-	4
66	Q8BHF5	Reticulon OS=Mus musculus GN=Rtn4 PE=1 SV=1 - [Q8BHF5_MOUSE]		40.3	4.7	0.2747	3	3		4(4)	3(3)	-	-		15890000	19380000	-	-		15890000	19380000	-	-
66	Q99P72	Reticulon-4 OS=Mus musculus GN=Rtn4 PE=1 SV=2 - [RTN4_MOUSE]		126.5	4.54	0.0886	3	3		4(4)	3(3)	-	-		15890000	19380000	-	-		15890000	19380000	-	-
																																	Y Y N N		Y	Y	N	N		N -		N	-
67	Q61696	Heat shock 70 kDa protein 1A OS=Mus musculus GN=Hspa1a PE=1 SV=2 - [HS71A_MOUSE]		70	5.72	0.181	11	4		-	4(11)	-	-		-	19180000	-	-		-	19180000	-	-		-	19180000	-	-		qual_down	-		N Y N N		N	Y	N	N		D! -		D!	-		-	4	-	-	-
67	P17879	Heat shock 70 kDa protein 1B OS=Mus musculus GN=Hspa1b PE=1 SV=3 - [HS71B_MOUSE]		70.1	5.72	0.1807	11	4		-	4(11)	-	-		-	19180000	-	-		-	19180000	-	-
																																	N Y N N		N	Y	N	N		D! -		D!	-
68	P25444	40S ribosomal protein S2 OS=Mus musculus GN=Rps2 PE=2 SV=3 - [RS2_MOUSE]		31.2	10.24	0.2491	8	8		8(8)	8(8)	7(7)	6(6)		61740000	19150000	4792000	7454000		61740000	19150000	4792000	7454000		61740000	19150000	4792000	7454000		3.22402	0.642876		Y Y Y Y		Y	Y	Y	Y		N N		N	N		8	8	7	6	8
																																	Y Y Y Y		Y	Y	Y	Y		N N		N	N
69	P62281	40S ribosomal protein S11 OS=Mus musculus GN=Rps11 PE=1 SV=3 - [RS11_MOUSE]		18.4	10.3	0.4367	11	11		13(13)	11(11)	8(8)	11(11)		69030000	19040000	6019000	6869000		69030000	19040000	6019000	6869000		69030000	19040000	6019000	6869000		3.62553	0.876256		Y Y Y Y		Y	Y	Y	Y		N N		N	N		13	11	8	11	13
																																	Y Y Y Y		Y	Y	Y	Y		N N		N	N
70	Q9D8E6	60S ribosomal protein L4 OS=Mus musculus GN=Rpl4 PE=1 SV=3 - [RL4_MOUSE]		47.1	11	0.3294	16	16		20(20)	16(16)	4(4)	4(4)		37960000	18970000	5294000	4789000		37960000	18970000	5294000	4789000		37960000	18970000	5294000	4789000		2.00105	1.10545		Y Y Y Y		Y	Y	Y	Y		N N		N	N		20	16	4	4	20
																																	Y Y Y Y		Y	Y	Y	Y		N N		N	N
71	P63001	Ras-related C3 botulinum toxin substrate 1 OS=Mus musculus GN=Rac1 PE=1 SV=1 - [RAC1_MOUSE]		21.4	8.5	0.224	5	5		7(7)	5(5)	-	-		20890000	18890000	-	-		20890000	18890000	-	-		20890000	18890000	-	-		1.10588	-		Y Y N N		Y	Y	N	N		N -		N	-		7	5	-	-	7
71	Q3TLP8	RAS-related C3 botulinum substrate 1. isoform CRA_a OS=Mus musculus GN=Rac1 PE=2 SV=1 - [Q3TLP8_MOUSE]		23.4	8.69	0.2038	5	5		7(7)	5(5)	-	-		20890000	18890000	-	-		20890000	18890000	-	-
																																	Y Y N N		Y	Y	N	N		N -		N	-
72	P62855	40S ribosomal protein S26 OS=Mus musculus GN=Rps26 PE=2 SV=3 - [RS26_MOUSE]		13	11	0.2087	2	2		2(2)	2(2)	2(2)	2(2)		50340000	18830000	3119000	5040000		50340000	18830000	3119000	5040000		50340000	18830000	3119000	5040000		2.67339	0.618849		N N N N		N	N	N	N		N N		N	N		2	2	2	2	2
																																	N N N N		N	N	N	N		N N		N	N
73	P16627	Heat shock 70 kDa protein 1-like OS=Mus musculus GN=Hspa1l PE=2 SV=4 - [HS71L_MOUSE]		70.6	6.24	0.1264	8	1		-	1(8)	-	-		-	17910000	-	-		-	17910000	-	-		-	17910000	-	-		qual_down	-		N Y N N		N	Y	N	N		D! -		D!	-		-	1	-	-	-
																																	N Y N N		N	Y	N	N		D! -		D!	-
74	D3YWC2	ADP-ribosylation factor-like 6 interacting protein 4 OS=Mus musculus GN=Arl6ip4 PE=4 SV=1 - [D3YWC2_MOUSE]		22.6	11.3	0.385	7	7		5(5)	7(7)	-	-		10610000	17740000	-	-		10610000	17740000	-	-		10610000	17740000	-	-		0.598083	-		Y Y N N		Y	Y	N	N		N -		N	-		5	7	-	-	5
74	D3Z6F1	ADP-ribosylation factor-like protein 6-interacting protein 4 (Fragment) OS=Mus musculus GN=Arl6ip4 PE=4 SV=2 - [D3Z6F1_MOUSE]		25.3	10.3	0.3407	7	7		5(5)	7(7)	-	-		10610000	17740000	-	-		10610000	17740000	-	-
74	Q9JM93	ADP-ribosylation factor-like protein 6-interacting protein 4 OS=Mus musculus GN=Arl6ip4 PE=1 SV=1 - [AR6P4_MOUSE]		25.5	11.19	0.3362	7	7		5(5)	7(7)	-	-		10610000	17740000	-	-		10610000	17740000	-	-
																																	Y Y N N		Y	Y	N	N		N -		N	-
75	P62892	60S ribosomal protein L39 OS=Mus musculus GN=Rpl39 PE=2 SV=2 - [RL39_MOUSE]		6.4	12.56	0.2549	3	3		3(3)	3(3)	-	1(1)		22590000	17450000	-	1163000		22590000	17450000	-	1163000		22590000	17450000	-	1163000		1.29456	qual_down		Y Y N N		Y	Y	N	N		N D!		N	D!		3	3	-	1	3
																																	Y Y N N		Y	Y	N	N		N D!		N	D!
76	P20152	Vimentin OS=Mus musculus GN=Vim PE=1 SV=3 - [VIME_MOUSE]		53.7	5.12	0.4979	25	25		27(27)	25(25)	43(43)	48(49)		40550000	17330000	190300000	153500000		40550000	17330000	190300000	153500000		40550000	17330000	190300000	153500000		2.33987	1.23974		Y Y Y Y		Y	Y	Y	Y		N N		N	N		27	25	43	48	27
																																	Y Y Y Y		Y	Y	Y	Y		N N		N	N
77	B7FAU9	Filamin. alpha OS=Mus musculus GN=Flna PE=1 SV=1 - [B7FAU9_MOUSE]		280.3	6.01	0.2209	38	34		20(24)	34(38)	-	1(1)		19950000	16930000	-	1543000		19950000	16930000	-	1543000		19950000	16930000	-	1543000		1.17838	qual_down		Y Y N N		Y	Y	N	N		N D!		N	D!		20	34	-	1	24
77	Q8BTM8	Filamin-A OS=Mus musculus GN=Flna PE=1 SV=5 - [FLNA_MOUSE]		281	6.04	0.2202	38	34		20(24)	34(38)	-	1(1)		19950000	16930000	-	1543000		19950000	16930000	-	1543000
																																	Y Y N N		Y	Y	N	N		N D!		N	D!
78	P19324	Serpin H1 OS=Mus musculus GN=Serpinh1 PE=1 SV=3 - [SERPH_MOUSE]		46.5	8.82	0.4388	14	14		20(20)	14(14)	-	-		23780000	16770000	-	-		23780000	16770000	-	-		23780000	16770000	-	-		1.41801	-		Y Y N N		Y	Y	N	N		N -		N	-		20	14	-	-	20
																																	Y Y N N		Y	Y	N	N		N -		N	-
79	Q9JJI8	60S ribosomal protein L38 OS=Mus musculus GN=Rpl38 PE=2 SV=3 - [RL38_MOUSE]		8.2	10.1	0.5286	4	4		5(5)	4(4)	-	-		24810000	16320000	-	-		24810000	16320000	-	-		24810000	16320000	-	-		1.52022	-		Y Y N N		Y	Y	N	N		N -		N	-		5	4	-	-	5
																																	Y Y N N		Y	Y	N	N		N -		N	-
80	Q8BHV4	Predicted gene. EG622976 OS=Mus musculus GN=Gm6377 PE=2 SV=1 - [Q8BHV4_MOUSE]		34.4	6.44	0.0198	1	1		-	1(1)	-	-		-	16210000	-	-		-	16210000	-	-		-	16210000	-	-		qual_down	-		N N N N		N	N	N	N		D! -		D!	-		-	1	-	-	-
80	P97452	Ribosome biogenesis protein BOP1 OS=Mus musculus GN=Bop1 PE=1 SV=1 - [BOP1_MOUSE]		82.5	6.28	0.0082	1	1		-	1(1)	-	-		-	16210000	-	-		-	16210000	-	-
																																	N N N N		N	N	N	N		D! -		D!	-
81	Q9WTI7-3	Isoform 3 of Unconventional myosin-Ic OS=Mus musculus GN=Myo1c - [MYO1C_MOUSE]		119.8	9.39	0.3333	32	32		30(30)	32(32)	32(32)	45(45)		19050000	16110000	33940000	54070000		19050000	16110000	33940000	54070000		19050000	16110000	33940000	54070000		1.1825	0.627705		Y Y Y Y		Y	Y	Y	Y		N N		N	N		30	32	32	45	30
																																	Y Y Y Y		Y	Y	Y	Y		N N		N	N
82	P51150	Ras-related protein Rab-7a OS=Mus musculus GN=Rab7a PE=1 SV=2 - [RAB7A_MOUSE]		23.5	6.7	0.5024	8	7		8(8)	7(8)	-	-		14190000	15970000	-	-		14190000	15970000	-	-		14190000	15970000	-	-		0.888541	-		Y Y N N		Y	Y	N	N		N -		N	-		8	7	-	-	8
																																	Y Y N N		Y	Y	N	N		N -		N	-
83	Q9DCN2-2	Isoform 2 of NADH-cytochrome b5 reductase 3 OS=Mus musculus GN=Cyb5r3 - [NB5R3_MOUSE]		31.7	8.38	0.405	9	9		9(9)	9(9)	1(1)	-		13590000	15780000	1589000	-		13590000	15780000	1589000	-		13590000	15780000	1589000	-		0.861217	qual_up		Y Y N N		Y	Y	N	N		N U!		N	U!		9	9	1	-	9
83	Q9DCN2	NADH-cytochrome b5 reductase 3 OS=Mus musculus GN=Cyb5r3 PE=1 SV=3 - [NB5R3_MOUSE]		34.1	8.38	0.3754	9	9		9(9)	9(9)	1(1)	-		13590000	15780000	1589000	-		13590000	15780000	1589000	-
83	F2Z456	NADH-cytochrome b5 reductase 3 OS=Mus musculus GN=Cyb5r3 PE=1 SV=1 - [F2Z456_MOUSE]		34.9	9.1	0.361	9	9		9(9)	9(9)	1(1)	-		13590000	15780000	1589000	-		13590000	15780000	1589000	-
																																	Y Y N N		Y	Y	N	N		N U!		N	U!
84	Q6ZWZ7	60S ribosomal protein L17 OS=Mus musculus GN=Rpl17 PE=2 SV=1 - [Q6ZWZ7_MOUSE]		21.4	10.18	0.5543	13	13		13(13)	13(13)	3(3)	3(3)		37170000	15390000	1922000	1700000		37170000	15390000	1922000	1700000		37170000	15390000	1922000	1700000		2.4152	1.13059		Y Y Y Y		Y	Y	Y	Y		N N		N	N		13	13	3	3	13
84	Q9CPR4	60S ribosomal protein L17 OS=Mus musculus GN=Rpl17 PE=2 SV=3 - [RL17_MOUSE]		21.4	10.18	0.5543	13	13		13(13)	13(13)	3(3)	3(3)		37170000	15390000	1922000	1700000		37170000	15390000	1922000	1700000
																																	Y Y Y Y		Y	Y	Y	Y		N N		N	N
85	P67984	60S ribosomal protein L22 OS=Mus musculus GN=Rpl22 PE=1 SV=2 - [RL22_MOUSE]		14.7	9.19	0.2656	3	3		5(5)	3(3)	-	1(1)		18770000	15050000	-	0		18770000	15050000	-	236400		18770000	15050000	-	236400		1.24718	qual_down		Y Y N N		Y	Y	N	N		N D!		N	D!		5	3	-	1	5
																																	Y Y N N		Y	Y	N	N		N D!		N	D!
86	P62082	40S ribosomal protein S7 OS=Mus musculus GN=Rps7 PE=2 SV=1 - [RS7_MOUSE]		22.1	10.1	0.366	8	8		19(19)	8(8)	-	2(2)		46220000	14790000	-	2695000		46220000	14790000	-	2695000		46220000	14790000	-	2695000		3.12508	qual_down		Y Y N N		Y	Y	N	N		N D!		N	D!		19	8	-	2	19
																																	Y Y N N		Y	Y	N	N		N D!		N	D!
87	Q9DA19	Corepressor interacting with RBPJ 1 OS=Mus musculus GN=Cir1 PE=1 SV=2 - [CIR1_MOUSE]		51.8	9.92	0.1489	8	8		8(8)	8(8)	-	-		11370000	14580000	-	-		11370000	14580000	-	-		11370000	14580000	-	-		0.779835	-		Y Y N N		Y	Y	N	N		N -		N	-		8	8	-	-	8
																																	Y Y N N		Y	Y	N	N		N -		N	-
88	P14069	Protein S100-A6 OS=Mus musculus GN=S100a6 PE=1 SV=3 - [S10A6_MOUSE]		10	5.48	0.1798	2	2		1(1)	2(2)	1(1)	1(1)		9709000	14380000	572400	377400		9709000	14380000	572400	377400		9709000	14380000	572400	377400		0.675174	1.51669		N N N N		N	N	N	N		N N		N	N		1	2	1	1	1
																																	N N N N		N	N	N	N		N N		N	N
89	P19253	60S ribosomal protein L13a OS=Mus musculus GN=Rpl13a PE=1 SV=4 - [RL13A_MOUSE]		23.4	11.02	0.3103	7	7		16(16)	7(7)	1(1)	2(2)		62560000	14220000	2550000	2007000		62560000	14220000	2550000	2007000		62560000	14220000	2550000	2007000		4.39944	1.27055		Y Y N N		Y	Y	N	N		N N		N	N		16	7	1	2	16
89	E9Q5A0	60S ribosomal protein L13a OS=Mus musculus GN=Rpl13a PE=3 SV=1 - [E9Q5A0_MOUSE]		48.3	10.23	0.1489	7	7		-	7(7)	1(1)	2(2)		-	14220000	2550000	2007000		-	14220000	2550000	2007000
																																	Y Y N N		Y	Y	N	N		N N		N	N
90	Q8BX70-3	Isoform 3 of Vacuolar protein sorting-associated protein 13C OS=Mus musculus GN=Vps13c - [VP13C_MOUSE]		415	6.77	0.0583	18	18		7(7)	18(18)	-	-		8844000	14040000	-	-		8844000	14040000	-	-		8844000	14040000	-	-		0.629915	-		Y Y N N		Y	Y	N	N		N -		N	-		7	18	-	-	7
90	Q8BX70	Vacuolar protein sorting-associated protein 13C OS=Mus musculus GN=Vps13c PE=1 SV=2 - [VP13C_MOUSE]		419.8	6.81	0.0576	18	18		7(7)	18(18)	-	-		8844000	14040000	-	-		8844000	14040000	-	-
																																	Y Y N N		Y	Y	N	N		N -		N	-
91	Q6ZWV7	60S ribosomal protein L35 OS=Mus musculus GN=Rpl35 PE=2 SV=1 - [RL35_MOUSE]		14.5	11.05	0.3008	4	4		6(6)	4(4)	-	-		44130000	13800000	-	-		44130000	13800000	-	-		44130000	13800000	-	-		3.19783	-		Y Y N N		Y	Y	N	N		N -		N	-		6	4	-	-	6
																																	Y Y N N		Y	Y	N	N		N -		N	-
92	Q9CQS8	Protein transport protein Sec61 subunit beta OS=Mus musculus GN=Sec61b PE=1 SV=3 - [SC61B_MOUSE]		10	11.56	0.1563	1	1		2(2)	1(1)	-	-		22640000	13590000	-	-		22640000	13590000	-	-		22640000	13590000	-	-		1.66593	-		N N N N		N	N	N	N		N -		N	-		2	1	-	-	2
																																	N N N N		N	N	N	N		N -		N	-
93	P48678	Prelamin-A/C OS=Mus musculus GN=Lmna PE=1 SV=2 - [LMNA_MOUSE]		74.2	6.98	0.2707	15	14		9(9)	14(15)	36(36)	40(40)		14350000	13490000	50860000	50690000		14350000	13490000	50860000	50690000		14350000	13490000	50860000	50690000		1.06375	1.00335		Y Y Y Y		Y	Y	Y	Y		N N		N	N		9	14	36	40	9
																																	Y Y Y Y		Y	Y	Y	Y		N N		N	N
94	Q9CR57	60S ribosomal protein L14 OS=Mus musculus GN=Rpl14 PE=1 SV=3 - [RL14_MOUSE]		23.5	11.02	0.2074	4	4		4(4)	4(4)	4(4)	5(5)		33400000	13330000	33750000	24410000		33400000	13330000	33750000	24410000		33400000	13330000	33750000	24410000		2.50563	1.38263		Y Y Y Y		Y	Y	Y	Y		N N		N	N		4	4	4	5	4
																																	Y Y Y Y		Y	Y	Y	Y		N N		N	N
95	Q8VIJ6	Splicing factor. proline- and glutamine-rich OS=Mus musculus GN=Sfpq PE=1 SV=1 - [SFPQ_MOUSE]		75.4	9.44	0.0215	1	1		4(4)	1(1)	7(8)	12(13)		6858000	13240000	12970000	14100000		6858000	13240000	12970000	14100000		6858000	13240000	12970000	14100000		0.517976	0.919858		Y N Y Y		Y	N	Y	Y		N N		N	N		4	1	7	12	4
																																	Y N Y Y		Y	N	Y	Y		N N		N	N
96	P41105	60S ribosomal protein L28 OS=Mus musculus GN=Rpl28 PE=1 SV=2 - [RL28_MOUSE]		15.7	12.02	0.4234	11	11		9(9)	11(11)	2(2)	1(1)		16200000	13030000	1774000	924600		16200000	13030000	1774000	924600		16200000	13030000	1774000	924600		1.24328	1.91867		Y Y N N		Y	Y	N	N		N N		N	N		9	11	2	1	9
																																	Y Y N N		Y	Y	N	N		N N		N	N
97	P60867	40S ribosomal protein S20 OS=Mus musculus GN=Rps20 PE=1 SV=1 - [RS20_MOUSE]		13.4	9.94	0.3109	4	4		6(6)	4(4)	-	2(2)		29440000	12840000	-	1507000		29440000	12840000	-	1507000		29440000	12840000	-	1507000		2.29283	qual_down		Y Y N N		Y	Y	N	N		N D!		N	D!		6	4	-	2	6
																																	Y Y N N		Y	Y	N	N		N D!		N	D!
98	Q9CPR6	Protein 1700011A15Rik OS=Mus musculus GN=1700011A15Rik PE=2 SV=1 - [Q9CPR6_MOUSE]		18.2	7.83	0.0468	1	1		1(1)	1(1)	-	-		11140000	12830000	-	-		11140000	12830000	-	-		11140000	12830000	-	-		0.868277	-		N N N N		N	N	N	N		N -		N	-		1	1	-	-	1
98	E9Q1Y9	Protein 5430421N21Rik OS=Mus musculus GN=5430421N21Rik PE=3 SV=1 - [E9Q1Y9_MOUSE]		52.8	5.74	0.0167	1	1		1(1)	1(1)	-	-		11140000	12830000	-	-		11140000	12830000	-	-
98	Q9ERE2	Keratin. type II cuticular Hb1 OS=Mus musculus GN=Krt81 PE=2 SV=2 - [KRT81_MOUSE]		52.8	5.76	0.0166	1	1		1(1)	1(1)	-	-		11140000	12830000	-	-		11140000	12830000	-	-
98	O43790-cRAP	Keratin. type II cuticular Hb6 (cRAP) OS=Homo sapiens GN=KRT86 PE=1 SV=1 - [KRT86_HUMAN]		53.5	5.66	0.0165	1	1		1(1)	1(1)	-	-		11140000	12830000	-	-		11140000	12830000	-	-
98	P97861	Keratin. type II cuticular Hb6 OS=Mus musculus GN=Krt86 PE=2 SV=2 - [KRT86_MOUSE]		53.2	5.76	0.0165	1	1		1(1)	1(1)	-	-		11140000	12830000	-	-		11140000	12830000	-	-
98	P15241-cRAP	Keratin. type II microfibrillar. component 7C (cRAP) OS=Ovis aries PE=1 SV=1 - [K2M2_SHEEP]		53.6	5.57	0.0163	1	1		1(1)	1(1)	-	-		11140000	12830000	-	-		11140000	12830000	-	-
98	P78385-cRAP	Keratin. type II cuticular Hb3 (cRAP) OS=Homo sapiens GN=KRT83 PE=1 SV=2 - [KRT83_HUMAN]		54.2	5.64	0.0162	1	1		1(1)	1(1)	-	-		11140000	12830000	-	-		11140000	12830000	-	-
98	Q6IMF0	Keratin. type II cuticular Hb3 OS=Mus musculus GN=Krt83 PE=2 SV=2 - [KRT83_MOUSE]		54.6	6.06	0.0162	1	1		1(1)	1(1)	-	-		11140000	12830000	-	-		11140000	12830000	-	-
98	P25691-cRAP	Keratin. type II microfibrillar. component 5 (cRAP) OS=Ovis aries PE=1 SV=1 - [K2M3_SHEEP]		55.2	6.46	0.0159	1	1		1(1)	1(1)	-	-		11140000	12830000	-	-		11140000	12830000	-	-
98	Q14533-cRAP	Keratin. type II cuticular Hb1 (cRAP) OS=Homo sapiens GN=KRT81 PE=1 SV=3 - [KRT81_HUMAN]		54.9	5.47	0.0158	1	1		1(1)	1(1)	-	-		11140000	12830000	-	-		11140000	12830000	-	-
98	Q9Z2T6	Keratin. type II cuticular Hb5 OS=Mus musculus GN=Krt85 PE=2 SV=2 - [KRT85_MOUSE]		55.7	6.42	0.0158	1	1		1(1)	1(1)	-	-		11140000	12830000	-	-		11140000	12830000	-	-
																																	N N N N		N	N	N	N		N -		N	-
99	Q61033	Lamina-associated polypeptide 2. isoforms alpha/zeta OS=Mus musculus GN=Tmpo PE=1 SV=4 - [LAP2A_MOUSE]		75.1	8.05	0.2641	13	6		2(9)	6(13)	12(19)	14(25)		9575000	12710000	74650000	75250000		9575000	12710000	74650000	75250000		9575000	12710000	74650000	75250000		0.753344	0.992027		Y Y Y Y		Y	Y	Y	Y		N N		N	N		2	6	12	14	9
																																	Y Y Y Y		Y	Y	Y	Y		N N		N	N
100	E9PVC6	Eukaryotic translation initiation factor 4 gamma 1 OS=Mus musculus GN=Eif4g1 PE=1 SV=1 - [E9PVC6_MOUSE]		171.2	5.34	0.1372	14	14		4(4)	14(14)	2(2)	1(1)		6418000	12690000	1975000	3830000		6418000	12690000	1975000	3830000		6418000	12690000	1975000	3830000		0.505753	0.515666		Y Y N N		Y	Y	N	N		N N		N	N		4	14	2	1	4
100	E9Q9E1	Eukaryotic translation initiation factor 4 gamma 1 OS=Mus musculus GN=Eif4g1 PE=1 SV=1 - [E9Q9E1_MOUSE]		175.2	5.38	0.1337	14	14		4(4)	14(14)	2(2)	1(1)		6418000	12690000	1975000	3830000		6418000	12690000	1975000	3830000
100	Q6NZJ6	Eukaryotic translation initiation factor 4 gamma 1 OS=Mus musculus GN=Eif4g1 PE=1 SV=1 - [IF4G1_MOUSE]		176	5.4	0.1331	14	14		4(4)	14(14)	2(2)	1(1)		6418000	12690000	1975000	3830000		6418000	12690000	1975000	3830000
																																	Y Y N N		Y	Y	N	N		N N		N	N
101	P01868	Ig gamma-1 chain C region secreted form OS=Mus musculus GN=Ighg1 PE=1 SV=1 - [IGHG1_MOUSE]		35.7	7.4	0.2191	6	2		-	2(6)	6(30)	8(32)		-	12630000	63880000000	49780000000		-	12630000	63880000000	49780000000		-	12630000	63880000000	49780000000		qual_down	1.28325		N Y Y Y		N	Y	Y	Y		D! N		D!	N		-	2	6	8	-
101	P01869	Ig gamma-1 chain C region. membrane-bound form OS=Mus musculus GN=Ighg1 PE=1 SV=2 - [IGH1M_MOUSE]		43.4	6.44	0.1807	6	2		-	2(6)	-	8(32)		-	12630000	-	49780000000		-	12630000	-	49780000000
																																	N Y Y Y		N	Y	Y	Y		D! N		D!	N
102	P61027	Ras-related protein Rab-10 OS=Mus musculus GN=Rab10 PE=1 SV=1 - [RAB10_MOUSE]		22.5	8.38	0.205	4	2		2(5)	2(4)	-	-		21640000	12580000	-	-		21640000	12580000	-	-		21640000	12580000	-	-		1.72019	-		Y Y N N		Y	Y	N	N		N -		N	-		2	2	-	-	5
																																	Y Y N N		Y	Y	N	N		N -		N	-
103	P43274	Histone H1.4 OS=Mus musculus GN=Hist1h1e PE=1 SV=2 - [H14_MOUSE]		22	11.11	0.2374	9	3		2(7)	3(9)	-	-		10980000	12560000	-	-		10980000	12560000	-	-		10980000	12560000	-	-		0.874204	-		Y Y N N		Y	Y	N	N		N -		N	-		2	3	-	-	7
																																	Y Y N N		Y	Y	N	N		N -		N	-
104	Q61029-3	Isoform Epsilon of Lamina-associated polypeptide 2. isoforms beta/delta/epsilon/gamma OS=Mus musculus GN=Tmpo - [LAP2B_MOUSE]		46	9.22	0.2961	10	3		-	3(10)	-	-		-	12300000	-	-		-	12300000	-	-		10270000	12300000	74650000	75250000		0.834959	0.992027		Y Y Y Y		Y	Y	Y	Y		N N		N	N		-	3	-	-	13
104	Q61029	Lamina-associated polypeptide 2. isoforms beta/delta/epsilon/gamma OS=Mus musculus GN=Tmpo PE=1 SV=4 - [LAP2B_MOUSE]		50.3	9.45	0.2699	10	3		6(13)	3(10)	7(14)	11(22)		10270000	12300000	74650000	75250000		10270000	12300000	74650000	75250000
																																	Y Y Y Y		Y	Y	Y	Y		N N		N	N
105	Q62167	ATP-dependent RNA helicase DDX3X OS=Mus musculus GN=Ddx3x PE=1 SV=3 - [DDX3X_MOUSE]		73.1	7.18	0.1798	11	10		13(14)	10(11)	8(8)	9(10)		30210000	12160000	8189000	11610000		30210000	12160000	8189000	11610000		30210000	12160000	8189000	11610000		2.48438	0.70534		Y Y Y Y		Y	Y	Y	Y		N N		N	N		13	10	8	9	14
																																	Y Y Y Y		Y	Y	Y	Y		N N		N	N
106	P47911	60S ribosomal protein L6 OS=Mus musculus GN=Rpl6 PE=1 SV=3 - [RL6_MOUSE]		33.5	10.7	0.3818	14	14		15(15)	14(14)	7(7)	5(5)		26830000	12080000	4267000	5096000		26830000	12080000	4267000	5096000		26830000	12080000	4267000	5096000		2.22103	0.837323		Y Y Y Y		Y	Y	Y	Y		N N		N	N		15	14	7	5	15
																																	Y Y Y Y		Y	Y	Y	Y		N N		N	N
107	Q5SW88	Ras-related protein Rab-1A OS=Mus musculus GN=Rab1 PE=3 SV=1 - [Q5SW88_MOUSE]		22.4	6.21	0.4653	8	4		4(7)	4(8)	-	-		22760000	12040000	-	-		22760000	12040000	-	-		22760000	12040000	-	-		1.89037	-		Y Y N N		Y	Y	N	N		N -		N	-		4	4	-	-	7
107	P62821	Ras-related protein Rab-1A OS=Mus musculus GN=Rab1A PE=1 SV=3 - [RAB1A_MOUSE]		22.7	6.21	0.4585	8	4		4(7)	4(8)	-	-		22760000	12040000	-	-		22760000	12040000	-	-
																																	Y Y N N		Y	Y	N	N		N -		N	-
108	Q9D1G1	Ras-related protein Rab-1B OS=Mus musculus GN=Rab1b PE=1 SV=1 - [RAB1B_MOUSE]		22.2	5.73	0.3831	6	2		4(7)	2(6)	-	-		22760000	12040000	-	-		22760000	12040000	-	-		22760000	12040000	-	-		1.89037	-		Y Y N N		Y	Y	N	N		N -		N	-		4	2	-	-	7
																																	Y Y N N		Y	Y	N	N		N -		N	-
109	P61028	Ras-related protein Rab-8B OS=Mus musculus GN=Rab8b PE=1 SV=1 - [RAB8B_MOUSE]		23.6	9.07	0.2319	5	2		1(5)	2(5)	-	-		22760000	12040000	-	-		22760000	12040000	-	-		22760000	12040000	-	-		1.89037	-		Y Y N N		Y	Y	N	N		N -		N	-		1	2	-	-	5
																																	Y Y N N		Y	Y	N	N		N -		N	-
110	P62751	60S ribosomal protein L23a OS=Mus musculus GN=Rpl23a PE=1 SV=1 - [RL23A_MOUSE]		17.7	10.45	0.3141	6	6		8(8)	6(6)	1(1)	3(3)		24890000	11960000	6153000	3713000		24890000	11960000	6153000	3713000		24890000	11960000	6153000	3713000		2.0811	1.65715		Y Y N Y		Y	Y	N	Y		N N		N	N		8	6	1	3	8
																																	Y Y N Y		Y	Y	N	Y		N N		N	N
111	P16054	Protein kinase C epsilon type OS=Mus musculus GN=Prkce PE=1 SV=1 - [KPCE_MOUSE]		83.5	7.03	0.1588	12	12		7(7)	12(12)	-	-		5672000	11810000	-	-		5672000	11810000	-	-		5672000	11810000	-	-		0.480271	-		Y Y N N		Y	Y	N	N		N -		N	-		7	12	-	-	7
																																	Y Y N N		Y	Y	N	N		N -		N	-
112	P63325	40S ribosomal protein S10 OS=Mus musculus GN=Rps10 PE=1 SV=1 - [RS10_MOUSE]		18.9	10.15	0.3576	7	7		7(7)	7(7)	-	1(1)		22250000	11810000	-	0		22250000	11810000	-	236400		22250000	11810000	-	236400		1.884	qual_down		Y Y N N		Y	Y	N	N		N D!		N	D!		7	7	-	1	7
																																	Y Y N N		Y	Y	N	N		N D!		N	D!
113	P60843	Eukaryotic initiation factor 4A-I OS=Mus musculus GN=Eif4a1 PE=1 SV=1 - [IF4A1_MOUSE]		46.1	5.48	0.2291	5	4		11(14)	4(5)	1(1)	2(2)		23220000	11770000	0	3230000		23220000	11770000	99950	3230000		23220000	11770000	99950	3230000		1.97281	0.0309443		Y Y N N		Y	Y	N	N		N D		N	D		11	4	1	2	14
																																	Y Y N N		Y	Y	N	N		N D		N	D
114	Q9CQM8	60S ribosomal protein L21 OS=Mus musculus GN=Rpl21 PE=2 SV=1 - [Q9CQM8_MOUSE]		18.6	10.49	0.4625	6	6		11(11)	6(6)	1(1)	2(2)		33380000	11410000	1761000	1913000		33380000	11410000	1761000	1913000		33380000	11410000	1761000	1913000		2.9255	0.920544		Y Y N N		Y	Y	N	N		N N		N	N		11	6	1	2	11
																																	Y Y N N		Y	Y	N	N		N N		N	N
115	P80315	T-complex protein 1 subunit delta OS=Mus musculus GN=Cct4 PE=1 SV=3 - [TCPD_MOUSE]		58	8.02	0.308	14	14		18(18)	14(14)	1(1)	-		15300000	11310000	1061000	-		15300000	11310000	1061000	-		15300000	11310000	1061000	-		1.35279	qual_up		Y Y N N		Y	Y	N	N		N U!		N	U!		18	14	1	-	18
																																	Y Y N N		Y	Y	N	N		N U!		N	U!
116	Q9DCT8	Cysteine-rich protein 2 OS=Mus musculus GN=Crip2 PE=1 SV=1 - [CRIP2_MOUSE]		22.7	8.63	0.3173	3	3		3(3)	3(3)	-	-		15910000	11270000	-	-		15910000	11270000	-	-		15910000	11270000	-	-		1.41171	-		Y Y N N		Y	Y	N	N		N -		N	-		3	3	-	-	3
																																	Y Y N N		Y	Y	N	N		N -		N	-
117	Q61656	Probable ATP-dependent RNA helicase DDX5 OS=Mus musculus GN=Ddx5 PE=1 SV=2 - [DDX5_MOUSE]		69.2	8.92	0.2736	16	13		20(25)	13(16)	7(11)	6(11)		22990000	11020000	10560000	10670000		22990000	11020000	10560000	10670000		22990000	11020000	10560000	10670000		2.08621	0.989691		Y Y Y Y		Y	Y	Y	Y		N N		N	N		20	13	7	6	25
117	Q8BTS0	DEAD (Asp-Glu-Ala-Asp) box polypeptide 5 OS=Mus musculus GN=Ddx5 PE=1 SV=1 - [Q8BTS0_MOUSE]		69.2	8.92	0.2732	16	13		20(25)	13(16)	7(11)	6(11)		22990000	11020000	10560000	10670000		22990000	11020000	10560000	10670000
																																	Y Y Y Y		Y	Y	Y	Y		N N		N	N
118	P15864	Histone H1.2 OS=Mus musculus GN=Hist1h1c PE=1 SV=2 - [H12_MOUSE]		21.3	11	0.2406	8	2		-	2(8)	1(1)	1(1)		-	10990000	99950	3264000		-	10990000	99950	3264000		9920000	10990000	99950	3264000		0.902639	0.0306219		Y Y N N		Y	Y	N	N		N D		N	D		-	2	1	1	7
118	P43277	Histone H1.3 OS=Mus musculus GN=Hist1h1d PE=1 SV=2 - [H13_MOUSE]		22.1	11.03	0.2308	8	2		2(7)	2(8)	-	1(1)		9920000	10990000	-	3264000		9920000	10990000	-	3264000
																																	Y Y N N		Y	Y	N	N		N D		N	D
119	P62245	40S ribosomal protein S15a OS=Mus musculus GN=Rps15a PE=1 SV=2 - [RS15A_MOUSE]		14.8	10.13	0.4923	7	7		11(11)	7(7)	1(1)	2(2)		30850000	10860000	2928000	1575000		30850000	10860000	2928000	1575000		30850000	10860000	2928000	1575000		2.8407	1.85905		Y Y N N		Y	Y	N	N		N N		N	N		11	7	1	2	11
																																	Y Y N N		Y	Y	N	N		N N		N	N
120	A0A075B5P4	Ig gamma-1 chain C region secreted form OS=Mus musculus GN=Ighg1 PE=4 SV=1 - [A0A075B5P4_MOUSE]		35.7	7.4	0.1914	5	1		7(7)	1(5)	9(33)	6(30)		107400000	10830000	63880000000	56400000000		107400000	10830000	63880000000	56400000000		107400000	10830000	63880000000	56400000000		9.9169	1.13262		Y Y Y Y		Y	Y	Y	Y		N N		N	N		7	1	9	6	7
																																	Y Y Y Y		Y	Y	Y	Y		N N		N	N
121	P62301	40S ribosomal protein S13 OS=Mus musculus GN=Rps13 PE=1 SV=2 - [RS13_MOUSE]		17.2	10.54	0.3709	7	7		14(14)	7(7)	-	3(3)		38270000	10810000	-	2211000		38270000	10810000	-	2211000		38270000	10810000	-	2211000		3.54024	qual_down		Y Y N Y		Y	Y	N	Y		N D!		N	D!		14	7	-	3	14
																																	Y Y N Y		Y	Y	N	Y		N D!		N	D!
122	Q8BGS1	Band 4.1-like protein 5 OS=Mus musculus GN=Epb41l5 PE=1 SV=1 - [E41L5_MOUSE]		81.6	6.39	0.1272	6	6		7(7)	6(6)	-	-		5643000	10790000	-	-		5643000	10790000	-	-		5643000	10790000	-	-		0.522984	-		Y Y N N		Y	Y	N	N		N -		N	-		7	6	-	-	7
																																	Y Y N N		Y	Y	N	N		N -		N	-
123	Q91V41	Ras-related protein Rab-14 OS=Mus musculus GN=Rab14 PE=1 SV=3 - [RAB14_MOUSE]		23.9	6.21	0.1209	3	2		4(6)	2(3)	-	-		19370000	10610000	-	-		19370000	10610000	-	-		19370000	10610000	-	-		1.82564	-		Y Y N N		Y	Y	N	N		N -		N	-		4	2	-	-	6
																																	Y Y N N		Y	Y	N	N		N -		N	-
124	A2ASS6	Titin OS=Mus musculus GN=Ttn PE=1 SV=1 - [TITIN_MOUSE]		3904.1	6.2	0.0002	1	1		-	1(1)	1(1)	1(1)		-	10600000	19800000	17350000		-	10600000	19800000	17350000		-	10600000	19800000	17350000		qual_down	1.14121		N N N N		N	N	N	N		D! N		D!	N		-	1	1	1	-
124	A2ASS6-2	Isoform 2 of Titin OS=Mus musculus GN=Ttn - [TITIN_MOUSE]		2984.6	6.61	0.0002	1	1		-	1(1)	1(1)	1(1)		-	10600000	19800000	17350000		-	10600000	19800000	17350000
124	E9Q8K5	Titin OS=Mus musculus GN=Ttn PE=1 SV=1 - [E9Q8K5_MOUSE]		3713.7	6.37	0.0002	1	1		-	1(1)	1(1)	1(1)		-	10600000	19800000	17350000		-	10600000	19800000	17350000
124	E9Q8N1	Titin OS=Mus musculus GN=Ttn PE=1 SV=1 - [E9Q8N1_MOUSE]		3713.7	6.37	0.0002	1	1		-	1(1)	1(1)	1(1)		-	10600000	19800000	17350000		-	10600000	19800000	17350000
																																	N N N N		N	N	N	N		D! N		D!	N
125	Q6PHN9	Ras-related protein Rab-35 OS=Mus musculus GN=Rab35 PE=1 SV=1 - [RAB35_MOUSE]		23	8.29	0.1741	3	1		1(3)	1(3)	-	1(1)		20570000	10570000	-	0		20570000	10570000	-	236400		20570000	10570000	-	236400		1.94607	qual_down		Y Y N N		Y	Y	N	N		N D!		N	D!		1	1	-	1	3
																																	Y Y N N		Y	Y	N	N		N D!		N	D!
126	P62267	40S ribosomal protein S23 OS=Mus musculus GN=Rps23 PE=1 SV=3 - [RS23_MOUSE]		15.8	10.49	0.3007	5	5		3(3)	5(5)	-	-		27440000	10400000	-	-		27440000	10400000	-	-		27440000	10400000	-	-		2.63846	-		Y Y N N		Y	Y	N	N		N -		N	-		3	5	-	-	3
																																	Y Y N N		Y	Y	N	N		N -		N	-
127	G3UWL7	Histone H2A OS=Mus musculus GN=H2afz PE=3 SV=1 - [G3UWL7_MOUSE]		9.1	10.78	0.1034	1	1		2(2)	1(1)	-	1(2)		4237000	10390000	-	78520000		4237000	10390000	-	78520000		4237000	10390000	40670000	74950000		0.407796	0.542628		N N Y Y		N	N	Y	Y		N N		N	N		2	1	-	1	2
127	Q3UA95	Histone H2A OS=Mus musculus GN=H2afz PE=2 SV=1 - [Q3UA95_MOUSE]		11	10.49	0.0857	1	1		-	1(1)	-	1(2)		-	10390000	-	78520000		-	10390000	-	78520000
127	F8WIX8	Histone H2A OS=Mus musculus GN=Hist1h2al PE=3 SV=1 - [F8WIX8_MOUSE]		13.6	10.74	0.072	1	1		-	1(1)	2(8)	2(8)		-	10390000	40670000	71380000		-	10390000	40670000	71380000
127	P0C0S6	Histone H2A.Z OS=Mus musculus GN=H2afz PE=1 SV=2 - [H2AZ_MOUSE]		13.5	10.58	0.0703	1	1		2(2)	1(1)	1(3)	1(2)		4237000	10390000	34050000	78520000		4237000	10390000	34050000	78520000
127	Q3THW5	Histone H2A.V OS=Mus musculus GN=H2afv PE=1 SV=3 - [H2AV_MOUSE]		13.5	10.58	0.0703	1	1		2(2)	1(1)	1(3)	1(2)		4237000	10390000	34050000	78520000		4237000	10390000	34050000	78520000
127	Q8CGP6	Histone H2A type 1-H OS=Mus musculus GN=Hist1h2ah PE=1 SV=3 - [H2A1H_MOUSE]		13.9	11.03	0.0703	1	1		-	1(1)	-	-		-	10390000	-	-		-	10390000	-	-
127	Q64523	Histone H2A type 2-C OS=Mus musculus GN=Hist2h2ac PE=1 SV=3 - [H2A2C_MOUSE]		14	10.9	0.0698	1	1		-	1(1)	-	-		-	10390000	-	-		-	10390000	-	-
127	Q8CGP4	Histone H2A OS=Mus musculus GN=Hist1h2aa PE=2 SV=1 - [Q8CGP4_MOUSE]		14	11.21	0.0698	1	1		-	1(1)	-	-		-	10390000	-	-		-	10390000	-	-
127	Q8R1M2	Histone H2A.J OS=Mus musculus GN=H2afj PE=1 SV=1 - [H2AJ_MOUSE]		14	11.05	0.0698	1	1		-	1(1)	1(7)	2(8)		-	10390000	44630000	80570000		-	10390000	44630000	80570000
127	P22752	Histone H2A type 1 OS=Mus musculus GN=Hist1h2ab PE=1 SV=3 - [H2A1_MOUSE]		14.1	11.05	0.0692	1	1		-	1(1)	-	-		-	10390000	-	-		-	10390000	-	-
127	Q64522	Histone H2A type 2-B OS=Mus musculus GN=Hist2h2ab PE=1 SV=3 - [H2A2B_MOUSE]		14	10.89	0.0692	1	1		-	1(1)	-	-		-	10390000	-	-		-	10390000	-	-
127	Q6GSS7	Histone H2A type 2-A OS=Mus musculus GN=Hist2h2aa1 PE=1 SV=3 - [H2A2A_MOUSE]		14.1	10.9	0.0692	1	1		-	1(1)	2(8)	2(8)		-	10390000	40670000	71380000		-	10390000	40670000	71380000
127	Q8BFU2	Histone H2A type 3 OS=Mus musculus GN=Hist3h2a PE=1 SV=3 - [H2A3_MOUSE]		14.1	11.05	0.0692	1	1		-	1(1)	-	-		-	10390000	-	-		-	10390000	-	-
127	Q8CGP5	Histone H2A type 1-F OS=Mus musculus GN=Hist1h2af PE=1 SV=3 - [H2A1F_MOUSE]		14.2	11.05	0.0692	1	1		-	1(1)	-	-		-	10390000	-	-		-	10390000	-	-
127	Q8CGP7	Histone H2A type 1-K OS=Mus musculus GN=Hist1h2ak PE=1 SV=3 - [H2A1K_MOUSE]		14.1	11.05	0.0692	1	1		-	1(1)	-	-		-	10390000	-	-		-	10390000	-	-
127	P27661	Histone H2AX OS=Mus musculus GN=H2afx PE=1 SV=2 - [H2AX_MOUSE]		15.1	10.74	0.0629	1	1		-	1(1)	-	1(4)		-	10390000	-	60870000		-	10390000	-	60870000
																																	N N Y Y		N	N	Y	Y		N N		N	N
128	Q80ZJ6-3	Isoform 3 of Protein zer-1 homolog OS=Mus musculus GN=Zer1 - [ZER1_MOUSE]		53.9	6.1	0.0126	1	1		-	1(1)	-	-		-	10370000	-	-		-	10370000	-	-		-	10370000	-	-		qual_down	-		N N N N		N	N	N	N		D! -		D!	-		-	1	-	-	-
128	Q80ZJ6-2	Isoform 2 of Protein zer-1 homolog OS=Mus musculus GN=Zer1 - [ZER1_MOUSE]		87.7	5.8	0.0078	1	1		-	1(1)	-	-		-	10370000	-	-		-	10370000	-	-
128	Q80ZJ6	Protein zer-1 homolog OS=Mus musculus GN=Zer1 PE=1 SV=1 - [ZER1_MOUSE]		89	5.94	0.0077	1	1		-	1(1)	-	-		-	10370000	-	-		-	10370000	-	-
128	Q9D219	B-cell CLL/lymphoma 9 protein OS=Mus musculus GN=Bcl9 PE=1 SV=3 - [BCL9_MOUSE]		148.9	8.91	0.0042	1	1		-	1(1)	-	-		-	10370000	-	-		-	10370000	-	-
128	Q67FY2-2	Isoform 2 of B-cell CLL/lymphoma 9-like protein OS=Mus musculus GN=Bcl9l - [BCL9L_MOUSE]		152.5	7.78	0.0041	1	1		-	1(1)	-	-		-	10370000	-	-		-	10370000	-	-
128	Q67FY2	B-cell CLL/lymphoma 9-like protein OS=Mus musculus GN=Bcl9l PE=1 SV=1 - [BCL9L_MOUSE]		156.6	8.63	0.004	1	1		-	1(1)	-	-		-	10370000	-	-		-	10370000	-	-
																																	N N N N		N	N	N	N		D! -		D!	-
129	P51410	60S ribosomal protein L9 OS=Mus musculus GN=Rpl9 PE=1 SV=2 - [RL9_MOUSE]		21.9	9.95	0.375	10	10		10(10)	10(10)	3(3)	3(3)		16600000	10210000	1345000	2436000		16600000	10210000	1345000	2436000		16600000	10210000	1345000	2436000		1.62586	0.552135		Y Y Y Y		Y	Y	Y	Y		N N		N	N		10	10	3	3	10
																																	Y Y Y Y		Y	Y	Y	Y		N N		N	N
130	P47962	60S ribosomal protein L5 OS=Mus musculus GN=Rpl5 PE=1 SV=3 - [RL5_MOUSE]		34.4	9.77	0.2761	9	9		13(13)	9(9)	-	-		18690000	10130000	-	-		18690000	10130000	-	-		18690000	10130000	-	-		1.84501	-		Y Y N N		Y	Y	N	N		N -		N	-		13	9	-	-	13
																																	Y Y N N		Y	Y	N	N		N -		N	-
131	P62852	40S ribosomal protein S25 OS=Mus musculus GN=Rps25 PE=1 SV=1 - [RS25_MOUSE]		13.7	10.11	0.296	4	4		6(6)	4(4)	3(3)	3(3)		25950000	9988000	4581000	5426000		25950000	9988000	4581000	5426000		25950000	9988000	4581000	5426000		2.59812	0.844268		Y Y Y Y		Y	Y	Y	Y		N N		N	N		6	4	3	3	6
																																	Y Y Y Y		Y	Y	Y	Y		N N		N	N
132	Q8BUR4	Dedicator of cytokinesis protein 1 OS=Mus musculus GN=Dock1 PE=1 SV=3 - [DOCK1_MOUSE]		214.9	7.62	0.0971	15	15		33(34)	15(15)	-	-		17380000	9902000	-	-		17380000	9902000	-	-		17380000	9902000	-	-		1.7552	-		Y Y N N		Y	Y	N	N		N -		N	-		33	15	-	-	34
																																	Y Y N N		Y	Y	N	N		N -		N	-
133	E0CYN1	Histone H3.3 (Fragment) OS=Mus musculus GN=H3f3a PE=4 SV=1 - [E0CYN1_MOUSE]		5.6	12.15	0.1731	1	1		1(1)	1(1)	-	-		13150000	9814000	-	-		13150000	9814000	-	-		13150000	9814000	14130000	8177000		1.33992	1.72802		N N Y Y		N	N	Y	Y		N N		N	N		1	1	-	-	1
133	E0CYR7	Histone H3.3 (Fragment) OS=Mus musculus GN=H3f3a PE=4 SV=1 - [E0CYR7_MOUSE]		6.1	12.12	0.1636	1	1		1(1)	1(1)	-	-		13150000	9814000	-	-		13150000	9814000	-	-
133	E0CZ27	Histone H3 (Fragment) OS=Mus musculus GN=H3f3a PE=3 SV=1 - [E0CZ27_MOUSE]		13.3	11.02	0.0756	1	1		1(1)	1(1)	-	-		13150000	9814000	-	-		13150000	9814000	-	-
133	F8WI35	Histone H3 OS=Mus musculus GN=H3f3a PE=3 SV=1 - [F8WI35_MOUSE]		15.2	11.4	0.0667	1	1		1(1)	1(1)	11(11)	10(10)		13150000	9814000	14130000	8177000		13150000	9814000	14130000	8177000
133	P02301	Histone H3.3C OS=Mus musculus GN=H3f3c PE=3 SV=3 - [H3C_MOUSE]		15.3	11.14	0.0662	1	1		1(1)	1(1)	11(11)	10(10)		13150000	9814000	14130000	8177000		13150000	9814000	14130000	8177000
133	P68433	Histone H3.1 OS=Mus musculus GN=Hist1h3a PE=1 SV=2 - [H31_MOUSE]		15.4	11.12	0.0662	1	1		1(1)	1(1)	11(11)	10(10)		13150000	9814000	14130000	8177000		13150000	9814000	14130000	8177000
133	P84228	Histone H3.2 OS=Mus musculus GN=Hist1h3b PE=1 SV=2 - [H32_MOUSE]		15.4	11.27	0.0662	1	1		1(1)	1(1)	11(11)	10(10)		13150000	9814000	14130000	8177000		13150000	9814000	14130000	8177000
133	P84244	Histone H3.3 OS=Mus musculus GN=H3f3a PE=1 SV=2 - [H33_MOUSE]		15.3	11.27	0.0662	1	1		1(1)	1(1)	11(11)	10(10)		13150000	9814000	14130000	8177000		13150000	9814000	14130000	8177000
																																	N N Y Y		N	N	Y	Y		N N		N	N
134	P97461	40S ribosomal protein S5 OS=Mus musculus GN=Rps5 PE=1 SV=3 - [RS5_MOUSE]		22.9	9.72	0.2941	9	9		10(10)	9(9)	-	-		30410000	9808000	-	-		30410000	9808000	-	-		30410000	9808000	1092000	2000000		3.10053	0.546		Y Y Y Y		Y	Y	Y	Y		N N		N	N		10	9	-	-	10
134	Q91V55	40S ribosomal protein S5 OS=Mus musculus GN=Rps5 PE=1 SV=1 - [Q91V55_MOUSE]		22.9	9.72	0.2941	9	9		10(10)	9(9)	3(3)	7(7)		30410000	9808000	1092000	2000000		30410000	9808000	1092000	2000000
																																	Y Y Y Y		Y	Y	Y	Y		N N		N	N
135	D6RH49	40S ribosomal protein S27 OS=Mus musculus GN=Rps27l PE=3 SV=1 - [D6RH49_MOUSE]		8.6	8.84	0.3377	3	2		2(3)	2(3)	-	-		28800000	9668000	-	-		28800000	9668000	-	-		28800000	9668000	2455000	1706000		2.9789	1.43904		Y Y Y Y		Y	Y	Y	Y		N N		N	N		2	2	-	-	3
135	Q6ZWY3	40S ribosomal protein S27-like OS=Mus musculus GN=Rps27l PE=2 SV=3 - [RS27L_MOUSE]		9.5	9.45	0.3095	3	2		2(3)	2(3)	3(3)	3(3)		28800000	9668000	2455000	1706000		28800000	9668000	2455000	1706000
135	D3YYB0	40S ribosomal protein S27 OS=Mus musculus GN=Rps27l PE=3 SV=1 - [D3YYB0_MOUSE]		11.8	8.48	0.2476	3	2		2(3)	2(3)	-	-		28800000	9668000	-	-		28800000	9668000	-	-
																																	Y Y Y Y		Y	Y	Y	Y		N N		N	N
136	F6VXK7	Unconventional myosin-XV (Fragment) OS=Mus musculus GN=Myo15 PE=4 SV=1 - [F6VXK7_MOUSE]		200.7	8.82	0.0039	1	1		1(1)	1(1)	1(1)	-		19310000	9454000	1125000	-		19310000	9454000	1125000	-		19310000	9454000	1125000	-		2.04252	qual_up		N N N N		N	N	N	N		N U!		N	U!		1	1	1	-	1
136	Q9QZZ4-3	Isoform 3 of Unconventional myosin-XV OS=Mus musculus GN=Myo15a - [MYO15_MOUSE]		259.9	8.4	0.003	1	1		1(1)	1(1)	1(1)	-		19310000	9454000	1125000	-		19310000	9454000	1125000	-
136	Q9QZZ4	Unconventional myosin-XV OS=Mus musculus GN=Myo15a PE=1 SV=2 - [MYO15_MOUSE]		395.4	9.16	0.002	1	1		1(1)	1(1)	1(1)	-		19310000	9454000	1125000	-		19310000	9454000	1125000	-
136	Q9QZZ4-2	Isoform 2 of Unconventional myosin-XV OS=Mus musculus GN=Myo15a - [MYO15_MOUSE]		393.1	9.14	0.002	1	1		1(1)	1(1)	1(1)	-		19310000	9454000	1125000	-		19310000	9454000	1125000	-
																																	N N N N		N	N	N	N		N U!		N	U!
137	Q9WTQ5	A-kinase anchor protein 12 OS=Mus musculus GN=Akap12 PE=1 SV=1 - [AKA12_MOUSE]		180.6	4.44	0.2334	22	22		10(10)	22(22)	-	-		3614000	9433000	-	-		3614000	9433000	-	-		3614000	9433000	-	-		0.383123	-		Y Y N N		Y	Y	N	N		N -		N	-		10	22	-	-	10
																																	Y Y N N		Y	Y	N	N		N -		N	-
[truncated: 1,405 more rows]
[truncated: 3 more columns]

## Sheet: 684 IP
Header				Identification details						Protein presence details					Quantification details																		Protein presence - summary							Quantification - summary					Hidden data - don`t touch it!!!
[truncated: 1,007 more rows]
[truncated: 3 more columns]

## Sheet: 684 IgG
Header				Identification details						Protein presence details					Quantification details																		Protein presence - summary							Quantification - summary					Hidden data - don`t touch it!!!
[truncated: 1,156 more rows]
[truncated: 3 more columns]
